# Supplementary material for: Sex disparities revealed by single-cell and bulk sequencing and their impacts on the efficacy of immunotherapy in esophageal cancer
Source: Biol Sex Differ. 2024 Mar 15;15:22. doi: 10.1186/s13293-024-00598-z (PMC10941500; doi:10.1186/s13293-024-00598-z)
Supplement: Supplementary file 2 — Supplementary Material 2 [file 13293_2024_598_MOESM2_ESM.xlsx]

## Sheet: Sheet1
Reactome pathway	P value
AUF1 (hnRNP D0) binds and destabilizes mRNA	0.034506
Activated NTRK2 signals through FYN	0.0335857
Activation of BH3-only proteins	0.00374091
Activation of NOXA and translocation to mitochondria	0.00129284
Activation of PUMA and translocation to mitochondria	0.0033126
Antimicrobial peptides	0.0095693
Apoptosis	0.0352283
Association of TriC/CCT with target proteins during biosynthesis	0.0235348
Asymmetric localization of PCP proteins	0.00283229
Autodegradation of the E3 ubiquitin ligase COP1	0.000192591
CREB phosphorylation through the activation of CaMKII	0.0310082
CREB phosphorylation through the activation of Ras	0.00227099
Chaperonin-mediated protein folding	0.0425532
Constitutive Signaling by Aberrant PI3K in Cancer	0.0423896
Constitutive Signaling by NOTCH1 HD+PEST Domain Mutants	0.0490998
Constitutive Signaling by NOTCH1 PEST Domain Mutants	0.0490998
Cooperation of Prefoldin and TriC/CCT in actin and tubulin folding	0.0174341
DNA Damage/Telomere Stress Induced Senescence	0.00252897
DNA Double Strand Break Response	0.00631191
DNA Double-Strand Break Repair	0.0127274
Dectin-1 mediated noncanonical NF-kB signaling	0.042422
Degradation of DVL	0.0251676
Deubiquitination	0.0464132
Downregulation of ERBB2:ERBB3 signaling	0.00200324
ERBB2 Activates PTK6 Signaling	0.043482
ERBB2 Regulates Cell Motility	0.0421977
ERK/MAPK targets	0.0456353
Energy dependent regulation of mTOR by LKB1-AMPK	0.0391337
FBXW7 Mutants and NOTCH1 in Cancer	0.0113278
Factors involved in megakaryocyte development and platelet production	0.0488327
Formation of Senescence-Associated Heterochromatin Foci (SAHF)	0.000395973
G alpha (z) signalling events	0.00464364
G1/S DNA Damage Checkpoints	0.000846732
G2/M Checkpoints	0.0188341
G2/M DNA damage checkpoint	0.0161056
Gastrin-CREB signalling pathway via PKC and MAPK	0.0393454
Hedgehog 'off' state	0.00511839
Hedgehog 'on' state	0.0361213
Hemostasis	0.0321022
Interleukin-10 signaling	0.0338202
Interleukin-17 signaling	0.00660377
Interleukin-4 and 13 signaling	0.00206358
Interleukin-6 signaling	0.0212753
Interleukin-7 signaling	0.00112954
Intraflagellar transport	0.0209939
Intrinsic Pathway for Apoptosis	0.0457765
Keratan sulfate biosynthesis	0.023167
Keratan sulfate/keratin metabolism	0.0104286
Loss of Function of FBXW7 in Cancer and NOTCH1 Signaling	0.0113278
MAP kinase activation	0.00659346
MAPK targets/ Nuclear events mediated by MAP kinases	0.0187492
Metabolism of polyamines	0.00869005
Metabolism of proteins	0.0240381
MyD88 cascade initiated on plasma membrane	0.049403
MyD88-independent TLR4 cascade	0.0305504
NF-kB activation through FADD/RIP-1 pathway mediated by caspase-8 and -10	0.0283952
NOTCH1 Intracellular Domain Regulates Transcription	0.0478681
Negative regulation of MET activity	0.00863159
Neurexins and neuroligins	0.0330555
Nuclear Events (kinase and transcription factor activation)	0.0221869
Oncogene Induced Senescence	0.00787119
Ovarian tumor domain proteases	0.00461119
Oxidative Stress Induced Senescence	0.0212132
PCP/CE pathway	0.0126546
PI5P Regulates TP53 Acetylation	0.00398273
Platelet Aggregation (Plug Formation)	0.0479741
Post NMDA receptor activation events	0.0202976
Prefoldin mediated transfer of substrate to CCT/TriC	0.0265044
Programmed Cell Death	0.0352283
Protein ubiquitination	0.0427039
Protein-protein interactions at synapses	0.0112478
RNA Polymerase II Pre-transcription Events	0.0396024
RUNX3 regulates CDKN1A transcription	0.00148928
Recruitment and ATM-mediated phosphorylation of repair and signaling proteins at DNA double strand breaks	0.00647282
Recycling pathway of L1	0.000286841
Regulation of PTEN gene transcription	0.048313
Regulation of RAS by GAPs	0.0437229
Regulation of TNFR1 signaling	0.0440205
Regulation of TP53 Activity	0.037324
Regulation of TP53 Activity through Acetylation	0.00579881
Regulation of TP53 Activity through Association with Co-factors	0.00498443
Regulation of TP53 Activity through Methylation	0.0024668
Regulation of TP53 Activity through Phosphorylation	0.00978039
Regulation of TP53 Degradation	0.00837994
Regulation of TP53 Expression	0.00131931
Regulation of TP53 Expression and Degradation	0.0103854
Regulation of activated PAK-2p34 by proteasome mediated degradation	0.0365778
Regulation of ornithine decarboxylase (ODC)	0.0269774
Retrograde transport at the Trans-Golgi-Network	0.0306479
SUMO E3 ligases SUMOylate target proteins	0.0324438
SUMOylation	0.0317384
SUMOylation of transcription factors	0.00923246
Scavenging by Class A Receptors	0.021783
Signal amplification	0.020406
Signaling by Hedgehog	0.0113246
Signaling by Leptin	0.0121578
Signaling by NOTCH1	0.0317231
Signaling by NOTCH1 HD+PEST Domain Mutants in Cancer	0.0490998
Signaling by NOTCH1 PEST Domain Mutants in Cancer	0.0490998
Signaling by NOTCH1 in Cancer	0.0490998
Signaling by NTRK1 (TRKA)	0.0257147
Signaling by NTRKs	0.0013673
Stabilization of p53	0.000314138
TP53 Regulates Metabolic Genes	0.0082873
TP53 Regulates Transcription of Caspase Activators and Caspases	0.0234025
TP53 Regulates Transcription of Cell Cycle Genes	0.0167009
TP53 Regulates Transcription of Cell Death Genes	0.0186558
TP53 Regulates Transcription of DNA Repair Genes	0.0402688
TP53 Regulates Transcription of Death Receptors and Ligands	0.001539
TP53 Regulates Transcription of Genes Involved in Cytochrome C Release	0.00357373
TP53 Regulates Transcription of Genes Involved in G1 Cell Cycle Arrest	0.00398273
TP53 Regulates Transcription of Genes Involved in G2 Cell Cycle Arrest	0.00357373
TP53 regulates transcription of additional cell cycle genes whose exact role in the p53 pathway remain uncertain	0.00490157
TP53 regulates transcription of several additional cell death genes whose specific roles in p53-dependent apoptosis remain uncertain	0.00325836
TRIF(TICAM1)-mediated TLR4 signaling	0.0305504
The role of GTSE1 in G2/M progression after G2 checkpoint	8.9541e-05
Toll Like Receptor 10 (TLR10) Cascade	0.049403
Toll Like Receptor 3 (TLR3) Cascade	0.0361227
Toll Like Receptor 5 (TLR5) Cascade	0.049403
Transcription of the HIV genome	0.0129991
Transcriptional activation of cell cycle inhibitor p21	0.000766426
Transcriptional activation of p53 responsive genes	0.000766426
Ub-specific processing proteases	0.00951594
Ubiquitin-dependent degradation of Cyclin D	0.0167199
Ubiquitin-dependent degradation of Cyclin D1	0.0167199
Unwinding of DNA	0.0269167
VEGFR2 mediated cell proliferation	0.0470409
Vif-mediated degradation of APOBEC3G	0.0457708
p130Cas linkage to MAPK signaling for integrins	0.0181819
p53-Dependent G1 DNA Damage Response	0.000846732
p53-Dependent G1/S DNA damage checkpoint	0.000846732
