# Supplementary material for: Sex disparities revealed by single-cell and bulk sequencing and their impacts on the efficacy of immunotherapy in esophageal cancer
Source: Biol Sex Differ. 2024 Mar 15;15:22. doi: 10.1186/s13293-024-00598-z (PMC10941500; doi:10.1186/s13293-024-00598-z)
Supplement: Supplementary file 9 — Supplementary Material 9 [file 13293_2024_598_MOESM9_ESM.xlsx]

## Sheet: S1_sex
Sample ID	Gender
P1	Male
P10	Male
P104	Male
P107	Male
P11	Female
P12	Male
P126	Male
P127	Male
P128	Male
P130	Male
P15	Female
P16	Male
P17	Female
P19	Female
P2	Female
P20	Male
P21	Male
P22	Male
P23	Male
P24	Male
P26	Male
P27	Male
P28	Male
P30	Female
P31	Male
P32	Male
P36	Female
P37	Male
P38	Male
P39	Male
P4	Female
P40	Male
P42	Male
P44	Male
P47	Male
P48	Female
P49	Female
P5	Male
P52	Male
P54	Female
P56	Male
P57	Male
P61	Female
P62	Male
P63	Female
P65	Male
P74	Male
P75	Male
P76	Male
P79	Male
P8	Female
P80	Female
P82	Male
P83	Male
P84	Female
P87	Male
P89	Male
P9	Male
P91	Male
P94	Male

## Sheet: S2_immune_celltype_marker_gene
	gene	p_val	avg_log2FC	pct.1	pct.2	p_val_adj	cluster
CD8A	CD8A	0	3.31477	0.786	0.042	0	CD8_cell
CCL5	CCL5	0	3.28359	0.904	0.189	0	CD8_cell
NKG7	NKG7	0	3.25512	0.883	0.173	0	CD8_cell
GZMH	GZMH	0	2.69844	0.678	0.038	0	CD8_cell
GZMB	GZMB	0	2.51518	0.795	0.132	0	CD8_cell
CXCL13	CXCL13	0	2.27318	0.485	0.056	0	CD8_cell
CD8B	CD8B	0	2.22887	0.67	0.022	0	CD8_cell
RP11-291B21.2	RP11-291B21.2	0	2.18547	0.409	0.019	0	CD8_cell
GNLY	GNLY	0	2.11	0.533	0.107	0	CD8_cell
GZMA	GZMA	0	2.10656	0.822	0.118	0	CD8_cell
IFNG	IFNG	0	2.05924	0.393	0.04	0	CD8_cell
PRF1	PRF1	0	2.00064	0.749	0.165	0	CD8_cell
LAG3	LAG3	0	1.88593	0.72	0.151	0	CD8_cell
GZMK	GZMK	0	1.77309	0.356	0.055	0	CD8_cell
CTSW	CTSW	0	1.69971	0.624	0.107	0	CD8_cell
CST7	CST7	0	1.59879	0.885	0.388	0	CD8_cell
CLEC2B	CLEC2B	0	1.44411	0.845	0.496	0	CD8_cell
STMN1	STMN1	0	1.43348	0.392	0.237	0	CD8_cell
VCAM1	VCAM1	0	1.42166	0.311	0.011	0	CD8_cell
KLRD1	KLRD1	0	1.33469	0.447	0.054	0	CD8_cell
HMGB2	HMGB2	0	1.31921	0.735	0.484	0	CD8_cell
CD3D	CD3D	0	1.29314	0.922	0.382	0	CD8_cell
RARRES3	RARRES3	0	1.2898	0.832	0.457	0	CD8_cell
CRTAM	CRTAM	0	1.28271	0.296	0.038	0	CD8_cell
SLA2	SLA2	0	1.25813	0.63	0.172	0	CD8_cell
APOBEC3G	APOBEC3G	0	1.22018	0.665	0.252	0	CD8_cell
CCL4	CCL4	0	1.19737	0.727	0.234	0	CD8_cell
CD3G	CD3G	0	1.17439	0.775	0.28	0	CD8_cell
TUBA4A	TUBA4A	0	1.16304	0.701	0.448	0	CD8_cell
OASL	OASL	0	1.14276	0.562	0.209	0	CD8_cell
HIST1H4C	HIST1H4C	0	1.12459	0.6	0.526	0	CD8_cell
IFITM1	IFITM1	0	1.11423	0.961	0.762	0	CD8_cell
HCST	HCST	0	1.09044	0.898	0.591	0	CD8_cell
SERPINH1	SERPINH1	0	1.08728	0.291	0.184	0	CD8_cell
HOPX	HOPX	0	1.06017	0.42	0.107	0	CD8_cell
CD3E	CD3E	0	1.054	0.961	0.441	0	CD8_cell
FASLG	FASLG	0	1.05386	0.378	0.036	0	CD8_cell
ALOX5AP	ALOX5AP	0	1.05075	0.737	0.454	0	CD8_cell
PDCD1	PDCD1	0	1.04359	0.479	0.145	0	CD8_cell
GZMM	GZMM	0	1.03226	0.588	0.182	0	CD8_cell
RAB27A	RAB27A	0	1.03102	0.617	0.253	0	CD8_cell
ITGAE	ITGAE	0	1.02786	0.58	0.278	0	CD8_cell
ZNF683	ZNF683	0	1.02726	0.289	0.031	0	CD8_cell
CD96	CD96	0	1.01848	0.694	0.255	0	CD8_cell
C12orf75	C12orf75	0	0.997154	0.568	0.195	0	CD8_cell
AC092580.4	AC092580.4	0	0.982176	0.392	0.063	0	CD8_cell
DUSP4	DUSP4	0	0.972642	0.809	0.507	0	CD8_cell
PTMS	PTMS	0	0.964088	0.551	0.277	0	CD8_cell
PHLDA1	PHLDA1	0	0.959396	0.646	0.416	0	CD8_cell
CBLB	CBLB	0	0.95203	0.648	0.295	0	CD8_cell
APOBEC3C	APOBEC3C	0	0.950581	0.56	0.274	0	CD8_cell
EVL	EVL	0	0.942647	0.845	0.508	0	CD8_cell
CD7	CD7	0	0.913116	0.916	0.432	0	CD8_cell
ITM2A	ITM2A	0	0.911716	0.7	0.36	0	CD8_cell
DNAJB1	DNAJB1	0	0.910558	0.935	0.852	0	CD8_cell
ANXA1	ANXA1	0	0.89852	0.64	0.395	0	CD8_cell
HAVCR2	HAVCR2	0	0.8873	0.452	0.246	0	CD8_cell
PTPRCAP	PTPRCAP	0	0.884362	0.977	0.702	0	CD8_cell
ID2	ID2	0	0.878655	0.739	0.441	0	CD8_cell
HSPA1B	HSPA1B	0	0.877302	0.748	0.673	0	CD8_cell
HMGN2	HMGN2	0	0.875309	0.82	0.773	0	CD8_cell
CHST12	CHST12	0	0.871257	0.467	0.194	0	CD8_cell
HMGB1	HMGB1	0	0.851198	0.955	0.912	0	CD8_cell
SH2D2A	SH2D2A	0	0.8481	0.794	0.383	0	CD8_cell
GALNT2	GALNT2	0	0.846958	0.368	0.187	0	CD8_cell
CLEC2D	CLEC2D	0	0.841783	0.674	0.325	0	CD8_cell
SH3BGRL3	SH3BGRL3	0	0.841552	0.996	0.963	0	CD8_cell
CD52	CD52	0	0.83737	0.941	0.73	0	CD8_cell
CSF1	CSF1	0	0.836026	0.354	0.146	0	CD8_cell
TIGIT	TIGIT	0	0.835513	0.675	0.286	0	CD8_cell
PLPP1	PLPP1	0	0.834983	0.35	0.133	0	CD8_cell
KIR2DL4	KIR2DL4	0	0.832093	0.28	0.048	0	CD8_cell
CLIC3	CLIC3	0	0.831872	0.345	0.078	0	CD8_cell
PSMB9	PSMB9	0	0.829621	0.899	0.749	0	CD8_cell
LY6E	LY6E	0	0.826908	0.872	0.696	0	CD8_cell
RGS2	RGS2	0	0.823085	0.705	0.537	0	CD8_cell
CD2	CD2	0	0.822388	0.873	0.404	0	CD8_cell
ZFP36L2	ZFP36L2	0	0.818204	0.903	0.777	0	CD8_cell
PTPN22	PTPN22	0	0.812069	0.597	0.309	0	CD8_cell
ITGA1	ITGA1	0	0.805097	0.337	0.046	0	CD8_cell
C9orf142	C9orf142	0	0.802766	0.729	0.478	0	CD8_cell
CD99	CD99	0	0.798971	0.929	0.785	0	CD8_cell
FABP5	FABP5	0	0.797868	0.585	0.331	0	CD8_cell
HSPA8	HSPA8	0	0.797688	0.997	0.969	0	CD8_cell
FYN	FYN	0	0.791799	0.696	0.338	0	CD8_cell
RGCC	RGCC	0	0.789808	0.765	0.588	0	CD8_cell
CCL4L2	CCL4L2	0	0.785786	0.443	0.179	0	CD8_cell
THEMIS	THEMIS	0	0.783095	0.352	0.058	0	CD8_cell
DOK2	DOK2	0	0.779953	0.697	0.446	0	CD8_cell
CRIP1	CRIP1	0	0.778993	0.971	0.836	0	CD8_cell
JUN	JUN	0	0.772955	0.895	0.776	0	CD8_cell
HSPA1A	HSPA1A	0	0.769482	0.866	0.78	0	CD8_cell
LYST	LYST	0	0.768203	0.542	0.303	0	CD8_cell
LCK	LCK	0	0.764369	0.82	0.395	0	CD8_cell
TRBC2	TRBC2	0	0.755247	0.718	0.402	0	CD8_cell
SLA	SLA	0	0.746209	0.546	0.305	0	CD8_cell
IFITM2	IFITM2	0	0.74269	0.933	0.819	0	CD8_cell
SRSF7	SRSF7	0	0.738144	0.907	0.79	0	CD8_cell
ADGRE5	ADGRE5	0	0.737834	0.73	0.535	0	CD8_cell
CXCR6	CXCR6	0	0.724798	0.479	0.201	0	CD8_cell
DUT	DUT	0	0.724752	0.47	0.383	0	CD8_cell
RGS1	RGS1	0	0.721687	0.818	0.695	0	CD8_cell
PTTG1	PTTG1	0	0.707227	0.532	0.315	0	CD8_cell
MT1E	MT1E	0	0.705775	0.295	0.179	0	CD8_cell
TRBC1	TRBC1	0	0.699169	0.457	0.219	0	CD8_cell
RBPJ	RBPJ	0	0.693488	0.607	0.442	0	CD8_cell
SYTL3	SYTL3	0	0.692779	0.638	0.358	0	CD8_cell
H2AFZ	H2AFZ	0	0.692212	0.838	0.789	0	CD8_cell
GNG2	GNG2	0	0.683408	0.797	0.523	0	CD8_cell
PDE3B	PDE3B	0	0.683013	0.438	0.184	0	CD8_cell
DUSP2	DUSP2	0	0.677155	0.853	0.716	0	CD8_cell
H2AFX	H2AFX	0	0.673993	0.479	0.312	0	CD8_cell
CORO1A	CORO1A	0	0.669979	0.962	0.825	0	CD8_cell
PDE4D	PDE4D	0	0.669744	0.588	0.329	0	CD8_cell
PMAIP1	PMAIP1	0	0.665516	0.593	0.468	0	CD8_cell
RNF19A	RNF19A	0	0.663849	0.614	0.383	0	CD8_cell
DRAP1	DRAP1	0	0.6608	0.819	0.678	0	CD8_cell
SIRPG	SIRPG	0	0.660552	0.439	0.172	0	CD8_cell
TNFRSF9	TNFRSF9	0	0.6577	0.403	0.205	0	CD8_cell
BUB3	BUB3	0	0.656552	0.679	0.476	0	CD8_cell
IDH2	IDH2	0	0.655429	0.61	0.459	0	CD8_cell
PLA2G16	PLA2G16	0	0.653867	0.399	0.158	0	CD8_cell
GPR65	GPR65	0	0.652127	0.507	0.295	0	CD8_cell
SMC4	SMC4	0	0.651967	0.407	0.231	0	CD8_cell
PIK3R1	PIK3R1	0	0.651844	0.501	0.342	0	CD8_cell
SRRT	SRRT	0	0.64764	0.414	0.24	0	CD8_cell
SLC9A3R1	SLC9A3R1	0	0.647634	0.653	0.435	0	CD8_cell
TRAT1	TRAT1	0	0.646847	0.351	0.122	0	CD8_cell
PARP8	PARP8	0	0.639954	0.439	0.209	0	CD8_cell
HSP90AA1	HSP90AA1	0	0.639602	0.996	0.989	0	CD8_cell
GATA3	GATA3	0	0.638302	0.502	0.234	0	CD8_cell
NELL2	NELL2	0	0.634175	0.261	0.04	0	CD8_cell
PGAM1	PGAM1	0	0.632326	0.831	0.732	0	CD8_cell
HSPH1	HSPH1	0	0.631268	0.868	0.796	0	CD8_cell
SYTL2	SYTL2	0	0.627126	0.307	0.08	0	CD8_cell
SLC7A5	SLC7A5	0	0.626408	0.59	0.422	0	CD8_cell
BAG3	BAG3	0	0.624673	0.477	0.381	0	CD8_cell
CMC1	CMC1	0	0.622783	0.361	0.233	0	CD8_cell
ITGB7	ITGB7	0	0.620197	0.422	0.225	0	CD8_cell
CDK2AP2	CDK2AP2	0	0.620155	0.652	0.528	0	CD8_cell
RUNX3	RUNX3	0	0.618256	0.575	0.364	0	CD8_cell
CDKN2C	CDKN2C	0	0.615009	0.261	0.125	0	CD8_cell
ARHGAP9	ARHGAP9	0	0.614403	0.621	0.399	0	CD8_cell
SAMD3	SAMD3	0	0.605445	0.273	0.054	0	CD8_cell
IKZF3	IKZF3	0	0.60371	0.485	0.239	0	CD8_cell
TRAC	TRAC	0	0.60339	0.52	0.253	0	CD8_cell
PPDPF	PPDPF	0	0.601755	0.929	0.864	0	CD8_cell
GEM	GEM	0	0.601256	0.359	0.229	0	CD8_cell
SHISA5	SHISA5	0	0.599609	0.656	0.487	0	CD8_cell
LSP1	LSP1	0	0.596572	0.94	0.833	0	CD8_cell
PTPN7	PTPN7	0	0.593934	0.6	0.398	0	CD8_cell
2023-09-07	2023-09-07	0	0.591843	0.785	0.638	0	CD8_cell
FKBP4	FKBP4	0	0.590711	0.57	0.465	0	CD8_cell
DEK	DEK	0	0.590074	0.618	0.486	0	CD8_cell
DNAJA1	DNAJA1	0	0.589784	0.952	0.896	0	CD8_cell
CLDND1	CLDND1	0	0.589522	0.647	0.522	0	CD8_cell
PSTPIP1	PSTPIP1	0	0.589437	0.479	0.246	0	CD8_cell
SH2D1A	SH2D1A	0	0.588233	0.477	0.193	0	CD8_cell
GABARAPL1	GABARAPL1	0	0.585252	0.544	0.361	0	CD8_cell
ZAP70	ZAP70	0	0.583414	0.54	0.247	0	CD8_cell
AHSA1	AHSA1	0	0.582042	0.7	0.559	0	CD8_cell
HSPE1	HSPE1	0	0.580666	0.937	0.895	0	CD8_cell
PSMB8	PSMB8	0	0.579687	0.788	0.669	0	CD8_cell
CD6	CD6	0	0.579295	0.535	0.237	0	CD8_cell
FAM3C	FAM3C	0	0.574881	0.333	0.234	0	CD8_cell
OXNAD1	OXNAD1	0	0.573451	0.448	0.214	0	CD8_cell
GIMAP4	GIMAP4	0	0.572548	0.398	0.22	0	CD8_cell
ZFAND2A	ZFAND2A	0	0.571161	0.472	0.381	0	CD8_cell
CD69	CD69	0	0.5661	0.725	0.482	0	CD8_cell
CACYBP	CACYBP	0	0.565587	0.838	0.712	0	CD8_cell
AKNA	AKNA	0	0.565238	0.503	0.32	0	CD8_cell
ARHGEF1	ARHGEF1	0	0.565187	0.646	0.453	0	CD8_cell
LBH	LBH	0	0.564542	0.589	0.334	0	CD8_cell
SIT1	SIT1	0	0.563259	0.437	0.212	0	CD8_cell
LEPROTL1	LEPROTL1	0	0.562095	0.766	0.547	0	CD8_cell
PRKCH	PRKCH	0	0.560832	0.51	0.259	0	CD8_cell
UBE2L6	UBE2L6	0	0.55984	0.679	0.547	0	CD8_cell
TOB1	TOB1	0	0.559197	0.473	0.311	0	CD8_cell
GYG1	GYG1	0	0.553513	0.398	0.262	0	CD8_cell
TSEN54	TSEN54	0	0.552326	0.419	0.203	0	CD8_cell
SOD1	SOD1	0	0.551381	0.927	0.82	0	CD8_cell
PTPRC	PTPRC	0	0.548947	0.962	0.84	0	CD8_cell
MX1	MX1	0	0.547987	0.519	0.402	0	CD8_cell
COTL1	COTL1	0	0.54732	0.888	0.769	0	CD8_cell
2023-09-01	2023-09-01	0	0.547103	0.695	0.444	0	CD8_cell
STOM	STOM	0	0.544995	0.419	0.255	0	CD8_cell
DYNLL1	DYNLL1	0	0.543933	0.845	0.788	0	CD8_cell
SYNE2	SYNE2	0	0.542276	0.535	0.297	0	CD8_cell
BTN3A2	BTN3A2	0	0.542174	0.496	0.313	0	CD8_cell
TNFAIP3	TNFAIP3	0	0.542137	0.897	0.724	0	CD8_cell
TMPO	TMPO	0	0.54204	0.398	0.25	0	CD8_cell
CXCR4	CXCR4	0	0.540678	0.849	0.712	0	CD8_cell
SNRPB	SNRPB	0	0.540231	0.758	0.679	0	CD8_cell
JMJD6	JMJD6	0	0.539704	0.506	0.369	0	CD8_cell
TAP1	TAP1	0	0.538824	0.721	0.565	0	CD8_cell
UBB	UBB	0	0.537714	0.981	0.958	0	CD8_cell
CXCR3	CXCR3	0	0.537577	0.386	0.176	0	CD8_cell
CAMK4	CAMK4	0	0.537385	0.428	0.184	0	CD8_cell
CCDC85B	CCDC85B	0	0.530911	0.63	0.496	0	CD8_cell
JAML	JAML	0	0.528777	0.355	0.177	0	CD8_cell
BIN1	BIN1	0	0.527592	0.506	0.298	0	CD8_cell
ENTPD1	ENTPD1	0	0.526617	0.357	0.255	0	CD8_cell
SP100	SP100	0	0.525289	0.725	0.605	0	CD8_cell
SLF1	SLF1	0	0.525173	0.261	0.066	0	CD8_cell
RAC2	RAC2	0	0.524721	0.966	0.867	0	CD8_cell
SRSF2	SRSF2	0	0.524536	0.812	0.754	0	CD8_cell
GAPDH	GAPDH	0	0.524406	0.998	0.991	0	CD8_cell
PGK1	PGK1	0	0.522293	0.896	0.822	0	CD8_cell
ABI3	ABI3	0	0.522166	0.431	0.25	0	CD8_cell
MSN	MSN	0	0.518709	0.785	0.652	0	CD8_cell
IFI44L	IFI44L	0	0.516785	0.328	0.195	0	CD8_cell
RASAL3	RASAL3	0	0.515238	0.467	0.265	0	CD8_cell
SAMSN1	SAMSN1	0	0.51214	0.816	0.706	0	CD8_cell
NFATC2	NFATC2	0	0.51095	0.446	0.285	0	CD8_cell
LINC00152	LINC00152	0	0.510682	0.679	0.501	0	CD8_cell
IFI16	IFI16	0	0.510324	0.643	0.507	0	CD8_cell
TNIP3	TNIP3	0	0.509953	0.329	0.119	0	CD8_cell
TBC1D10C	TBC1D10C	0	0.50951	0.525	0.316	0	CD8_cell
CCND2	CCND2	0	0.509258	0.536	0.356	0	CD8_cell
RANBP1	RANBP1	0	0.504207	0.522	0.45	0	CD8_cell
SLFN12L	SLFN12L	0	0.504206	0.282	0.082	0	CD8_cell
ATP8A1	ATP8A1	0	0.504082	0.34	0.154	0	CD8_cell
LSM2	LSM2	0	0.503707	0.559	0.432	0	CD8_cell
MYL12A	MYL12A	0	0.503619	0.947	0.899	0	CD8_cell
RALY	RALY	0	0.502384	0.72	0.639	0	CD8_cell
CMC2	CMC2	0	0.500164	0.577	0.439	0	CD8_cell
LMNB1	LMNB1	0	0.499645	0.389	0.236	0	CD8_cell
C5orf56	C5orf56	0	0.499317	0.371	0.221	0	CD8_cell
ZEB2	ZEB2	0	0.499314	0.492	0.33	0	CD8_cell
ETS1	ETS1	0	0.498771	0.523	0.286	0	CD8_cell
PSME1	PSME1	0	0.498766	0.935	0.883	0	CD8_cell
HSPD1	HSPD1	0	0.498716	0.879	0.844	0	CD8_cell
ITM2C	ITM2C	0	0.498348	0.42	0.288	0	CD8_cell
TOX	TOX	0	0.494869	0.365	0.168	0	CD8_cell
IL2RB	IL2RB	0	0.494487	0.622	0.295	0	CD8_cell
PCNA	PCNA	0	0.49074	0.267	0.143	0	CD8_cell
KIF21A	KIF21A	0	0.489782	0.265	0.082	0	CD8_cell
CKLF	CKLF	0	0.489586	0.608	0.448	0	CD8_cell
HERPUD2	HERPUD2	0	0.488342	0.483	0.344	0	CD8_cell
SPN	SPN	0	0.48795	0.415	0.236	0	CD8_cell
STK17A	STK17A	0	0.487233	0.744	0.556	0	CD8_cell
MAD2L2	MAD2L2	0	0.486861	0.402	0.269	0	CD8_cell
OPTN	OPTN	0	0.486649	0.616	0.426	0	CD8_cell
NCOR1	NCOR1	0	0.48591	0.665	0.538	0	CD8_cell
APMAP	APMAP	0	0.485656	0.439	0.3	0	CD8_cell
KPNA2	KPNA2	0	0.484894	0.464	0.345	0	CD8_cell
MAPRE2	MAPRE2	0	0.484399	0.505	0.339	0	CD8_cell
RNF167	RNF167	0	0.484266	0.539	0.411	0	CD8_cell
SLBP	SLBP	0	0.482784	0.634	0.506	0	CD8_cell
ARPC5L	ARPC5L	0	0.480573	0.551	0.434	0	CD8_cell
XAF1	XAF1	0	0.479164	0.44	0.31	0	CD8_cell
GIMAP7	GIMAP7	0	0.479105	0.425	0.217	0	CD8_cell
FYB	FYB	0	0.478982	0.798	0.539	0	CD8_cell
MT1F	MT1F	0	0.478175	0.323	0.196	0	CD8_cell
C20orf24	C20orf24	0	0.477675	0.604	0.51	0	CD8_cell
HNRNPF	HNRNPF	0	0.476978	0.781	0.7	0	CD8_cell
ZYX	ZYX	0	0.475715	0.718	0.558	0	CD8_cell
IL2RG	IL2RG	0	0.473543	0.905	0.751	0	CD8_cell
SLFN5	SLFN5	0	0.473191	0.345	0.188	0	CD8_cell
EMB	EMB	0	0.472132	0.527	0.351	0	CD8_cell
TMEM106C	TMEM106C	0	0.471252	0.285	0.141	0	CD8_cell
CKS2	CKS2	0	0.471201	0.585	0.48	0	CD8_cell
HLA-A	HLA-A	0	0.470433	0.999	0.994	0	CD8_cell
HLA-B	HLA-B	0	0.469674	1	0.999	0	CD8_cell
CARS	CARS	0	0.467468	0.274	0.164	0	CD8_cell
CCSER2	CCSER2	0	0.466428	0.429	0.262	0	CD8_cell
CHORDC1	CHORDC1	0	0.465211	0.644	0.535	0	CD8_cell
TERF2IP	TERF2IP	0	0.46485	0.731	0.603	0	CD8_cell
NDFIP2	NDFIP2	0	0.464266	0.36	0.187	0	CD8_cell
NAP1L4	NAP1L4	0	0.462995	0.516	0.36	0	CD8_cell
ACAP1	ACAP1	0	0.462934	0.689	0.506	0	CD8_cell
EID1	EID1	0	0.462405	0.685	0.601	0	CD8_cell
CD82	CD82	0	0.461819	0.664	0.516	0	CD8_cell
CFL1	CFL1	0	0.461645	0.994	0.974	0	CD8_cell
MYH9	MYH9	0	0.460943	0.794	0.67	0	CD8_cell
SP140	SP140	0	0.460706	0.508	0.334	0	CD8_cell
H2AFV	H2AFV	0	0.459456	0.665	0.651	0	CD8_cell
CD247	CD247	0	0.458676	0.658	0.327	0	CD8_cell
PTGES3	PTGES3	0	0.458065	0.904	0.851	0	CD8_cell
RBCK1	RBCK1	0	0.456511	0.535	0.404	0	CD8_cell
PTPN4	PTPN4	0	0.45627	0.277	0.115	0	CD8_cell
CARHSP1	CARHSP1	0	0.45624	0.381	0.253	0	CD8_cell
PRDX6	PRDX6	0	0.453313	0.696	0.617	0	CD8_cell
STRA13	STRA13	0	0.452231	0.347	0.244	0	CD8_cell
PPP1R2	PPP1R2	0	0.451764	0.777	0.682	0	CD8_cell
TSC22D3	TSC22D3	0	0.450678	0.9	0.834	0	CD8_cell
WIPF1	WIPF1	0	0.449089	0.772	0.633	0	CD8_cell
SELPLG	SELPLG	0	0.448814	0.514	0.374	0	CD8_cell
EIF2AK2	EIF2AK2	0	0.448417	0.445	0.33	0	CD8_cell
SURF4	SURF4	0	0.446962	0.62	0.509	0	CD8_cell
SRI	SRI	0	0.446631	0.582	0.468	0	CD8_cell
PYHIN1	PYHIN1	0	0.445638	0.311	0.127	0	CD8_cell
BRD2	BRD2	0	0.444445	0.787	0.727	0	CD8_cell
SNAP47	SNAP47	0	0.444273	0.251	0.126	0	CD8_cell
STK17B	STK17B	0	0.442786	0.849	0.722	0	CD8_cell
RABAC1	RABAC1	0	0.441018	0.744	0.653	0	CD8_cell
NUDC	NUDC	0	0.440331	0.626	0.534	0	CD8_cell
PPP2R5C	PPP2R5C	0	0.440224	0.478	0.336	0	CD8_cell
SH3BP1	SH3BP1	0	0.44015	0.413	0.274	0	CD8_cell
GRAP2	GRAP2	0	0.439787	0.291	0.103	0	CD8_cell
NASP	NASP	0	0.439527	0.489	0.38	0	CD8_cell
AHI1	AHI1	0	0.438163	0.31	0.184	0	CD8_cell
PPP1CA	PPP1CA	0	0.437976	0.77	0.706	0	CD8_cell
SUN2	SUN2	0	0.436609	0.413	0.268	0	CD8_cell
RAN	RAN	0	0.435889	0.892	0.861	0	CD8_cell
JAKMIP1	JAKMIP1	0	0.434783	0.262	0.076	0	CD8_cell
HSPB11	HSPB11	0	0.432944	0.411	0.292	0	CD8_cell
LDHA	LDHA	0	0.432439	0.901	0.827	0	CD8_cell
BTG3	BTG3	0	0.432289	0.637	0.515	0	CD8_cell
CCT2	CCT2	0	0.431064	0.591	0.482	0	CD8_cell
MYL12B	MYL12B	0	0.430958	0.946	0.889	0	CD8_cell
ATP2B4	ATP2B4	0	0.430827	0.395	0.229	0	CD8_cell
GBP5	GBP5	0	0.430298	0.548	0.346	0	CD8_cell
UBC	UBC	0	0.4295	0.993	0.982	0	CD8_cell
PAG1	PAG1	0	0.429336	0.425	0.29	0	CD8_cell
TMSB4X	TMSB4X	0	0.427545	1	0.991	0	CD8_cell
STIP1	STIP1	0	0.427141	0.639	0.535	0	CD8_cell
DEDD2	DEDD2	0	0.426112	0.492	0.394	0	CD8_cell
BST2	BST2	0	0.424994	0.754	0.686	0	CD8_cell
YWHAQ	YWHAQ	0	0.424881	0.72	0.637	0	CD8_cell
B3GNT2	B3GNT2	0	0.423617	0.403	0.268	0	CD8_cell
EIF4A2	EIF4A2	0	0.423346	0.802	0.745	0	CD8_cell
KIAA1551	KIAA1551	0	0.422567	0.496	0.352	0	CD8_cell
SHFM1	SHFM1	0	0.421267	0.725	0.659	0	CD8_cell
RNF213	RNF213	0	0.421199	0.687	0.559	0	CD8_cell
DNAJC9	DNAJC9	0	0.420565	0.326	0.199	0	CD8_cell
HLA-C	HLA-C	0	0.420249	0.999	0.998	0	CD8_cell
RAD21	RAD21	0	0.419264	0.579	0.496	0	CD8_cell
TRAF3IP3	TRAF3IP3	0	0.419235	0.447	0.293	0	CD8_cell
IRF1	IRF1	0	0.418263	0.783	0.674	0	CD8_cell
SF3A2	SF3A2	0	0.418179	0.551	0.433	0	CD8_cell
CAPN2	CAPN2	0	0.417768	0.48	0.363	0	CD8_cell
KIF22	KIF22	0	0.417004	0.257	0.149	0	CD8_cell
MGAT4A	MGAT4A	0	0.415656	0.4	0.276	0	CD8_cell
NDUFS5	NDUFS5	0	0.415029	0.845	0.784	0	CD8_cell
IL32	IL32	0	0.414723	0.958	0.472	0	CD8_cell
DEF6	DEF6	0	0.414424	0.562	0.421	0	CD8_cell
IFI35	IFI35	0	0.414189	0.459	0.375	0	CD8_cell
LCP1	LCP1	0	0.413906	0.844	0.728	0	CD8_cell
MRPL10	MRPL10	0	0.412835	0.332	0.185	0	CD8_cell
PDCL3	PDCL3	0	0.41241	0.49	0.369	0	CD8_cell
SRSF3	SRSF3	0	0.411904	0.703	0.645	0	CD8_cell
MB21D1	MB21D1	0	0.41185	0.318	0.209	0	CD8_cell
C12orf57	C12orf57	0	0.411681	0.807	0.681	0	CD8_cell
SKAP1	SKAP1	0	0.411646	0.584	0.331	0	CD8_cell
SLC38A1	SLC38A1	0	0.410792	0.532	0.37	0	CD8_cell
IVNS1ABP	IVNS1ABP	0	0.407453	0.563	0.456	0	CD8_cell
NOP58	NOP58	0	0.406963	0.661	0.548	0	CD8_cell
PCED1B	PCED1B	0	0.406842	0.415	0.249	0	CD8_cell
PSMA7	PSMA7	0	0.406711	0.879	0.828	0	CD8_cell
CDK6	CDK6	0	0.406626	0.35	0.232	0	CD8_cell
MCM6	MCM6	0	0.405579	0.288	0.131	0	CD8_cell
CALM3	CALM3	0	0.405035	0.727	0.64	0	CD8_cell
ACTN4	ACTN4	0	0.404311	0.549	0.419	0	CD8_cell
HSP90AB1	HSP90AB1	0	0.403839	0.979	0.973	0	CD8_cell
PLP2	PLP2	0	0.401974	0.706	0.649	0	CD8_cell
CCT4	CCT4	0	0.401969	0.716	0.653	0	CD8_cell
C19orf66	C19orf66	0	0.400988	0.416	0.308	0	CD8_cell
ARPC2	ARPC2	0	0.400409	0.967	0.941	0	CD8_cell
POLR2K	POLR2K	0	0.400169	0.58	0.488	0	CD8_cell
IFI27L2	IFI27L2	0	0.39885	0.523	0.44	0	CD8_cell
GALM	GALM	0	0.397277	0.429	0.269	0	CD8_cell
RAB1B	RAB1B	0	0.396993	0.553	0.45	0	CD8_cell
TMA7	TMA7	0	0.396912	0.923	0.899	0	CD8_cell
CD27	CD27	0	0.396262	0.554	0.388	0	CD8_cell
YARS	YARS	0	0.396091	0.363	0.244	0	CD8_cell
RNF125	RNF125	0	0.395871	0.304	0.152	0	CD8_cell
SYNE1	SYNE1	0	0.395545	0.297	0.162	0	CD8_cell
NAA50	NAA50	0	0.393803	0.446	0.346	0	CD8_cell
TPI1	TPI1	0	0.393471	0.901	0.855	0	CD8_cell
PA2G4	PA2G4	0	0.393398	0.562	0.473	0	CD8_cell
EIF5	EIF5	0	0.391776	0.859	0.825	0	CD8_cell
SEMA4D	SEMA4D	0	0.391363	0.372	0.256	0	CD8_cell
DUSP10	DUSP10	0	0.391291	0.447	0.315	0	CD8_cell
PSMA1	PSMA1	0	0.391222	0.652	0.577	0	CD8_cell
PFN1	PFN1	0	0.390979	0.997	0.984	0	CD8_cell
TOMM5	TOMM5	0	0.390621	0.569	0.499	0	CD8_cell
ELF1	ELF1	0	0.389287	0.77	0.69	0	CD8_cell
LYAR	LYAR	0	0.386974	0.276	0.153	0	CD8_cell
SAMD9L	SAMD9L	0	0.386344	0.33	0.228	0	CD8_cell
ISG20	ISG20	0	0.386219	0.839	0.759	0	CD8_cell
ASF1A	ASF1A	0	0.386155	0.302	0.172	0	CD8_cell
LAYN	LAYN	0	0.385956	0.324	0.156	0	CD8_cell
EWSR1	EWSR1	0	0.385899	0.699	0.63	0	CD8_cell
SNRPD1	SNRPD1	0	0.384163	0.535	0.465	0	CD8_cell
PARK7	PARK7	0	0.383282	0.803	0.766	0	CD8_cell
SLC3A2	SLC3A2	0	0.38288	0.705	0.637	0	CD8_cell
PPP1R12A	PPP1R12A	0	0.382317	0.545	0.434	0	CD8_cell
NUCKS1	NUCKS1	0	0.382212	0.518	0.465	0	CD8_cell
LAT	LAT	0	0.381921	0.611	0.344	0	CD8_cell
CCT3	CCT3	0	0.381407	0.649	0.561	0	CD8_cell
PSMB10	PSMB10	0	0.38137	0.692	0.621	0	CD8_cell
TCP1	TCP1	0	0.380454	0.628	0.561	0	CD8_cell
HNRNPA3	HNRNPA3	0	0.380388	0.767	0.73	0	CD8_cell
CYFIP2	CYFIP2	0	0.379897	0.431	0.261	0	CD8_cell
SIVA1	SIVA1	0	0.379458	0.525	0.489	0	CD8_cell
TMEM2	TMEM2	0	0.378199	0.429	0.293	0	CD8_cell
SAMD9	SAMD9	0	0.377753	0.324	0.203	0	CD8_cell
MAGOH	MAGOH	0	0.377742	0.569	0.474	0	CD8_cell
G3BP2	G3BP2	0	0.37695	0.707	0.594	0	CD8_cell
AIP	AIP	0	0.374894	0.531	0.437	0	CD8_cell
RPA3	RPA3	0	0.374339	0.425	0.346	0	CD8_cell
TMEM50A	TMEM50A	0	0.374103	0.779	0.696	0	CD8_cell
DNMT1	DNMT1	0	0.374097	0.373	0.291	0	CD8_cell
TNFSF10	TNFSF10	0	0.372897	0.382	0.252	0	CD8_cell
ITK	ITK	0	0.371848	0.442	0.237	0	CD8_cell
SUMO2	SUMO2	0	0.371671	0.945	0.921	0	CD8_cell
ZBTB1	ZBTB1	0	0.371301	0.396	0.291	0	CD8_cell
CALM2	CALM2	0	0.370802	0.893	0.854	0	CD8_cell
PRKACB	PRKACB	0	0.370717	0.335	0.211	0	CD8_cell
ARL4C	ARL4C	0	0.370292	0.541	0.385	0	CD8_cell
LDLRAD4	LDLRAD4	0	0.369003	0.519	0.409	0	CD8_cell
HSPA4	HSPA4	0	0.366931	0.556	0.483	0	CD8_cell
CNOT6L	CNOT6L	0	0.36517	0.466	0.329	0	CD8_cell
HERC5	HERC5	0	0.364577	0.279	0.178	0	CD8_cell
NUDT21	NUDT21	0	0.364182	0.471	0.383	0	CD8_cell
TMX4	TMX4	0	0.364141	0.432	0.327	0	CD8_cell
NR3C1	NR3C1	0	0.36381	0.726	0.596	0	CD8_cell
CELF2	CELF2	0	0.363136	0.588	0.475	0	CD8_cell
MBNL1	MBNL1	0	0.36285	0.749	0.662	0	CD8_cell
PIN1	PIN1	0	0.362678	0.476	0.385	0	CD8_cell
SRP9	SRP9	0	0.362427	0.595	0.542	0	CD8_cell
SNRPD3	SNRPD3	0	0.361605	0.593	0.538	0	CD8_cell
SNRPG	SNRPG	0	0.360972	0.731	0.693	0	CD8_cell
BUD31	BUD31	0	0.360754	0.592	0.512	0	CD8_cell
CCND3	CCND3	0	0.360216	0.539	0.425	0	CD8_cell
B2M	B2M	0	0.359837	1	1	0	CD8_cell
TAF15	TAF15	0	0.359614	0.477	0.376	0	CD8_cell
HNRNPA2B1	HNRNPA2B1	0	0.359482	0.948	0.939	0	CD8_cell
LPIN2	LPIN2	0	0.359349	0.358	0.237	0	CD8_cell
SYT11	SYT11	0	0.359219	0.255	0.12	0	CD8_cell
NAB1	NAB1	0	0.359078	0.283	0.169	0	CD8_cell
DENND2D	DENND2D	0	0.358585	0.345	0.22	0	CD8_cell
CBX3	CBX3	0	0.357921	0.548	0.491	0	CD8_cell
RBM8A	RBM8A	0	0.357914	0.829	0.784	0	CD8_cell
HN1	HN1	0	0.357727	0.686	0.611	0	CD8_cell
ITGA4	ITGA4	0	0.357704	0.491	0.388	0	CD8_cell
CREM	CREM	0	0.357155	0.854	0.786	0	CD8_cell
DNAJB6	DNAJB6	0	0.356289	0.844	0.789	0	CD8_cell
CALCOCO2	CALCOCO2	0	0.355944	0.444	0.352	0	CD8_cell
CALM1	CALM1	0	0.354972	0.986	0.966	0	CD8_cell
ENSA	ENSA	0	0.354642	0.635	0.561	0	CD8_cell
PSMA5	PSMA5	0	0.353798	0.599	0.525	0	CD8_cell
DR1	DR1	0	0.352662	0.447	0.327	0	CD8_cell
TRIM22	TRIM22	0	0.352288	0.525	0.417	0	CD8_cell
RPS26	RPS26	0	0.351528	0.983	0.975	0	CD8_cell
FAM118A	FAM118A	0	0.351234	0.352	0.23	0	CD8_cell
UBE2A	UBE2A	0	0.350809	0.596	0.531	0	CD8_cell
CNN2	CNN2	0	0.350763	0.721	0.642	0	CD8_cell
SUB1	SUB1	0	0.349434	0.922	0.902	0	CD8_cell
HMGN1	HMGN1	0	0.349384	0.822	0.791	0	CD8_cell
CD70	CD70	0	0.347482	0.288	0.169	0	CD8_cell
MAP4K1	MAP4K1	0	0.347476	0.388	0.247	0	CD8_cell
PPP1R16B	PPP1R16B	0	0.347328	0.357	0.225	0	CD8_cell
RAP1B	RAP1B	0	0.346553	0.789	0.721	0	CD8_cell
HP1BP3	HP1BP3	0	0.345677	0.535	0.474	0	CD8_cell
TRMT112	TRMT112	0	0.34556	0.818	0.786	0	CD8_cell
PLSCR1	PLSCR1	0	0.345183	0.483	0.369	0	CD8_cell
ATP6V0E2	ATP6V0E2	0	0.343301	0.312	0.164	0	CD8_cell
ARAP2	ARAP2	0	0.343194	0.329	0.195	0	CD8_cell
CASP3	CASP3	0	0.34312	0.328	0.227	0	CD8_cell
ITGAL	ITGAL	0	0.343113	0.331	0.204	0	CD8_cell
SAP18	SAP18	0	0.342985	0.839	0.803	0	CD8_cell
MFSD10	MFSD10	0	0.342735	0.419	0.321	0	CD8_cell
RNF115	RNF115	0	0.342099	0.355	0.259	0	CD8_cell
LRBA	LRBA	0	0.341616	0.33	0.201	0	CD8_cell
TRIM26	TRIM26	0	0.340645	0.316	0.214	0	CD8_cell
MTHFD2	MTHFD2	0	0.339919	0.617	0.548	0	CD8_cell
HNRNPDL	HNRNPDL	0	0.339675	0.866	0.841	0	CD8_cell
ANP32E	ANP32E	0	0.339011	0.382	0.297	0	CD8_cell
IL21R	IL21R	0	0.338998	0.454	0.291	0	CD8_cell
LSM8	LSM8	0	0.338746	0.566	0.495	0	CD8_cell
SF3B4	SF3B4	0	0.338618	0.491	0.396	0	CD8_cell
IFI44	IFI44	0	0.338482	0.277	0.18	0	CD8_cell
SRSF10	SRSF10	0	0.338439	0.651	0.598	0	CD8_cell
UBE2S	UBE2S	0	0.33838	0.296	0.21	0	CD8_cell
ASXL2	ASXL2	0	0.337406	0.28	0.18	0	CD8_cell
NRBP1	NRBP1	0	0.337258	0.507	0.431	0	CD8_cell
PTMA	PTMA	0	0.337093	1	0.998	0	CD8_cell
C11orf98	C11orf98	0	0.33696	0.408	0.318	0	CD8_cell
LIMD2	LIMD2	0	0.336878	0.811	0.656	0	CD8_cell
HNRNPLL	HNRNPLL	0	0.336189	0.463	0.314	0	CD8_cell
CCT6A	CCT6A	0	0.336149	0.578	0.507	0	CD8_cell
OAS2	OAS2	0	0.335778	0.277	0.188	0	CD8_cell
ARHGEF3	ARHGEF3	0	0.335508	0.266	0.146	0	CD8_cell
PPID	PPID	0	0.335336	0.351	0.248	0	CD8_cell
DGUOK	DGUOK	0	0.334436	0.552	0.489	0	CD8_cell
PPP1R18	PPP1R18	0	0.33377	0.599	0.516	0	CD8_cell
IQGAP1	IQGAP1	0	0.332455	0.661	0.587	0	CD8_cell
NFATC3	NFATC3	0	0.331802	0.275	0.162	0	CD8_cell
SRP14	SRP14	0	0.331491	0.955	0.939	0	CD8_cell
DCXR	DCXR	0	0.331457	0.554	0.506	0	CD8_cell
BANF1	BANF1	0	0.33138	0.58	0.531	0	CD8_cell
PPM1G	PPM1G	0	0.32829	0.586	0.515	0	CD8_cell
RHOF	RHOF	0	0.328134	0.584	0.447	0	CD8_cell
ITGB1BP1	ITGB1BP1	0	0.327061	0.366	0.262	0	CD8_cell
SMC3	SMC3	0	0.326696	0.354	0.256	0	CD8_cell
STAT4	STAT4	0	0.326464	0.442	0.31	0	CD8_cell
BHLHE40	BHLHE40	0	0.325272	0.573	0.458	0	CD8_cell
FKBP1A	FKBP1A	0	0.324591	0.742	0.68	0	CD8_cell
SFXN1	SFXN1	0	0.324586	0.348	0.223	0	CD8_cell
UBXN4	UBXN4	0	0.323856	0.685	0.654	0	CD8_cell
SKA2	SKA2	0	0.323189	0.277	0.174	0	CD8_cell
SPTAN1	SPTAN1	0	0.323116	0.462	0.353	0	CD8_cell
MTFP1	MTFP1	0	0.322764	0.297	0.196	0	CD8_cell
SNRPD2	SNRPD2	0	0.322726	0.852	0.825	0	CD8_cell
LBR	LBR	0	0.322507	0.353	0.246	0	CD8_cell
NONO	NONO	0	0.322418	0.552	0.491	0	CD8_cell
MPC2	MPC2	0	0.322191	0.54	0.471	0	CD8_cell
ANXA6	ANXA6	0	0.32205	0.655	0.557	0	CD8_cell
RSRC2	RSRC2	0	0.321537	0.648	0.597	0	CD8_cell
POLR2G	POLR2G	0	0.320866	0.479	0.399	0	CD8_cell
ISG15	ISG15	0	0.320752	0.733	0.601	0	CD8_cell
USP11	USP11	0	0.320263	0.358	0.266	0	CD8_cell
DCUN1D5	DCUN1D5	0	0.319914	0.318	0.216	0	CD8_cell
CHCHD2	CHCHD2	0	0.319512	0.953	0.945	0	CD8_cell
RALA	RALA	0	0.319439	0.536	0.431	0	CD8_cell
SLTM	SLTM	0	0.318371	0.495	0.416	0	CD8_cell
NEDD9	NEDD9	0	0.317961	0.374	0.27	0	CD8_cell
SS18L2	SS18L2	0	0.317185	0.489	0.393	0	CD8_cell
PAPOLA	PAPOLA	0	0.31713	0.66	0.625	0	CD8_cell
LINC-PINT	LINC-PINT	0	0.316029	0.648	0.583	0	CD8_cell
WNK1	WNK1	0	0.316028	0.446	0.359	0	CD8_cell
SERBP1	SERBP1	0	0.315377	0.775	0.744	0	CD8_cell
RSBN1L	RSBN1L	0	0.314806	0.401	0.319	0	CD8_cell
RALGAPA1	RALGAPA1	0	0.314453	0.385	0.289	0	CD8_cell
ARL6IP6	ARL6IP6	0	0.313926	0.352	0.247	0	CD8_cell
C11orf58	C11orf58	0	0.312637	0.731	0.689	0	CD8_cell
TMEM14A	TMEM14A	0	0.312136	0.301	0.186	0	CD8_cell
USP1	USP1	0	0.311734	0.299	0.203	0	CD8_cell
HNRNPR	HNRNPR	0	0.311522	0.539	0.483	0	CD8_cell
SF3B2	SF3B2	0	0.311066	0.669	0.633	0	CD8_cell
APBB1IP	APBB1IP	0	0.310927	0.604	0.476	0	CD8_cell
TSPAN14	TSPAN14	0	0.310689	0.399	0.288	0	CD8_cell
MEAF6	MEAF6	0	0.310629	0.492	0.394	0	CD8_cell
BLOC1S1	BLOC1S1	0	0.310227	0.303	0.216	0	CD8_cell
REEP5	REEP5	0	0.31004	0.647	0.599	0	CD8_cell
RNPS1	RNPS1	0	0.309774	0.613	0.561	0	CD8_cell
COMMD7	COMMD7	0	0.309445	0.425	0.343	0	CD8_cell
DOCK8	DOCK8	0	0.309137	0.516	0.445	0	CD8_cell
RNF166	RNF166	0	0.308641	0.3	0.213	0	CD8_cell
TBCC	TBCC	0	0.308361	0.358	0.258	0	CD8_cell
ATPIF1	ATPIF1	0	0.307494	0.679	0.636	0	CD8_cell
PRRC2C	PRRC2C	0	0.307313	0.795	0.759	0	CD8_cell
BAZ1B	BAZ1B	0	0.307085	0.325	0.235	0	CD8_cell
GUK1	GUK1	0	0.307075	0.829	0.798	0	CD8_cell
CHIC2	CHIC2	0	0.305248	0.446	0.358	0	CD8_cell
COMMD8	COMMD8	0	0.305116	0.324	0.231	0	CD8_cell
SUSD3	SUSD3	0	0.305111	0.367	0.258	0	CD8_cell
IFI6	IFI6	0	0.304863	0.637	0.539	0	CD8_cell
HLA-F	HLA-F	0	0.30481	0.679	0.62	0	CD8_cell
NDUFA12	NDUFA12	0	0.304715	0.585	0.537	0	CD8_cell
ORMDL3	ORMDL3	0	0.304526	0.308	0.213	0	CD8_cell
SGMS1	SGMS1	0	0.304087	0.272	0.165	0	CD8_cell
TAX1BP1	TAX1BP1	0	0.302958	0.638	0.593	0	CD8_cell
TSC22D4	TSC22D4	0	0.302031	0.44	0.358	0	CD8_cell
CDC37L1	CDC37L1	0	0.302016	0.285	0.184	0	CD8_cell
MT2A	MT2A	0	0.301895	0.741	0.534	0	CD8_cell
EBP	EBP	0	0.301781	0.269	0.175	0	CD8_cell
KMT2A	KMT2A	0	0.300715	0.338	0.236	0	CD8_cell
WDR1	WDR1	0	0.300642	0.675	0.617	0	CD8_cell
UBE2I	UBE2I	0	0.300114	0.676	0.642	0	CD8_cell
NMI	NMI	0	0.29845	0.294	0.204	0	CD8_cell
GPRIN3	GPRIN3	0	0.29836	0.455	0.338	0	CD8_cell
KIF2A	KIF2A	0	0.295746	0.386	0.276	0	CD8_cell
EPC1	EPC1	0	0.295697	0.686	0.616	0	CD8_cell
OCIAD2	OCIAD2	0	0.295625	0.57	0.429	0	CD8_cell
HNRNPA1	HNRNPA1	0	0.295161	0.976	0.954	0	CD8_cell
ABRACL	ABRACL	0	0.295102	0.64	0.565	0	CD8_cell
RBX1	RBX1	0	0.294663	0.628	0.603	0	CD8_cell
ARHGDIB	ARHGDIB	0	0.293906	0.983	0.921	0	CD8_cell
CYTIP	CYTIP	0	0.293823	0.887	0.807	0	CD8_cell
MOB4	MOB4	0	0.293709	0.489	0.395	0	CD8_cell
XRCC5	XRCC5	0	0.293187	0.573	0.523	0	CD8_cell
PRDX5	PRDX5	0	0.293066	0.685	0.673	0	CD8_cell
HMOX2	HMOX2	0	0.292416	0.387	0.301	0	CD8_cell
NCL	NCL	0	0.291435	0.832	0.808	0	CD8_cell
CKAP2	CKAP2	0	0.291372	0.25	0.143	0	CD8_cell
DDX24	DDX24	0	0.291322	0.733	0.667	0	CD8_cell
HSPA5	HSPA5	0	0.29036	0.777	0.734	0	CD8_cell
SUMO1	SUMO1	0	0.289584	0.641	0.584	0	CD8_cell
RFC1	RFC1	0	0.289402	0.332	0.242	0	CD8_cell
C9orf78	C9orf78	0	0.288237	0.512	0.434	0	CD8_cell
MIER1	MIER1	0	0.287072	0.432	0.341	0	CD8_cell
LPCAT4	LPCAT4	0	0.284862	0.254	0.162	0	CD8_cell
SF3B6	SF3B6	0	0.282118	0.62	0.591	0	CD8_cell
ARF5	ARF5	0	0.281682	0.717	0.653	0	CD8_cell
TPR	TPR	0	0.281354	0.541	0.466	0	CD8_cell
SRRM1	SRRM1	0	0.280501	0.646	0.613	0	CD8_cell
COX8A	COX8A	0	0.278725	0.825	0.814	0	CD8_cell
SRSF11	SRSF11	0	0.27871	0.652	0.615	0	CD8_cell
C19orf43	C19orf43	0	0.278029	0.783	0.773	0	CD8_cell
DBF4	DBF4	0	0.276518	0.311	0.219	0	CD8_cell
STAT3	STAT3	0	0.276021	0.719	0.675	0	CD8_cell
CAPZB	CAPZB	0	0.275731	0.836	0.767	0	CD8_cell
ZNRD1	ZNRD1	0	0.275352	0.459	0.372	0	CD8_cell
H3F3B	H3F3B	0	0.275228	0.998	0.994	0	CD8_cell
PSME2	PSME2	0	0.27367	0.826	0.763	0	CD8_cell
PITPNC1	PITPNC1	0	0.273076	0.267	0.17	0	CD8_cell
NDUFA6	NDUFA6	0	0.272582	0.644	0.618	0	CD8_cell
NDUFB10	NDUFB10	0	0.271196	0.607	0.58	0	CD8_cell
WHSC1L1	WHSC1L1	0	0.2688	0.584	0.511	0	CD8_cell
ARL6IP5	ARL6IP5	0	0.268622	0.765	0.689	0	CD8_cell
SH3KBP1	SH3KBP1	0	0.268541	0.55	0.461	0	CD8_cell
ATP5G3	ATP5G3	0	0.266668	0.781	0.763	0	CD8_cell
HLA-E	HLA-E	0	0.26631	0.993	0.985	0	CD8_cell
RHOA	RHOA	0	0.263923	0.96	0.954	0	CD8_cell
LDHB	LDHB	0	0.262485	0.792	0.735	0	CD8_cell
UBL5	UBL5	0	0.261793	0.85	0.837	0	CD8_cell
TRAPPC1	TRAPPC1	0	0.260618	0.686	0.658	0	CD8_cell
CDKN1B	CDKN1B	0	0.258761	0.634	0.565	0	CD8_cell
TRAF5	TRAF5	0	0.258287	0.253	0.155	0	CD8_cell
WDR83OS	WDR83OS	0	0.256535	0.744	0.72	0	CD8_cell
RPS29	RPS29	0	0.256352	0.967	0.95	0	CD8_cell
ARHGDIA	ARHGDIA	0	0.255252	0.722	0.702	0	CD8_cell
SCAND1	SCAND1	2.44506e-307	0.278865	0.634	0.606	3.71038e-303	CD8_cell
SEPW1	SEPW1	1.12154e-305	0.256316	0.664	0.611	1.70194e-301	CD8_cell
POLR3GL	POLR3GL	1.27756e-305	0.29658	0.428	0.346	1.9387e-301	CD8_cell
TSEN15	TSEN15	4.1198e-305	0.283642	0.273	0.19	6.25179e-301	CD8_cell
FGFR1OP2	FGFR1OP2	1.87703e-301	0.298882	0.559	0.507	2.84839e-297	CD8_cell
ARID4B	ARID4B	1.33689e-300	0.260708	0.635	0.568	2.02873e-296	CD8_cell
CMTM3	CMTM3	8.99983e-300	0.27902	0.375	0.282	1.36572e-295	CD8_cell
SNRPF	SNRPF	2.59977e-299	0.287072	0.504	0.442	3.94516e-295	CD8_cell
THYN1	THYN1	5.09483e-299	0.275681	0.317	0.232	7.7314e-295	CD8_cell
SNRNP40	SNRNP40	2.60088e-294	0.259371	0.331	0.243	3.94683e-290	CD8_cell
CD2BP2	CD2BP2	4.74635e-294	0.314015	0.367	0.288	7.20259e-290	CD8_cell
APOL6	APOL6	3.47801e-292	0.330933	0.345	0.265	5.27787e-288	CD8_cell
THRAP3	THRAP3	8.30362e-292	0.279855	0.554	0.506	1.26007e-287	CD8_cell
MACF1	MACF1	1.33087e-291	0.312456	0.419	0.337	2.01959e-287	CD8_cell
DHRS7	DHRS7	1.37452e-290	0.311819	0.55	0.506	2.08583e-286	CD8_cell
ODF2L	ODF2L	2.41629e-290	0.261365	0.344	0.247	3.66672e-286	CD8_cell
HSD17B7	HSD17B7	3.10985e-289	0.273884	0.257	0.173	4.71919e-285	CD8_cell
AES	AES	5.06269e-289	0.258571	0.495	0.409	7.68263e-285	CD8_cell
PSIP1	PSIP1	1.60937e-286	0.289756	0.433	0.35	2.44222e-282	CD8_cell
TWF2	TWF2	3.33945e-286	0.275025	0.506	0.429	5.06762e-282	CD8_cell
LNPEP	LNPEP	5.90179e-286	0.282072	0.369	0.28	8.95596e-282	CD8_cell
WAS	WAS	6.76978e-286	0.257145	0.605	0.549	1.02731e-281	CD8_cell
FBXO7	FBXO7	1.20767e-285	0.292387	0.454	0.384	1.83264e-281	CD8_cell
PTGER4	PTGER4	1.1352e-284	0.297439	0.396	0.3	1.72267e-280	CD8_cell
HSPB1	HSPB1	2.13479e-284	0.341836	0.735	0.667	3.23954e-280	CD8_cell
RSRP1	RSRP1	2.35621e-284	0.27357	0.649	0.605	3.57555e-280	CD8_cell
BIN2	BIN2	4.36069e-282	0.295315	0.421	0.341	6.61734e-278	CD8_cell
ROCK1	ROCK1	1.69646e-281	0.280572	0.568	0.513	2.57437e-277	CD8_cell
SOX4	SOX4	7.36792e-281	0.580902	0.274	0.189	1.11808e-276	CD8_cell
PRDM1	PRDM1	1.43473e-280	0.321853	0.432	0.35	2.1772e-276	CD8_cell
PDLIM2	PDLIM2	5.33212e-280	0.257239	0.289	0.203	8.09149e-276	CD8_cell
DIAPH1	DIAPH1	1.6151e-279	0.275426	0.376	0.291	2.45091e-275	CD8_cell
SYNRG	SYNRG	3.0112e-279	0.286542	0.375	0.291	4.56949e-275	CD8_cell
FKBP5	FKBP5	9.812e-279	0.259059	0.355	0.267	1.48897e-274	CD8_cell
GPN1	GPN1	3.71588e-278	0.261958	0.271	0.187	5.63885e-274	CD8_cell
TUBA1B	TUBA1B	1.39134e-277	0.655505	0.801	0.784	2.11136e-273	CD8_cell
UBE2L3	UBE2L3	9.53369e-277	0.275094	0.563	0.527	1.44674e-272	CD8_cell
MT1X	MT1X	6.72339e-275	0.380201	0.458	0.352	1.02027e-270	CD8_cell
TANK	TANK	8.18959e-275	0.273947	0.562	0.496	1.24277e-270	CD8_cell
ADAR	ADAR	1.53889e-274	0.310991	0.548	0.499	2.33527e-270	CD8_cell
NGRN	NGRN	3.22236e-273	0.281536	0.455	0.38	4.88994e-269	CD8_cell
NUDT1	NUDT1	8.59454e-272	0.300413	0.299	0.223	1.30422e-267	CD8_cell
SAE1	SAE1	9.08068e-272	0.27419	0.28	0.201	1.37799e-267	CD8_cell
GOLGA7	GOLGA7	1.50729e-271	0.278562	0.415	0.34	2.28731e-267	CD8_cell
ZFAND2B	ZFAND2B	1.12072e-269	0.263021	0.28	0.2	1.70069e-265	CD8_cell
ODC1	ODC1	1.44578e-269	0.292219	0.541	0.468	2.19397e-265	CD8_cell
PRPF40A	PRPF40A	2.38412e-269	0.280613	0.55	0.502	3.6179e-265	CD8_cell
SNRPA	SNRPA	2.71551e-269	0.295639	0.417	0.349	4.12079e-265	CD8_cell
RECQL	RECQL	1.30935e-267	0.261721	0.289	0.208	1.98694e-263	CD8_cell
LUC7L2	LUC7L2	1.35785e-267	0.275299	0.442	0.369	2.06054e-263	CD8_cell
RBM42	RBM42	1.90733e-267	0.278667	0.409	0.34	2.89437e-263	CD8_cell
PRMT2	PRMT2	2.63635e-267	0.270085	0.504	0.435	4.00066e-263	CD8_cell
BAX	BAX	2.59232e-266	0.261701	0.56	0.5	3.93385e-262	CD8_cell
ZNHIT3	ZNHIT3	2.19975e-265	0.269662	0.353	0.272	3.33813e-261	CD8_cell
TSPYL2	TSPYL2	4.23382e-263	0.377314	0.45	0.368	6.42482e-259	CD8_cell
MED10	MED10	6.31917e-263	0.265434	0.509	0.448	9.58935e-259	CD8_cell
PBDC1	PBDC1	5.40082e-262	0.304476	0.321	0.244	8.19574e-258	CD8_cell
NDUFS6	NDUFS6	2.13674e-260	0.267989	0.556	0.529	3.24251e-256	CD8_cell
DNAJC1	DNAJC1	2.55335e-260	0.302515	0.461	0.41	3.87471e-256	CD8_cell
RBL2	RBL2	1.10574e-258	0.26211	0.345	0.259	1.67797e-254	CD8_cell
MED15	MED15	4.46128e-258	0.275681	0.313	0.235	6.76999e-254	CD8_cell
MZT1	MZT1	2.88283e-257	0.275443	0.319	0.244	4.37469e-253	CD8_cell
RHOB	RHOB	3.36559e-257	0.806693	0.463	0.4	5.10729e-253	CD8_cell
SIGIRR	SIGIRR	1.63942e-254	0.266438	0.408	0.33	2.48782e-250	CD8_cell
CCDC12	CCDC12	6.85718e-253	0.259975	0.455	0.383	1.04058e-248	CD8_cell
MRPL41	MRPL41	3.25878e-251	0.26637	0.56	0.529	4.9452e-247	CD8_cell
ARF6	ARF6	4.44394e-251	0.259754	0.555	0.498	6.74368e-247	CD8_cell
NDUFS8	NDUFS8	4.9739e-250	0.263316	0.548	0.519	7.54789e-246	CD8_cell
RIN3	RIN3	1.80776e-249	0.30058	0.282	0.208	2.74327e-245	CD8_cell
PDCD4	PDCD4	1.81123e-249	0.263906	0.569	0.49	2.74854e-245	CD8_cell
PHF11	PHF11	6.38443e-249	0.277091	0.403	0.328	9.68838e-245	CD8_cell
SRSF4	SRSF4	5.15347e-248	0.272915	0.504	0.457	7.82039e-244	CD8_cell
RNF7	RNF7	2.04173e-247	0.267568	0.592	0.563	3.09833e-243	CD8_cell
PTPRA	PTPRA	5.27855e-247	0.252983	0.25	0.175	8.0102e-243	CD8_cell
CEP57	CEP57	1.17318e-245	0.266782	0.368	0.294	1.7803e-241	CD8_cell
TMEM14B	TMEM14B	1.26906e-245	0.297148	0.502	0.465	1.92579e-241	CD8_cell
ADSS	ADSS	1.07264e-242	0.258839	0.4	0.324	1.62773e-238	CD8_cell
AKIRIN2	AKIRIN2	1.37404e-242	0.280613	0.54	0.485	2.08511e-238	CD8_cell
ATF7IP	ATF7IP	3.49274e-242	0.255816	0.402	0.323	5.30023e-238	CD8_cell
CEBPZ	CEBPZ	4.04173e-240	0.261596	0.353	0.274	6.13332e-236	CD8_cell
MCM5	MCM5	7.03912e-240	0.361672	0.289	0.22	1.06819e-235	CD8_cell
PITHD1	PITHD1	1.01957e-239	0.255231	0.409	0.335	1.5472e-235	CD8_cell
N4BP1	N4BP1	1.65186e-238	0.262536	0.25	0.177	2.5067e-234	CD8_cell
COQ10B	COQ10B	9.76809e-238	0.272932	0.423	0.358	1.48231e-233	CD8_cell
SCAMP2	SCAMP2	2.04819e-237	0.275564	0.525	0.483	3.10813e-233	CD8_cell
NT5C3A	NT5C3A	5.86024e-235	0.267718	0.417	0.342	8.89291e-231	CD8_cell
PUF60	PUF60	1.67587e-234	0.267987	0.445	0.389	2.54313e-230	CD8_cell
ATG12	ATG12	8.13965e-233	0.266155	0.405	0.338	1.23519e-228	CD8_cell
PRPF38B	PRPF38B	3.74313e-232	0.258196	0.539	0.486	5.68019e-228	CD8_cell
SSNA1	SSNA1	8.66365e-232	0.272257	0.476	0.434	1.31471e-227	CD8_cell
FAM195B	FAM195B	9.47636e-232	0.264875	0.347	0.278	1.43804e-227	CD8_cell
ARGLU1	ARGLU1	1.01202e-230	0.25315	0.538	0.485	1.53575e-226	CD8_cell
IRF2	IRF2	4.1342e-230	0.272519	0.343	0.272	6.27365e-226	CD8_cell
UBE2V1	UBE2V1	1.23849e-229	0.267183	0.535	0.504	1.87941e-225	CD8_cell
MZT2A	MZT2A	1.38934e-229	0.278676	0.483	0.434	2.10832e-225	CD8_cell
SMC1A	SMC1A	3.5447e-228	0.269908	0.301	0.23	5.37908e-224	CD8_cell
DHX36	DHX36	7.25321e-228	0.284398	0.421	0.353	1.10067e-223	CD8_cell
PPM1M	PPM1M	2.0692e-225	0.253388	0.291	0.218	3.14002e-221	CD8_cell
PSMB2	PSMB2	2.37197e-225	0.268517	0.518	0.489	3.59946e-221	CD8_cell
CNOT2	CNOT2	3.82789e-224	0.265897	0.406	0.341	5.80883e-220	CD8_cell
PNN	PNN	6.63787e-223	0.268555	0.456	0.398	1.0073e-218	CD8_cell
TMCO1	TMCO1	1.66221e-222	0.263281	0.444	0.391	2.5224e-218	CD8_cell
RAB11B	RAB11B	3.21626e-222	0.264042	0.517	0.484	4.88067e-218	CD8_cell
CGGBP1	CGGBP1	1.05596e-221	0.266759	0.459	0.4	1.60242e-217	CD8_cell
SERTAD1	SERTAD1	1.10698e-221	0.327084	0.47	0.409	1.67984e-217	CD8_cell
FAM177A1	FAM177A1	3.06821e-221	0.260524	0.606	0.568	4.656e-217	CD8_cell
BCLAF1	BCLAF1	1.66123e-219	0.275054	0.501	0.452	2.52092e-215	CD8_cell
MRPL51	MRPL51	2.00399e-219	0.287165	0.522	0.508	3.04106e-215	CD8_cell
RNF187	RNF187	1.9114e-218	0.268297	0.308	0.238	2.90055e-214	CD8_cell
PARP9	PARP9	1.65088e-217	0.281509	0.28	0.212	2.50522e-213	CD8_cell
TAF7	TAF7	3.14441e-217	0.286406	0.512	0.463	4.77164e-213	CD8_cell
PPP4R2	PPP4R2	4.34863e-216	0.260112	0.457	0.397	6.59904e-212	CD8_cell
PHF5A	PHF5A	4.68566e-215	0.2518	0.397	0.336	7.11049e-211	CD8_cell
TMEM109	TMEM109	1.1419e-214	0.287447	0.381	0.323	1.73283e-210	CD8_cell
TPST2	TPST2	9.21369e-214	0.306726	0.344	0.288	1.39818e-209	CD8_cell
DCTN3	DCTN3	1.51966e-211	0.277392	0.483	0.453	2.30608e-207	CD8_cell
RASSF1	RASSF1	2.63836e-211	0.272374	0.303	0.236	4.00371e-207	CD8_cell
CCT5	CCT5	5.34913e-211	0.250358	0.487	0.433	8.11731e-207	CD8_cell
DDX46	DDX46	1.85165e-210	0.264214	0.444	0.39	2.80987e-206	CD8_cell
SARNP	SARNP	2.72413e-210	0.262132	0.397	0.341	4.13386e-206	CD8_cell
RAB3GAP1	RAB3GAP1	7.28554e-206	0.282677	0.289	0.223	1.10558e-201	CD8_cell
SNHG12	SNHG12	5.68613e-205	0.258446	0.416	0.353	8.6287e-201	CD8_cell
MMADHC	MMADHC	1.28226e-203	0.256979	0.505	0.469	1.94583e-199	CD8_cell
ATXN1	ATXN1	2.50596e-201	0.254219	0.263	0.198	3.8028e-197	CD8_cell
VAMP2	VAMP2	1.04406e-200	0.252794	0.316	0.247	1.58436e-196	CD8_cell
ZNF428	ZNF428	7.46266e-200	0.257084	0.375	0.318	1.13246e-195	CD8_cell
MEA1	MEA1	6.64943e-199	0.269687	0.438	0.398	1.00905e-194	CD8_cell
PYURF	PYURF	2.16196e-198	0.252553	0.474	0.429	3.28077e-194	CD8_cell
HIST1H1E	HIST1H1E	1.8843e-197	0.460456	0.285	0.224	2.85943e-193	CD8_cell
GNPTAB	GNPTAB	2.15035e-196	0.318662	0.32	0.262	3.26316e-192	CD8_cell
SLC1A5	SLC1A5	5.53492e-196	0.291732	0.296	0.236	8.39924e-192	CD8_cell
LIME1	LIME1	1.88573e-195	0.270387	0.266	0.2	2.8616e-191	CD8_cell
HMGN4	HMGN4	9.75361e-193	0.258111	0.371	0.314	1.48011e-188	CD8_cell
CITED2	CITED2	8.61864e-192	0.356288	0.449	0.384	1.30788e-187	CD8_cell
RTF1	RTF1	7.19405e-185	0.250264	0.371	0.311	1.0917e-180	CD8_cell
CLK1	CLK1	7.23546e-182	0.259268	0.613	0.589	1.09798e-177	CD8_cell
GGNBP2	GGNBP2	2.25457e-181	0.259393	0.406	0.354	3.42131e-177	CD8_cell
ANAPC11	ANAPC11	3.96802e-179	0.253863	0.59	0.601	6.02147e-175	CD8_cell
MRPL18	MRPL18	2.23528e-178	0.310991	0.561	0.535	3.39203e-174	CD8_cell
RBBP4	RBBP4	1.4482e-176	0.268363	0.44	0.403	2.19764e-172	CD8_cell
FDPS	FDPS	2.47959e-176	0.263505	0.375	0.33	3.76278e-172	CD8_cell
SPTY2D1	SPTY2D1	2.79746e-175	0.255118	0.299	0.24	4.24515e-171	CD8_cell
NDUFB6	NDUFB6	1.93096e-173	0.258949	0.478	0.458	2.93023e-169	CD8_cell
EIF1AX	EIF1AX	1.61127e-171	0.280219	0.525	0.506	2.4451e-167	CD8_cell
NAA38	NAA38	1.33868e-170	0.267183	0.409	0.373	2.03144e-166	CD8_cell
ZCRB1	ZCRB1	1.64162e-166	0.253241	0.349	0.299	2.49116e-162	CD8_cell
HMGN3	HMGN3	8.45309e-164	0.276214	0.474	0.456	1.28276e-159	CD8_cell
METTL23	METTL23	1.83176e-163	0.25082	0.304	0.25	2.77969e-159	CD8_cell
ANP32B	ANP32B	3.50909e-161	0.259317	0.686	0.718	5.32504e-157	CD8_cell
OAS1	OAS1	1.03089e-152	0.303092	0.33	0.275	1.56437e-148	CD8_cell
ARL6IP1	ARL6IP1	1.11984e-138	0.292805	0.642	0.624	1.69935e-134	CD8_cell
TUBB	TUBB	5.71923e-130	0.691182	0.681	0.696	8.67893e-126	CD8_cell
DDIT3	DDIT3	2.86904e-129	0.289705	0.326	0.279	4.35376e-125	CD8_cell
TMEM140	TMEM140	1.73294e-124	0.250982	0.294	0.246	2.62974e-120	CD8_cell
LSM4	LSM4	1.58369e-121	0.253422	0.415	0.394	2.40326e-117	CD8_cell
HNRNPAB	HNRNPAB	2.60874e-119	0.256617	0.393	0.361	3.95876e-115	CD8_cell
MYADM	MYADM	1.25226e-115	0.336452	0.523	0.496	1.9003e-111	CD8_cell
DNAJB4	DNAJB4	1.20146e-103	0.335051	0.336	0.297	1.82321e-99	CD8_cell
CD38	CD38	1.06069e-94	0.292956	0.292	0.255	1.60959e-90	CD8_cell
MBNL2	MBNL2	5.84765e-92	0.275421	0.274	0.24	8.87381e-88	CD8_cell
NEU1	NEU1	3.4158e-36	0.411197	0.378	0.392	5.18348e-32	CD8_cell
MS4A1	MS4A1	0	3.33662	0.959	0.018	0	B_cell
CD79A	CD79A	0	3.33175	0.989	0.129	0	B_cell
LY9	LY9	0	2.73469	0.83	0.146	0	B_cell
BANK1	BANK1	0	2.21217	0.778	0.019	0	B_cell
CD83	CD83	0	2.05303	0.94	0.438	0	B_cell
CD37	CD37	0	2.03637	0.996	0.828	0	B_cell
VPREB3	VPREB3	0	1.99214	0.653	0.025	0	B_cell
CD19	CD19	0	1.91915	0.734	0.038	0	B_cell
MEF2C	MEF2C	0	1.9122	0.757	0.136	0	B_cell
CD74	CD74	0	1.87474	1	0.973	0	B_cell
HLA-DRA	HLA-DRA	0	1.81092	0.999	0.565	0	B_cell
HLA-DQB1	HLA-DQB1	0	1.79343	0.975	0.45	0	B_cell
SMIM14	SMIM14	0	1.73721	0.629	0.106	0	B_cell
CD55	CD55	0	1.72871	0.917	0.494	0	B_cell
HLA-DQA1	HLA-DQA1	0	1.65826	0.989	0.515	0	B_cell
ADAM28	ADAM28	0	1.65174	0.621	0.099	0	B_cell
KIAA0226L	KIAA0226L	0	1.63475	0.591	0.044	0	B_cell
CXCR5	CXCR5	0	1.54966	0.574	0.051	0	B_cell
IRF8	IRF8	0	1.53913	0.685	0.163	0	B_cell
TCL1A	TCL1A	0	1.53354	0.268	0.012	0	B_cell
EZR	EZR	0	1.46948	0.973	0.797	0	B_cell
LYN	LYN	0	1.4694	0.713	0.204	0	B_cell
TNFRSF13C	TNFRSF13C	0	1.46539	0.572	0.029	0	B_cell
TCF4	TCF4	0	1.41513	0.59	0.114	0	B_cell
FCRLA	FCRLA	0	1.40697	0.545	0.033	0	B_cell
SPIB	SPIB	0	1.3959	0.512	0.034	0	B_cell
TNFRSF13B	TNFRSF13B	0	1.39278	0.436	0.027	0	B_cell
SWAP70	SWAP70	0	1.37753	0.597	0.127	0	B_cell
NR4A1	NR4A1	0	1.36752	0.852	0.554	0	B_cell
BLK	BLK	0	1.35688	0.544	0.014	0	B_cell
NCF1	NCF1	0	1.33996	0.71	0.285	0	B_cell
RALGPS2	RALGPS2	0	1.33626	0.542	0.064	0	B_cell
CD22	CD22	0	1.33432	0.467	0.023	0	B_cell
SNX2	SNX2	0	1.30561	0.747	0.32	0	B_cell
MYC	MYC	0	1.30492	0.251	0.106	0	B_cell
EEF1B2	EEF1B2	0	1.28461	0.994	0.94	0	B_cell
HLA-DPB1	HLA-DPB1	0	1.28058	0.995	0.678	0	B_cell
PDLIM1	PDLIM1	0	1.27579	0.541	0.061	0	B_cell
HLA-DRB1	HLA-DRB1	0	1.25547	0.997	0.71	0	B_cell
BACH2	BACH2	0	1.25498	0.413	0.072	0	B_cell
POU2AF1	POU2AF1	0	1.25238	0.532	0.102	0	B_cell
NFKBID	NFKBID	0	1.24442	0.564	0.266	0	B_cell
FCER2	FCER2	0	1.2315	0.324	0.005	0	B_cell
CD24	CD24	0	1.22788	0.419	0.006	0	B_cell
RPS8	RPS8	0	1.21064	1	0.998	0	B_cell
FCMR	FCMR	0	1.20542	0.664	0.247	0	B_cell
RPS23	RPS23	0	1.19696	1	0.997	0	B_cell
HLA-DRB5	HLA-DRB5	0	1.19667	0.929	0.549	0	B_cell
HLA-DPA1	HLA-DPA1	0	1.19199	0.997	0.755	0	B_cell
CD79B	CD79B	0	1.17646	0.458	0.171	0	B_cell
HLA-DMA	HLA-DMA	0	1.17522	0.88	0.486	0	B_cell
GNG7	GNG7	0	1.16154	0.464	0.07	0	B_cell
MARCKSL1	MARCKSL1	0	1.15924	0.55	0.295	0	B_cell
ST6GAL1	ST6GAL1	0	1.14567	0.5	0.157	0	B_cell
CD40	CD40	0	1.1393	0.553	0.145	0	B_cell
RPS5	RPS5	0	1.13642	0.999	0.988	0	B_cell
ARHGAP24	ARHGAP24	0	1.1327	0.438	0.016	0	B_cell
LINC00926	LINC00926	0	1.13118	0.393	0.007	0	B_cell
LAPTM5	LAPTM5	0	1.12849	0.991	0.886	0	B_cell
CCR7	CCR7	0	1.12627	0.625	0.222	0	B_cell
AC079767.4	AC079767.4	0	1.11283	0.328	0.019	0	B_cell
FAM129C	FAM129C	0	1.11166	0.388	0.01	0	B_cell
HVCN1	HVCN1	0	1.10558	0.459	0.088	0	B_cell
LY86	LY86	0	1.09807	0.526	0.098	0	B_cell
HLA-DMB	HLA-DMB	0	1.09572	0.667	0.223	0	B_cell
POU2F2	POU2F2	0	1.09231	0.572	0.225	0	B_cell
EEF1G	EEF1G	0	1.06	0.995	0.924	0	B_cell
PLCG2	PLCG2	0	1.05735	0.505	0.136	0	B_cell
AFF3	AFF3	0	1.03625	0.401	0.026	0	B_cell
SKIL	SKIL	0	1.0334	0.753	0.452	0	B_cell
RPS18	RPS18	0	1.03164	1	0.997	0	B_cell
HLA-DQA2	HLA-DQA2	0	1.02545	0.441	0.226	0	B_cell
PKIG	PKIG	0	1.00995	0.425	0.05	0	B_cell
HERPUD1	HERPUD1	0	1.0025	0.9	0.747	0	B_cell
WDR74	WDR74	0	0.995135	0.51	0.276	0	B_cell
RPL8	RPL8	0	0.992585	1	0.998	0	B_cell
RPS6	RPS6	0	0.987342	1	0.996	0	B_cell
RPL18A	RPL18A	0	0.986284	1	0.997	0	B_cell
BCAS4	BCAS4	0	0.982348	0.494	0.125	0	B_cell
RPL3	RPL3	0	0.97464	1	0.994	0	B_cell
ALG13	ALG13	0	0.969167	0.517	0.302	0	B_cell
RPL32	RPL32	0	0.968684	1	0.998	0	B_cell
ORAI2	ORAI2	0	0.967087	0.479	0.156	0	B_cell
EEF2	EEF2	0	0.964468	0.996	0.945	0	B_cell
NR4A2	NR4A2	0	0.957166	0.753	0.626	0	B_cell
RPL21	RPL21	0	0.953605	0.999	0.99	0	B_cell
RPS3A	RPS3A	0	0.942288	1	0.996	0	B_cell
SYNGR2	SYNGR2	0	0.938123	0.919	0.698	0	B_cell
YPEL5	YPEL5	0	0.930371	0.888	0.732	0	B_cell
RPL5	RPL5	0	0.927065	1	0.983	0	B_cell
RPL19	RPL19	0	0.926845	1	0.998	0	B_cell
RCSD1	RCSD1	0	0.916211	0.591	0.348	0	B_cell
RPL39	RPL39	0	0.914507	1	0.997	0	B_cell
RPL10A	RPL10A	0	0.913172	0.999	0.983	0	B_cell
SYPL1	SYPL1	0	0.913025	0.58	0.259	0	B_cell
TPD52	TPD52	0	0.911167	0.474	0.194	0	B_cell
RPLP2	RPLP2	0	0.911072	1	0.996	0	B_cell
RPL11	RPL11	0	0.910465	1	0.998	0	B_cell
BLNK	BLNK	0	0.907035	0.403	0.086	0	B_cell
SEMA7A	SEMA7A	0	0.898262	0.354	0.108	0	B_cell
PHACTR1	PHACTR1	0	0.897936	0.358	0.123	0	B_cell
RPL13A	RPL13A	0	0.896746	0.998	0.985	0	B_cell
RPS13	RPS13	0	0.896307	1	0.997	0	B_cell
HLA-DOB	HLA-DOB	0	0.891629	0.376	0.051	0	B_cell
RPSA	RPSA	0	0.891574	0.999	0.982	0	B_cell
CD72	CD72	0	0.890526	0.331	0.087	0	B_cell
RPS10	RPS10	0	0.889111	1	0.996	0	B_cell
RPL34	RPL34	0	0.878633	1	0.997	0	B_cell
RPS11	RPS11	0	0.87696	0.994	0.954	0	B_cell
KDM4B	KDM4B	0	0.873683	0.378	0.094	0	B_cell
RAB30	RAB30	0	0.871798	0.47	0.2	0	B_cell
RPL30	RPL30	0	0.863308	1	0.998	0	B_cell
ID3	ID3	0	0.86283	0.558	0.292	0	B_cell
CD691	CD69	0	0.862317	0.692	0.549	0	B_cell
GLTSCR2	GLTSCR2	0	0.861841	0.924	0.744	0	B_cell
TMEM243	TMEM243	0	0.856888	0.634	0.354	0	B_cell
RPL23A	RPL23A	0	0.853467	0.999	0.993	0	B_cell
RPS27	RPS27	0	0.850933	1	0.997	0	B_cell
RPL18	RPL18	0	0.849657	1	0.998	0	B_cell
LRMP	LRMP	0	0.848065	0.318	0.157	0	B_cell
RPS21	RPS21	0	0.846246	0.999	0.986	0	B_cell
PIKFYVE	PIKFYVE	0	0.843815	0.415	0.138	0	B_cell
RPL9	RPL9	0	0.842754	0.998	0.988	0	B_cell
RP11-693J15.5	RP11-693J15.5	0	0.842257	0.305	0.007	0	B_cell
RPL22	RPL22	0	0.838655	0.999	0.98	0	B_cell
MT-CO3	MT-CO3	0	0.833431	0.998	0.988	0	B_cell
LTB	LTB	0	0.827406	0.839	0.39	0	B_cell
RP11-231C14.7	RP11-231C14.7	0	0.817117	0.279	0.024	0	B_cell
RPS27A	RPS27A	0	0.816482	1	0.998	0	B_cell
EEF1A1	EEF1A1	0	0.813531	1	1	0	B_cell
PLEKHG1	PLEKHG1	0	0.806584	0.337	0.04	0	B_cell
CR2	CR2	0	0.806126	0.291	0.008	0	B_cell
HLA-DOA	HLA-DOA	0	0.805868	0.378	0.087	0	B_cell
EBF1	EBF1	0	0.803107	0.32	0.012	0	B_cell
RPS25	RPS25	0	0.802804	1	0.996	0	B_cell
RPS14	RPS14	0	0.801271	1	0.998	0	B_cell
RPL37	RPL37	0	0.795147	1	0.996	0	B_cell
LAT2	LAT2	0	0.793325	0.516	0.238	0	B_cell
NCOA3	NCOA3	0	0.790809	0.501	0.266	0	B_cell
RPL13	RPL13	0	0.790289	1	0.999	0	B_cell
RPS20	RPS20	0	0.786413	0.965	0.873	0	B_cell
CXCR41	CXCR4	0	0.786042	0.945	0.735	0	B_cell
STAG3	STAG3	0	0.784665	0.255	0.044	0	B_cell
RPL29	RPL29	0	0.780702	1	0.997	0	B_cell
BTK	BTK	0	0.777215	0.39	0.1	0	B_cell
RPL12	RPL12	0	0.775046	1	0.997	0	B_cell
RPS28	RPS28	0	0.772635	1	0.998	0	B_cell
IFT57	IFT57	0	0.769817	0.418	0.16	0	B_cell
STAP1	STAP1	0	0.767198	0.351	0.065	0	B_cell
RPS12	RPS12	0	0.764782	1	0.998	0	B_cell
REL	REL	0	0.759367	0.916	0.712	0	B_cell
RASGRP2	RASGRP2	0	0.757899	0.379	0.104	0	B_cell
RPL4	RPL4	0	0.757663	0.994	0.953	0	B_cell
POLD4	POLD4	0	0.754463	0.691	0.559	0	B_cell
PAX5	PAX5	0	0.75363	0.298	0.007	0	B_cell
GGA2	GGA2	0	0.753083	0.491	0.253	0	B_cell
FAU	FAU	0	0.752435	1	0.998	0	B_cell
CCDC50	CCDC50	0	0.747793	0.475	0.248	0	B_cell
FAM65B	FAM65B	0	0.746704	0.413	0.139	0	B_cell
RPS2	RPS2	0	0.744792	0.996	0.981	0	B_cell
RPL14	RPL14	0	0.744252	1	0.995	0	B_cell
RPL27A	RPL27A	0	0.741485	0.974	0.919	0	B_cell
LIMD21	LIMD2	0	0.739951	0.863	0.689	0	B_cell
COBLL1	COBLL1	0	0.735197	0.307	0.049	0	B_cell
RASGEF1B	RASGEF1B	0	0.730761	0.512	0.281	0	B_cell
SYK	SYK	0	0.721229	0.374	0.139	0	B_cell
GNB2L1	GNB2L1	0	0.719281	0.999	0.992	0	B_cell
RPL35A	RPL35A	0	0.718952	1	0.997	0	B_cell
MT-ND3	MT-ND3	0	0.714476	0.992	0.969	0	B_cell
ZFP36L1	ZFP36L1	0	0.712418	0.905	0.781	0	B_cell
PRDM2	PRDM2	0	0.708804	0.545	0.299	0	B_cell
RPL17	RPL17	0	0.705754	1	0.992	0	B_cell
RPL26	RPL26	0	0.701935	1	0.997	0	B_cell
FGD2	FGD2	0	0.69931	0.324	0.081	0	B_cell
SMDT1	SMDT1	0	0.698937	0.742	0.584	0	B_cell
RPL7	RPL7	0	0.698336	0.985	0.938	0	B_cell
FAM49A	FAM49A	0	0.69793	0.422	0.18	0	B_cell
FCRL1	FCRL1	0	0.697167	0.266	0.005	0	B_cell
CPNE5	CPNE5	0	0.693021	0.284	0.067	0	B_cell
DDX21	DDX21	0	0.691466	0.638	0.476	0	B_cell
CTB-133G6.1	CTB-133G6.1	0	0.691342	0.268	0.025	0	B_cell
EIF3L	EIF3L	0	0.691077	0.828	0.657	0	B_cell
RPS9	RPS9	0	0.689873	0.999	0.996	0	B_cell
RPL7A	RPL7A	0	0.689702	1	0.997	0	B_cell
RPL10	RPL10	0	0.686678	1	0.999	0	B_cell
ZFAS1	ZFAS1	0	0.685435	0.89	0.743	0	B_cell
GNB5	GNB5	0	0.684186	0.368	0.149	0	B_cell
RPS7	RPS7	0	0.682766	1	0.997	0	B_cell
SF1	SF1	0	0.682746	0.847	0.686	0	B_cell
RPS4X	RPS4X	0	0.681665	1	0.996	0	B_cell
STX7	STX7	0	0.681007	0.398	0.188	0	B_cell
2023-03-01	2023-03-01	0	0.680806	0.285	0.07	0	B_cell
SMARCB1	SMARCB1	0	0.67667	0.546	0.367	0	B_cell
RPL36	RPL36	0	0.674967	0.999	0.993	0	B_cell
PARP1	PARP1	0	0.67343	0.557	0.401	0	B_cell
TRAF4	TRAF4	0	0.672499	0.467	0.274	0	B_cell
CD48	CD48	0	0.671733	0.794	0.602	0	B_cell
SESN3	SESN3	0	0.670152	0.427	0.165	0	B_cell
GPR18	GPR18	0	0.667413	0.265	0.097	0	B_cell
KIAA0922	KIAA0922	0	0.666893	0.368	0.138	0	B_cell
AC090498.1	AC090498.1	0	0.666659	1	0.999	0	B_cell
SCIMP	SCIMP	0	0.66285	0.27	0.057	0	B_cell
MT-ATP6	MT-ATP6	0	0.660195	0.999	0.993	0	B_cell
BASP1	BASP1	0	0.660191	0.41	0.168	0	B_cell
RHOH	RHOH	0	0.656187	0.79	0.669	0	B_cell
RPS3	RPS3	0	0.654762	1	0.998	0	B_cell
KLF2	KLF2	0	0.654642	0.39	0.205	0	B_cell
TCEA1	TCEA1	0	0.653639	0.679	0.584	0	B_cell
IER2	IER2	0	0.65265	0.774	0.661	0	B_cell
CMTM6	CMTM6	0	0.652204	0.794	0.61	0	B_cell
ODC11	ODC1	0	0.651653	0.651	0.473	0	B_cell
MT-ND4L	MT-ND4L	0	0.651356	0.999	0.994	0	B_cell
LSM7	LSM7	0	0.650624	0.717	0.569	0	B_cell
EIF2S3	EIF2S3	0	0.64977	0.606	0.426	0	B_cell
ATP2B1	ATP2B1	0	0.649109	0.614	0.379	0	B_cell
RPLP0	RPLP0	0	0.648075	0.999	0.993	0	B_cell
SSH2	SSH2	0	0.645515	0.493	0.293	0	B_cell
SLC25A6	SLC25A6	0	0.645182	0.963	0.896	0	B_cell
RGS19	RGS19	0	0.645054	0.483	0.303	0	B_cell
SELL	SELL	0	0.644034	0.528	0.278	0	B_cell
RPS16	RPS16	0	0.64381	1	0.996	0	B_cell
ARHGAP25	ARHGAP25	0	0.643338	0.422	0.228	0	B_cell
RPL15	RPL15	0	0.634181	1	0.997	0	B_cell
MT-ATP8	MT-ATP8	0	0.633906	0.997	0.986	0	B_cell
CAMK1D	CAMK1D	0	0.633898	0.336	0.125	0	B_cell
RGS16	RGS16	0	0.632594	0.307	0.163	0	B_cell
CHCHD10	CHCHD10	0	0.631284	0.694	0.529	0	B_cell
MT-CYB	MT-CYB	0	0.618994	0.997	0.987	0	B_cell
SMAP2	SMAP2	0	0.618616	0.576	0.392	0	B_cell
METTL21A	METTL21A	0	0.617028	0.354	0.151	0	B_cell
RPL27	RPL27	0	0.615145	0.992	0.974	0	B_cell
TSPAN3	TSPAN3	0	0.614466	0.378	0.196	0	B_cell
RPS15	RPS15	0	0.613364	1	0.999	0	B_cell
C7orf50	C7orf50	0	0.611058	0.475	0.316	0	B_cell
RPL22L1	RPL22L1	0	0.610265	0.786	0.669	0	B_cell
UVRAG	UVRAG	0	0.60749	0.422	0.218	0	B_cell
TAGLN2	TAGLN2	0	0.607103	0.947	0.877	0	B_cell
NGLY1	NGLY1	0	0.606473	0.405	0.234	0	B_cell
ITSN2	ITSN2	0	0.603494	0.611	0.46	0	B_cell
EIF4B	EIF4B	0	0.60105	0.76	0.618	0	B_cell
DRAM2	DRAM2	0	0.600425	0.424	0.236	0	B_cell
TOMM7	TOMM7	0	0.595811	0.926	0.863	0	B_cell
HMGA1	HMGA1	0	0.588596	0.573	0.43	0	B_cell
RRAS2	RRAS2	0	0.587471	0.279	0.08	0	B_cell
IFNGR2	IFNGR2	0	0.585709	0.458	0.235	0	B_cell
CD53	CD53	0	0.58423	0.783	0.683	0	B_cell
SNX8	SNX8	0	0.582685	0.327	0.146	0	B_cell
CTSH	CTSH	0	0.579195	0.569	0.291	0	B_cell
NACA	NACA	0	0.577716	0.999	0.991	0	B_cell
SH3BP5	SH3BP5	0	0.570808	0.388	0.202	0	B_cell
SEL1L3	SEL1L3	0	0.570695	0.379	0.211	0	B_cell
TRIM38	TRIM38	0	0.570361	0.432	0.26	0	B_cell
EIF3E	EIF3E	0	0.569967	0.836	0.699	0	B_cell
RILPL2	RILPL2	0	0.567012	0.522	0.395	0	B_cell
WDFY4	WDFY4	0	0.565454	0.256	0.045	0	B_cell
SKAP2	SKAP2	0	0.564718	0.366	0.18	0	B_cell
RPL31	RPL31	0	0.561929	0.982	0.94	0	B_cell
CNPY3	CNPY3	0	0.561809	0.589	0.419	0	B_cell
FCHSD2	FCHSD2	0	0.558719	0.327	0.143	0	B_cell
UBA52	UBA52	0	0.558649	0.998	0.989	0	B_cell
ZFAND6	ZFAND6	0	0.558301	0.501	0.354	0	B_cell
RPL38	RPL38	0	0.557471	0.963	0.916	0	B_cell
IL16	IL16	0	0.557457	0.453	0.303	0	B_cell
PABPC1	PABPC1	0	0.556927	0.997	0.959	0	B_cell
NRROS	NRROS	0	0.55301	0.278	0.135	0	B_cell
CNPPD1	CNPPD1	0	0.552404	0.512	0.345	0	B_cell
RPL35	RPL35	0	0.551044	0.997	0.988	0	B_cell
TMEM156	TMEM156	0	0.550738	0.307	0.131	0	B_cell
INPP5D	INPP5D	0	0.550178	0.444	0.255	0	B_cell
MT-ND1	MT-ND1	0	0.546229	0.995	0.981	0	B_cell
RPL28	RPL28	0	0.54428	1	0.999	0	B_cell
RSL24D1	RSL24D1	0	0.542247	0.669	0.566	0	B_cell
NBEAL1	NBEAL1	0	0.539176	0.679	0.557	0	B_cell
PARP15	PARP15	0	0.537226	0.316	0.129	0	B_cell
ANKRD13A	ANKRD13A	0	0.535749	0.296	0.121	0	B_cell
MT-CO2	MT-CO2	0	0.533885	0.999	0.997	0	B_cell
KIAA1033	KIAA1033	0	0.527391	0.37	0.206	0	B_cell
RPL36A	RPL36A	0	0.526851	0.798	0.684	0	B_cell
CHD7	CHD7	0	0.526651	0.266	0.068	0	B_cell
YWHAZ	YWHAZ	0	0.525956	0.976	0.934	0	B_cell
EIF1B	EIF1B	0	0.523625	0.667	0.536	0	B_cell
BTG2	BTG2	0	0.522703	0.852	0.699	0	B_cell
RPL37A	RPL37A	0	0.520931	0.997	0.985	0	B_cell
STAT6	STAT6	0	0.517699	0.36	0.187	0	B_cell
FAM102A	FAM102A	0	0.516284	0.334	0.151	0	B_cell
CYB561A3	CYB561A3	0	0.515648	0.316	0.151	0	B_cell
RPS15A	RPS15A	0	0.509455	1	0.998	0	B_cell
EAF2	EAF2	0	0.509409	0.263	0.129	0	B_cell
IGHM	IGHM	0	0.505501	0.345	0.036	0	B_cell
BACH1	BACH1	0	0.50203	0.496	0.351	0	B_cell
CLECL1	CLECL1	0	0.501428	0.254	0.083	0	B_cell
NIN	NIN	0	0.501044	0.365	0.224	0	B_cell
SNX3	SNX3	0	0.500972	0.719	0.631	0	B_cell
RNASET2	RNASET2	0	0.499259	0.737	0.571	0	B_cell
RP11-325F22.2	RP11-325F22.2	0	0.498942	0.376	0.245	0	B_cell
AIM2	AIM2	0	0.496509	0.251	0.084	0	B_cell
OSER1	OSER1	0	0.49582	0.49	0.361	0	B_cell
FAM60A	FAM60A	0	0.495672	0.402	0.244	0	B_cell
TAGAP	TAGAP	0	0.492638	0.703	0.547	0	B_cell
RPL24	RPL24	0	0.489362	0.999	0.994	0	B_cell
FBL	FBL	0	0.488205	0.54	0.4	0	B_cell
GPSM3	GPSM3	0	0.486162	0.808	0.692	0	B_cell
RPL6	RPL6	0	0.486094	1	0.995	0	B_cell
SLC2A3	SLC2A3	0	0.485796	0.801	0.665	0	B_cell
MAPK1IP1L	MAPK1IP1L	0	0.485557	0.71	0.617	0	B_cell
PXK	PXK	0	0.482802	0.332	0.166	0	B_cell
EIF3F	EIF3F	0	0.482288	0.893	0.807	0	B_cell
SLC44A2	SLC44A2	0	0.479927	0.406	0.218	0	B_cell
CD521	CD52	0	0.479639	0.972	0.78	0	B_cell
ANKRD44	ANKRD44	0	0.479089	0.49	0.347	0	B_cell
SNX29	SNX29	0	0.479051	0.279	0.139	0	B_cell
SNU13	SNU13	0	0.478042	0.8	0.735	0	B_cell
RPLP1	RPLP1	0	0.477739	1	1	0	B_cell
ARRDC2	ARRDC2	0	0.474256	0.324	0.176	0	B_cell
KDM6B	KDM6B	0	0.473618	0.604	0.427	0	B_cell
RPS291	RPS29	0	0.472358	0.984	0.952	0	B_cell
ZBTB20	ZBTB20	0	0.469263	0.293	0.135	0	B_cell
IMPDH2	IMPDH2	0	0.464905	0.438	0.312	0	B_cell
CERS4	CERS4	0	0.462548	0.273	0.1	0	B_cell
RPL41	RPL41	0	0.462228	0.995	0.986	0	B_cell
EIF2AK3	EIF2AK3	0	0.461636	0.299	0.181	0	B_cell
ATP2A3	ATP2A3	0	0.459585	0.367	0.222	0	B_cell
DAPP1	DAPP1	0	0.458788	0.306	0.161	0	B_cell
PRKCB	PRKCB	0	0.458617	0.319	0.171	0	B_cell
PEA15	PEA15	0	0.457144	0.457	0.31	0	B_cell
H3F3A	H3F3A	0	0.455202	0.992	0.978	0	B_cell
MAP4K4	MAP4K4	0	0.452805	0.282	0.126	0	B_cell
RPL23	RPL23	0	0.451253	0.895	0.823	0	B_cell
CD47	CD47	0	0.448664	0.624	0.515	0	B_cell
MTPN	MTPN	0	0.447183	0.539	0.419	0	B_cell
NFATC1	NFATC1	0	0.446656	0.321	0.178	0	B_cell
PFDN5	PFDN5	0	0.444161	0.988	0.971	0	B_cell
MT-ND4	MT-ND4	0	0.443927	0.987	0.944	0	B_cell
TAF1D	TAF1D	0	0.441894	0.677	0.576	0	B_cell
NPM1	NPM1	0	0.439917	0.985	0.954	0	B_cell
CYBB	CYBB	0	0.43861	0.409	0.14	0	B_cell
KYNU	KYNU	0	0.436759	0.286	0.127	0	B_cell
UBE2N	UBE2N	0	0.431006	0.659	0.564	0	B_cell
SYVN1	SYVN1	0	0.429667	0.267	0.149	0	B_cell
EBLN3	EBLN3	0	0.427477	0.332	0.196	0	B_cell
ERP29	ERP29	0	0.426332	0.734	0.643	0	B_cell
RASSF2	RASSF2	0	0.425831	0.265	0.123	0	B_cell
BTF3	BTF3	0	0.424254	0.989	0.968	0	B_cell
KMT2E	KMT2E	0	0.422652	0.831	0.737	0	B_cell
2023-09-09	2023-09-09	0	0.422022	0.684	0.552	0	B_cell
RAB11FIP1	RAB11FIP1	0	0.421936	0.544	0.397	0	B_cell
RBM38	RBM38	0	0.421091	0.291	0.148	0	B_cell
RP5-1171I10.5	RP5-1171I10.5	0	0.414332	0.322	0.189	0	B_cell
SERP1	SERP1	0	0.409189	0.921	0.864	0	B_cell
UXT	UXT	0	0.403829	0.722	0.64	0	B_cell
DENND3	DENND3	0	0.399709	0.251	0.131	0	B_cell
TMEM154	TMEM154	0	0.398286	0.326	0.184	0	B_cell
FCGR2B	FCGR2B	0	0.394562	0.318	0.145	0	B_cell
EIF1	EIF1	0	0.390525	1	0.999	0	B_cell
EIF3H	EIF3H	0	0.3847	0.809	0.75	0	B_cell
RPS19	RPS19	0	0.375545	1	0.999	0	B_cell
RPS17	RPS17	0	0.371063	0.85	0.796	0	B_cell
TSPAN13	TSPAN13	0	0.36872	0.298	0.133	0	B_cell
MT-CO1	MT-CO1	0	0.368535	0.999	0.996	0	B_cell
ALOX5	ALOX5	0	0.361435	0.271	0.132	0	B_cell
PTMA1	PTMA	0	0.359444	1	0.998	0	B_cell
STK4	STK4	0	0.35766	0.777	0.681	0	B_cell
PLAC8	PLAC8	0	0.35694	0.277	0.111	0	B_cell
ARPC3	ARPC3	0	0.355287	0.968	0.935	0	B_cell
CCNI	CCNI	0	0.340357	0.963	0.94	0	B_cell
CIRBP	CIRBP	0	0.330908	0.887	0.847	0	B_cell
CCR6	CCR6	0	0.322212	0.336	0.177	0	B_cell
RPS24	RPS24	0	0.313664	1	0.998	0	B_cell
COMMD6	COMMD6	0	0.305034	0.893	0.841	0	B_cell
EEF1D	EEF1D	0	0.303192	0.994	0.983	0	B_cell
TPT1	TPT1	0	0.287025	1	0.999	0	B_cell
COX4I1	COX4I1	0	0.264628	0.976	0.967	0	B_cell
PTPRCAP1	PTPRCAP	7.41623e-307	0.287651	0.959	0.774	1.12541e-302	B_cell
ZCCHC7	ZCCHC7	8.9531e-305	0.395022	0.295	0.172	1.35863e-300	B_cell
JUNB	JUNB	1.75437e-301	0.459232	0.944	0.911	2.66225e-297	B_cell
SP1401	SP140	6.72537e-300	0.399013	0.519	0.377	1.02057e-295	B_cell
SPINT2	SPINT2	1.28481e-299	0.295091	0.365	0.222	1.9497e-295	B_cell
PCBP2	PCBP2	1.49584e-298	0.331235	0.826	0.775	2.26994e-294	B_cell
DNAJC10	DNAJC10	2.79158e-298	0.41593	0.281	0.166	4.23622e-294	B_cell
DDX5	DDX5	2.45325e-296	0.326565	0.94	0.921	3.7228e-292	B_cell
VPS37B	VPS37B	9.46909e-296	0.662526	0.55	0.451	1.43693e-291	B_cell
MBP	MBP	1.28672e-295	0.404309	0.545	0.407	1.9526e-291	B_cell
AP1B1	AP1B1	3.03771e-295	0.404227	0.331	0.21	4.60972e-291	B_cell
WSB1	WSB1	1.29588e-292	0.436901	0.72	0.649	1.9665e-288	B_cell
MT-ND2	MT-ND2	1.77041e-290	0.298697	0.944	0.927	2.68659e-286	B_cell
MYCBP2	MYCBP2	4.55474e-290	0.424762	0.5	0.377	6.91182e-286	B_cell
LINC-PINT1	LINC-PINT	3.76236e-289	0.369835	0.704	0.592	5.70939e-285	B_cell
GRB2	GRB2	1.4618e-282	0.370845	0.709	0.625	2.21828e-278	B_cell
PIK3AP1	PIK3AP1	4.13439e-278	0.333561	0.285	0.165	6.27393e-274	B_cell
UQCRH	UQCRH	3.40666e-276	0.336682	0.833	0.803	5.1696e-272	B_cell
STX5	STX5	8.5302e-267	0.433872	0.44	0.33	1.29446e-262	B_cell
PWP1	PWP1	3.71153e-266	0.424279	0.379	0.265	5.63225e-262	B_cell
MT-ND5	MT-ND5	1.1817e-263	0.252609	0.985	0.969	1.79323e-259	B_cell
NCL1	NCL	3.77848e-262	0.311138	0.86	0.811	5.73385e-258	B_cell
NR1H2	NR1H2	2.58766e-258	0.410896	0.533	0.437	3.92677e-254	B_cell
ZNF581	ZNF581	3.71872e-258	0.41499	0.309	0.198	5.64315e-254	B_cell
OFD1	OFD1	1.09025e-254	0.356791	0.431	0.302	1.65445e-250	B_cell
RNF41	RNF41	1.25054e-254	0.352533	0.269	0.16	1.8977e-250	B_cell
HNRNPA11	HNRNPA1	1.56543e-249	0.26757	0.977	0.96	2.37554e-245	B_cell
ELF11	ELF1	5.79908e-247	0.286337	0.788	0.708	8.8001e-243	B_cell
ZCCHC11	ZCCHC11	3.14329e-245	0.377583	0.397	0.277	4.76995e-241	B_cell
EIF3D	EIF3D	4.32002e-244	0.352972	0.619	0.536	6.55564e-240	B_cell
LMBRD1	LMBRD1	1.66327e-241	0.392181	0.437	0.33	2.52401e-237	B_cell
FUS	FUS	8.69104e-237	0.327218	0.765	0.697	1.31887e-232	B_cell
RSL1D1	RSL1D1	4.99104e-235	0.350106	0.626	0.545	7.57391e-231	B_cell
RARA	RARA	7.18397e-234	0.408122	0.371	0.257	1.09017e-229	B_cell
TMEM123	TMEM123	8.00748e-233	0.614013	0.53	0.457	1.21513e-228	B_cell
UCP2	UCP2	9.68789e-230	0.45784	0.765	0.705	1.47014e-225	B_cell
ATM	ATM	3.17245e-229	0.369888	0.347	0.234	4.81419e-225	B_cell
RBM3	RBM3	1.34224e-227	0.310555	0.797	0.742	2.03685e-223	B_cell
PDE7A	PDE7A	4.9341e-225	0.314681	0.277	0.168	7.48749e-221	B_cell
IDI1	IDI1	6.1898e-224	0.45875	0.521	0.418	9.39302e-220	B_cell
MTMR6	MTMR6	4.74208e-222	0.372037	0.297	0.192	7.1961e-218	B_cell
GDI2	GDI2	1.39839e-221	0.406121	0.642	0.581	2.12206e-217	B_cell
HSH2D	HSH2D	1.72312e-221	0.375375	0.348	0.241	2.61484e-217	B_cell
ARHGAP17	ARHGAP17	3.67171e-220	0.319101	0.271	0.167	5.57182e-216	B_cell
LPIN1	LPIN1	7.25079e-215	0.411045	0.396	0.29	1.10031e-210	B_cell
SYS1	SYS1	7.89984e-215	0.383949	0.366	0.264	1.1988e-210	B_cell
KLHL6	KLHL6	1.70273e-214	0.445251	0.279	0.182	2.58389e-210	B_cell
FOXP1	FOXP1	2.57962e-213	0.397108	0.503	0.39	3.91458e-209	B_cell
CALM21	CALM2	4.20108e-213	0.253873	0.908	0.862	6.37514e-209	B_cell
PHF20	PHF20	1.70322e-208	0.370907	0.486	0.388	2.58463e-204	B_cell
SYTL1	SYTL1	1.95648e-207	0.345998	0.33	0.223	2.96896e-203	B_cell
RBMX	RBMX	7.78927e-207	0.314859	0.64	0.559	1.18202e-202	B_cell
RNMT	RNMT	1.26013e-205	0.371285	0.407	0.305	1.91225e-201	B_cell
RB1	RB1	1.73721e-204	0.360188	0.342	0.241	2.63622e-200	B_cell
PTPN6	PTPN6	1.45451e-202	0.380671	0.485	0.381	2.20721e-198	B_cell
NIPA2	NIPA2	6.76597e-202	0.401151	0.376	0.285	1.02674e-197	B_cell
EHMT1	EHMT1	3.30123e-201	0.410641	0.333	0.237	5.00962e-197	B_cell
DBNL	DBNL	1.19741e-198	0.375757	0.499	0.416	1.81707e-194	B_cell
MBD4	MBD4	2.97397e-198	0.392831	0.337	0.241	4.51299e-194	B_cell
KLHL24	KLHL24	4.26955e-198	0.362486	0.342	0.24	6.47905e-194	B_cell
EVI2B	EVI2B	1.93047e-196	0.379583	0.477	0.386	2.92948e-192	B_cell
SLBP1	SLBP	1.68e-193	0.380285	0.62	0.541	2.54939e-189	B_cell
HNRNPA0	HNRNPA0	7.13812e-192	0.270654	0.796	0.747	1.08321e-187	B_cell
FYTTD1	FYTTD1	1.23727e-188	0.363616	0.388	0.296	1.87755e-184	B_cell
MEF2A	MEF2A	2.01827e-187	0.341955	0.3	0.207	3.06273e-183	B_cell
NSA2	NSA2	5.47906e-187	0.31317	0.607	0.544	8.31448e-183	B_cell
TNRC6B	TNRC6B	6.59802e-186	0.349624	0.393	0.293	1.00125e-181	B_cell
PHF1	PHF1	2.59523e-185	0.362319	0.42	0.327	3.93827e-181	B_cell
PPP3CA	PPP3CA	1.92475e-184	0.332324	0.265	0.172	2.9208e-180	B_cell
SCPEP1	SCPEP1	1.17919e-183	0.320789	0.285	0.19	1.78943e-179	B_cell
HMGN11	HMGN1	2.4016e-182	0.470361	0.834	0.798	3.64442e-178	B_cell
UBXN1	UBXN1	2.17956e-180	0.257599	0.771	0.73	3.30749e-176	B_cell
EGLN2	EGLN2	4.72796e-179	0.324898	0.328	0.234	7.17468e-175	B_cell
DENND4A	DENND4A	5.13802e-179	0.332886	0.35	0.25	7.79695e-175	B_cell
SP110	SP110	7.9758e-179	0.345743	0.427	0.332	1.21033e-174	B_cell
MCM51	MCM5	3.92063e-174	0.294796	0.334	0.232	5.94956e-170	B_cell
ELMO1	ELMO1	2.03768e-173	0.314468	0.358	0.263	3.09219e-169	B_cell
PDE4B	PDE4B	3.53964e-172	0.407817	0.659	0.609	5.3714e-168	B_cell
BBX	BBX	2.77211e-171	0.339301	0.434	0.342	4.20668e-167	B_cell
STK17A1	STK17A	8.10294e-171	0.257923	0.712	0.608	1.22962e-166	B_cell
SC5D	SC5D	1.99737e-168	0.348854	0.281	0.187	3.03101e-164	B_cell
EIF1AY	EIF1AY	7.14662e-168	0.420067	0.35	0.265	1.0845e-163	B_cell
FNBP1	FNBP1	1.02989e-166	0.347999	0.616	0.562	1.56285e-162	B_cell
MANBA	MANBA	1.25325e-166	0.34102	0.298	0.208	1.9018e-162	B_cell
SREBF2	SREBF2	1.3541e-164	0.287032	0.251	0.163	2.05485e-160	B_cell
SRSF101	SRSF10	1.18994e-163	0.260585	0.672	0.609	1.80574e-159	B_cell
HDAC1	HDAC1	2.66061e-163	0.313569	0.359	0.267	4.03748e-159	B_cell
TOMM20	TOMM20	5.40381e-162	0.274422	0.677	0.643	8.20029e-158	B_cell
PNISR	PNISR	6.45447e-161	0.309883	0.623	0.565	9.79466e-157	B_cell
PRMT1	PRMT1	2.50336e-159	0.34206	0.488	0.418	3.79886e-155	B_cell
SLC25A33	SLC25A33	5.58357e-158	0.311581	0.262	0.178	8.47307e-154	B_cell
EPB41L4A-AS1	EPB41L4A-AS1	1.52523e-156	0.291677	0.328	0.235	2.31454e-152	B_cell
MOB1A	MOB1A	3.88924e-156	0.310845	0.617	0.559	5.90192e-152	B_cell
SNHG8	SNHG8	1.53358e-155	0.332855	0.603	0.544	2.32721e-151	B_cell
JMJD1C	JMJD1C	4.80065e-155	0.315149	0.587	0.512	7.28498e-151	B_cell
MDM4	MDM4	4.38982e-154	0.292448	0.25	0.166	6.66155e-150	B_cell
USP36	USP36	4.68717e-153	0.426834	0.388	0.303	7.11277e-149	B_cell
TMEM55B	TMEM55B	3.24759e-152	0.305432	0.254	0.173	4.92821e-148	B_cell
DDX17	DDX17	1.43257e-151	0.299315	0.601	0.549	2.17393e-147	B_cell
PLEKHF2	PLEKHF2	3.23629e-151	0.297294	0.275	0.19	4.91108e-147	B_cell
PHB2	PHB2	1.7987e-149	0.305905	0.593	0.548	2.72953e-145	B_cell
SASH3	SASH3	5.40989e-149	0.30867	0.443	0.354	8.20951e-145	B_cell
GCA	GCA	5.75104e-149	0.305665	0.259	0.178	8.72721e-145	B_cell
ATP6V0D1	ATP6V0D1	1.84886e-147	0.347147	0.495	0.424	2.80565e-143	B_cell
RPS4Y1	RPS4Y1	4.87852e-146	0.36127	0.646	0.612	7.40316e-142	B_cell
ANKRD37	ANKRD37	6.26092e-144	0.323882	0.453	0.366	9.50095e-140	B_cell
VASP	VASP	2.13044e-143	0.309489	0.569	0.492	3.23295e-139	B_cell
ABHD14B	ABHD14B	2.1344e-141	0.295554	0.435	0.351	3.23896e-137	B_cell
LAMTOR5	LAMTOR5	1.00133e-140	0.31936	0.594	0.562	1.51952e-136	B_cell
UPF2	UPF2	2.72638e-140	0.308259	0.283	0.204	4.13728e-136	B_cell
FOSB	FOSB	4.17922e-137	0.429508	0.582	0.504	6.34197e-133	B_cell
RNF138	RNF138	9.52018e-136	0.281686	0.361	0.276	1.44469e-131	B_cell
IDS	IDS	1.32057e-134	0.272158	0.682	0.632	2.00396e-130	B_cell
TRIM221	TRIM22	2.44401e-133	0.264749	0.534	0.443	3.70878e-129	B_cell
DDX27	DDX27	4.69341e-131	0.296221	0.367	0.287	7.12225e-127	B_cell
FAM13B	FAM13B	2.04225e-130	0.269733	0.31	0.228	3.09911e-126	B_cell
ARL4A	ARL4A	5.42662e-128	0.394589	0.39	0.316	8.23489e-124	B_cell
2023-03-03	2023-03-03	7.79191e-128	0.267513	0.263	0.182	1.18242e-123	B_cell
KLF10	KLF10	8.0558e-128	0.416677	0.32	0.243	1.22247e-123	B_cell
MKNK2	MKNK2	3.21866e-127	0.310611	0.329	0.254	4.88431e-123	B_cell
MTMR14	MTMR14	3.90744e-122	0.317689	0.312	0.242	5.92954e-118	B_cell
USP111	USP11	3.01392e-118	0.284023	0.367	0.288	4.57362e-114	B_cell
R3HDM4	R3HDM4	5.0764e-118	0.286106	0.45	0.381	7.70344e-114	B_cell
SLC25A32	SLC25A32	7.37414e-118	0.266099	0.264	0.19	1.11903e-113	B_cell
ZNF24	ZNF24	2.26437e-115	0.284574	0.381	0.311	3.43618e-111	B_cell
SECISBP2	SECISBP2	5.19072e-114	0.283239	0.339	0.268	7.87692e-110	B_cell
SNHG7	SNHG7	8.57165e-111	0.310927	0.378	0.308	1.30075e-106	B_cell
MT-ND6	MT-ND6	4.34782e-110	0.289052	0.61	0.564	6.59782e-106	B_cell
MOB3A	MOB3A	3.76578e-109	0.289773	0.372	0.304	5.71457e-105	B_cell
TRAPPC2P1	TRAPPC2P1	9.14366e-108	0.253792	0.251	0.181	1.38755e-103	B_cell
TRA2A	TRA2A	1.12533e-107	0.280421	0.485	0.43	1.70768e-103	B_cell
TOR3A	TOR3A	1.29719e-107	0.332555	0.345	0.286	1.96848e-103	B_cell
ATF7IP1	ATF7IP	1.46247e-104	0.318212	0.41	0.342	2.2193e-100	B_cell
C11orf31	C11orf31	3.01277e-104	0.250953	0.692	0.678	4.57188e-100	B_cell
POGZ	POGZ	1.21245e-103	0.257552	0.277	0.208	1.83989e-99	B_cell
CSNK1D	CSNK1D	8.98474e-103	0.285653	0.463	0.41	1.36343e-98	B_cell
TINF2	TINF2	1.02816e-102	0.275462	0.363	0.299	1.56023e-98	B_cell
RPA2	RPA2	7.63407e-99	0.253581	0.33	0.264	1.15847e-94	B_cell
LYSMD2	LYSMD2	4.22699e-98	0.2574	0.335	0.265	6.41445e-94	B_cell
TTC3	TTC3	6.87626e-95	0.309424	0.389	0.335	1.04347e-90	B_cell
PARP14	PARP14	5.43397e-94	0.292809	0.353	0.291	8.24605e-90	B_cell
MAT2A	MAT2A	3.4385e-93	0.284234	0.477	0.421	5.21792e-89	B_cell
CHCHD3	CHCHD3	1.1874e-92	0.262465	0.385	0.333	1.80188e-88	B_cell
SFPQ	SFPQ	1.55069e-92	0.312369	0.64	0.621	2.35318e-88	B_cell
RBM23	RBM23	1.4335e-90	0.260483	0.341	0.28	2.17534e-86	B_cell
DDX39A	DDX39A	2.65157e-89	0.256013	0.451	0.402	4.02376e-85	B_cell
MED30	MED30	1.70529e-87	0.259635	0.336	0.275	2.58778e-83	B_cell
BCAS2	BCAS2	2.38905e-87	0.293617	0.604	0.571	3.62538e-83	B_cell
LDLRAD41	LDLRAD4	2.55351e-84	0.28579	0.496	0.44	3.87495e-80	B_cell
APPL1	APPL1	1.41384e-82	0.262997	0.267	0.211	2.1455e-78	B_cell
TUBB4B	TUBB4B	2.25917e-82	0.261752	0.695	0.666	3.42829e-78	B_cell
CD701	CD70	1.15168e-79	0.353001	0.268	0.202	1.74768e-75	B_cell
UBE2J1	UBE2J1	6.89023e-78	0.500784	0.495	0.489	1.04559e-73	B_cell
RBM6	RBM6	9.67222e-76	0.271949	0.316	0.267	1.46776e-71	B_cell
STX12	STX12	1.59867e-74	0.273697	0.293	0.243	2.42599e-70	B_cell
PPP1CC	PPP1CC	3.17186e-67	0.281655	0.522	0.513	4.81329e-63	B_cell
LYPLA1	LYPLA1	6.49987e-66	0.316725	0.377	0.35	9.86355e-62	B_cell
FAM3C1	FAM3C	3.18527e-62	0.309829	0.31	0.263	4.83365e-58	B_cell
NR4A3	NR4A3	5.00017e-59	0.361133	0.399	0.344	7.58775e-55	B_cell
PRNP	PRNP	5.15313e-58	0.254864	0.505	0.474	7.81988e-54	B_cell
CYSTM1	CYSTM1	5.13184e-39	0.268934	0.338	0.314	7.78757e-35	B_cell
CHMP1B	CHMP1B	8.75354e-25	0.261426	0.37	0.341	1.32835e-20	B_cell
RFTN1	RFTN1	1.34683e-21	0.296706	0.391	0.395	2.04382e-17	B_cell
TNFRSF4	TNFRSF4	0	2.93193	0.677	0.117	0	CD4_cell
FOXP3	FOXP3	0	2.2249	0.515	0.051	0	CD4_cell
BATF	BATF	0	1.86217	0.791	0.384	0	CD4_cell
SPOCK2	SPOCK2	0	1.74682	0.925	0.371	0	CD4_cell
ICOS	ICOS	0	1.72934	0.779	0.249	0	CD4_cell
LTB1	LTB	0	1.69419	0.814	0.311	0	CD4_cell
IL321	IL32	0	1.66446	0.976	0.52	0	CD4_cell
IL7R	IL7R	0	1.63645	0.801	0.277	0	CD4_cell
TNFRSF18	TNFRSF18	0	1.6358	0.68	0.31	0	CD4_cell
IL2RA	IL2RA	0	1.54141	0.438	0.137	0	CD4_cell
LAIR2	LAIR2	0	1.41403	0.373	0.076	0	CD4_cell
CD28	CD28	0	1.32321	0.622	0.106	0	CD4_cell
CTLA4	CTLA4	0	1.31914	0.614	0.22	0	CD4_cell
PBXIP1	PBXIP1	0	1.26117	0.701	0.282	0	CD4_cell
MAGEH1	MAGEH1	0	1.22021	0.343	0.108	0	CD4_cell
TMEM173	TMEM173	0	1.20779	0.546	0.185	0	CD4_cell
CCR61	CCR6	0	1.18662	0.44	0.109	0	CD4_cell
RORA	RORA	0	1.1598	0.653	0.227	0	CD4_cell
CORO1B	CORO1B	0	1.11697	0.705	0.495	0	CD4_cell
S100A4	S100A4	0	1.10362	0.919	0.74	0	CD4_cell
CD21	CD2	0	1.07572	0.913	0.441	0	CD4_cell
AC133644.2	AC133644.2	0	1.05991	0.41	0.145	0	CD4_cell
FAAH2	FAAH2	0	1.05806	0.365	0.057	0	CD4_cell
DNPH1	DNPH1	0	1.05064	0.682	0.452	0	CD4_cell
MIR4435-2HG	MIR4435-2HG	0	1.04999	0.577	0.378	0	CD4_cell
CCR8	CCR8	0	1.04917	0.296	0.018	0	CD4_cell
CD5	CD5	0	1.01731	0.593	0.18	0	CD4_cell
TBC1D4	TBC1D4	0	1.00762	0.431	0.122	0	CD4_cell
RHBDD2	RHBDD2	0	0.995578	0.699	0.43	0	CD4_cell
SARAF	SARAF	0	0.984907	0.995	0.949	0	CD4_cell
CD3E1	CD3E	0	0.973493	0.988	0.489	0	CD4_cell
IL1R2	IL1R2	0	0.973322	0.282	0.054	0	CD4_cell
TNFRSF25	TNFRSF25	0	0.961062	0.48	0.107	0	CD4_cell
SELL1	SELL	0	0.953566	0.522	0.231	0	CD4_cell
GK	GK	0	0.939517	0.562	0.297	0	CD4_cell
CD4	CD4	0	0.926965	0.523	0.171	0	CD4_cell
ARID5B	ARID5B	0	0.912974	0.753	0.5	0	CD4_cell
TIGIT1	TIGIT	0	0.906262	0.652	0.337	0	CD4_cell
AQP3	AQP3	0	0.896112	0.438	0.179	0	CD4_cell
LAT1	LAT	0	0.890252	0.697	0.343	0	CD4_cell
PBX4	PBX4	0	0.875486	0.556	0.21	0	CD4_cell
FXYD5	FXYD5	0	0.875342	0.971	0.872	0	CD4_cell
TNIK	TNIK	0	0.872025	0.455	0.148	0	CD4_cell
CARD16	CARD16	0	0.869559	0.657	0.54	0	CD4_cell
SOD11	SOD1	0	0.867463	0.95	0.824	0	CD4_cell
HTATIP2	HTATIP2	0	0.850294	0.449	0.239	0	CD4_cell
LEPROTL11	LEPROTL1	0	0.833473	0.815	0.554	0	CD4_cell
STAM	STAM	0	0.831442	0.466	0.198	0	CD4_cell
PIM2	PIM2	0	0.825376	0.668	0.457	0	CD4_cell
FAS	FAS	0	0.825241	0.561	0.284	0	CD4_cell
CCR4	CCR4	0	0.820949	0.286	0.028	0	CD4_cell
KLRB1	KLRB1	0	0.804288	0.327	0.146	0	CD4_cell
CD271	CD27	0	0.799194	0.603	0.39	0	CD4_cell
TTC39C	TTC39C	0	0.791363	0.54	0.265	0	CD4_cell
IL2RG1	IL2RG	0	0.789226	0.912	0.766	0	CD4_cell
FYB1	FYB	0	0.786214	0.839	0.554	0	CD4_cell
NDUFV2	NDUFV2	0	0.779595	0.807	0.688	0	CD4_cell
TNFRSF1B	TNFRSF1B	0	0.777521	0.708	0.554	0	CD4_cell
SATB1	SATB1	0	0.77733	0.446	0.239	0	CD4_cell
HNRNPLL1	HNRNPLL	0	0.771639	0.567	0.293	0	CD4_cell
PIK3IP1	PIK3IP1	0	0.768997	0.609	0.295	0	CD4_cell
CACYBP1	CACYBP	0	0.767631	0.845	0.723	0	CD4_cell
PRDX2	PRDX2	0	0.767043	0.683	0.457	0	CD4_cell
ZC3H12D	ZC3H12D	0	0.766785	0.363	0.091	0	CD4_cell
LCK1	LCK	0	0.766458	0.813	0.445	0	CD4_cell
CD71	CD7	0	0.765946	0.913	0.486	0	CD4_cell
CD3D1	CD3D	0	0.764006	0.943	0.435	0	CD4_cell
CXCR61	CXCR6	0	0.760796	0.468	0.236	0	CD4_cell
UCP21	UCP2	0	0.748301	0.782	0.687	0	CD4_cell
CD61	CD6	0	0.737787	0.566	0.259	0	CD4_cell
AC017002.1	AC017002.1	0	0.737209	0.281	0.062	0	CD4_cell
CDKN1B1	CDKN1B	0	0.730541	0.741	0.535	0	CD4_cell
SH2D2A1	SH2D2A	0	0.728818	0.773	0.436	0	CD4_cell
MAF	MAF	0	0.725646	0.383	0.13	0	CD4_cell
GBP2	GBP2	0	0.72198	0.621	0.406	0	CD4_cell
SKAP11	SKAP1	0	0.721756	0.648	0.337	0	CD4_cell
IL6ST	IL6ST	0	0.715038	0.445	0.26	0	CD4_cell
UBE2B	UBE2B	0	0.714502	0.872	0.769	0	CD4_cell
FBLN7	FBLN7	0	0.712387	0.282	0.021	0	CD4_cell
ITK1	ITK	0	0.705299	0.523	0.231	0	CD4_cell
DUSP16	DUSP16	0	0.703693	0.438	0.176	0	CD4_cell
UGP2	UGP2	0	0.700266	0.481	0.324	0	CD4_cell
HLA-A1	HLA-A	0	0.694236	1	0.994	0	CD4_cell
CCR71	CCR7	0	0.693248	0.373	0.231	0	CD4_cell
P2RY10	P2RY10	0	0.683359	0.504	0.262	0	CD4_cell
NDFIP1	NDFIP1	0	0.676154	0.704	0.533	0	CD4_cell
ARHGDIB1	ARHGDIB	0	0.663012	0.989	0.926	0	CD4_cell
LDHB1	LDHB	0	0.655903	0.859	0.718	0	CD4_cell
BTG1	BTG1	0	0.651846	0.996	0.961	0	CD4_cell
FLT3LG	FLT3LG	0	0.649244	0.409	0.184	0	CD4_cell
GBP51	GBP5	0	0.64917	0.541	0.371	0	CD4_cell
PABPC11	PABPC1	0	0.644819	0.978	0.958	0	CD4_cell
C12orf571	C12orf57	0	0.644349	0.839	0.684	0	CD4_cell
CREM1	CREM	0	0.627138	0.903	0.777	0	CD4_cell
ANKRD12	ANKRD12	0	0.626787	0.72	0.613	0	CD4_cell
LAYN1	LAYN	0	0.624922	0.342	0.168	0	CD4_cell
EML4	EML4	0	0.6248	0.748	0.577	0	CD4_cell
FCMR1	FCMR	0	0.619558	0.493	0.225	0	CD4_cell
YWHAB	YWHAB	0	0.614559	0.936	0.871	0	CD4_cell
DUSP41	DUSP4	0	0.614518	0.721	0.571	0	CD4_cell
BIRC3	BIRC3	0	0.611479	0.789	0.598	0	CD4_cell
2023-09-06	2023-09-06	0	0.608612	0.74	0.602	0	CD4_cell
TOX2	TOX2	0	0.607932	0.269	0.084	0	CD4_cell
PPP1R21	PPP1R2	0	0.607486	0.809	0.682	0	CD4_cell
TRBC21	TRBC2	0	0.605799	0.702	0.443	0	CD4_cell
NR3C11	NR3C1	0	0.602939	0.697	0.621	0	CD4_cell
CD2471	CD247	0	0.595488	0.697	0.35	0	CD4_cell
GATA31	GATA3	0	0.594755	0.491	0.267	0	CD4_cell
PDCD41	PDCD4	0	0.593793	0.639	0.474	0	CD4_cell
CYTIP1	CYTIP	0	0.590341	0.913	0.806	0	CD4_cell
GMFG	GMFG	0	0.587546	0.829	0.715	0	CD4_cell
OCIAD21	OCIAD2	0	0.580729	0.639	0.42	0	CD4_cell
GIMAP71	GIMAP7	0	0.57855	0.396	0.25	0	CD4_cell
IL21R1	IL21R	0	0.573091	0.465	0.306	0	CD4_cell
SESN31	SESN3	0	0.572429	0.305	0.156	0	CD4_cell
EEF1A11	EEF1A1	0	0.571627	1	1	0	CD4_cell
GRSF1	GRSF1	0	0.570996	0.514	0.389	0	CD4_cell
C9orf16	C9orf16	0	0.570689	0.768	0.684	0	CD4_cell
IKZF2	IKZF2	0	0.570124	0.27	0.085	0	CD4_cell
RAP1A	RAP1A	0	0.568232	0.667	0.529	0	CD4_cell
SH2D1A1	SH2D1A	0	0.567725	0.444	0.236	0	CD4_cell
STK17B1	STK17B	0	0.567554	0.838	0.74	0	CD4_cell
ARL6IP51	ARL6IP5	0	0.565577	0.801	0.685	0	CD4_cell
FRMD4B	FRMD4B	0	0.561174	0.282	0.139	0	CD4_cell
HINT1	HINT1	0	0.559243	0.958	0.889	0	CD4_cell
LMNA	LMNA	0	0.55839	0.602	0.483	0	CD4_cell
TRBC11	TRBC1	0	0.557385	0.457	0.245	0	CD4_cell
ICAM2	ICAM2	0	0.557213	0.357	0.211	0	CD4_cell
TLK1	TLK1	0	0.55511	0.44	0.265	0	CD4_cell
JAK1	JAK1	0	0.551292	0.804	0.698	0	CD4_cell
ITM2A1	ITM2A	0	0.550109	0.654	0.414	0	CD4_cell
PHTF2	PHTF2	0	0.548295	0.39	0.224	0	CD4_cell
SLAMF1	SLAMF1	0	0.548151	0.369	0.173	0	CD4_cell
ARID5A	ARID5A	0	0.546868	0.625	0.518	0	CD4_cell
CUTA	CUTA	0	0.546709	0.723	0.622	0	CD4_cell
TIFA	TIFA	0	0.546179	0.35	0.225	0	CD4_cell
IKZF1	IKZF1	0	0.546157	0.516	0.352	0	CD4_cell
THEM4	THEM4	0	0.544688	0.307	0.127	0	CD4_cell
FAM129A	FAM129A	0	0.542763	0.488	0.341	0	CD4_cell
GPRIN31	GPRIN3	0	0.541218	0.516	0.33	0	CD4_cell
PTPRC1	PTPRC	0	0.536401	0.964	0.853	0	CD4_cell
PAK2	PAK2	0	0.535795	0.651	0.529	0	CD4_cell
ICAM3	ICAM3	0	0.533078	0.702	0.548	0	CD4_cell
THADA	THADA	0	0.530971	0.25	0.101	0	CD4_cell
GALM1	GALM	0	0.525918	0.453	0.278	0	CD4_cell
CMTM7	CMTM7	0	0.525002	0.438	0.329	0	CD4_cell
TNFRSF91	TNFRSF9	0	0.520992	0.368	0.239	0	CD4_cell
RPS261	RPS26	0	0.519323	0.982	0.976	0	CD4_cell
RPS27L	RPS27L	0	0.518635	0.683	0.646	0	CD4_cell
DDX241	DDX24	0	0.517832	0.78	0.658	0	CD4_cell
IL2RB1	IL2RB	0	0.517568	0.598	0.339	0	CD4_cell
G3BP21	G3BP2	0	0.515193	0.72	0.601	0	CD4_cell
GADD45A	GADD45A	0	0.511808	0.283	0.178	0	CD4_cell
KDSR	KDSR	0	0.511366	0.349	0.205	0	CD4_cell
ZBTB38	ZBTB38	0	0.508676	0.407	0.301	0	CD4_cell
ETS11	ETS1	0	0.50652	0.531	0.31	0	CD4_cell
RHOG	RHOG	0	0.506381	0.786	0.675	0	CD4_cell
CNST	CNST	0	0.505189	0.369	0.195	0	CD4_cell
FOXP11	FOXP1	0	0.503064	0.498	0.37	0	CD4_cell
CNIH1	CNIH1	0	0.499593	0.485	0.414	0	CD4_cell
B2M1	B2M	0	0.49869	1	1	0	CD4_cell
MAT2B	MAT2B	0	0.497141	0.599	0.465	0	CD4_cell
APBB1IP1	APBB1IP	0	0.495035	0.636	0.479	0	CD4_cell
SNX9	SNX9	0	0.493369	0.59	0.444	0	CD4_cell
JAK3	JAK3	0	0.492483	0.468	0.295	0	CD4_cell
ELOVL5	ELOVL5	0	0.491956	0.662	0.523	0	CD4_cell
GNG21	GNG2	0	0.490043	0.765	0.565	0	CD4_cell
SDF4	SDF4	0	0.488542	0.598	0.515	0	CD4_cell
FYN1	FYN	0	0.488014	0.655	0.392	0	CD4_cell
ISCU	ISCU	0	0.484599	0.706	0.621	0	CD4_cell
DDIT4	DDIT4	0	0.482759	0.753	0.673	0	CD4_cell
RAC21	RAC2	0	0.481988	0.95	0.884	0	CD4_cell
STAT31	STAT3	0	0.481913	0.758	0.666	0	CD4_cell
NOP581	NOP58	0	0.479216	0.669	0.557	0	CD4_cell
RPL33	RPL3	0	0.478441	0.999	0.993	0	CD4_cell
RPL131	RPL13	0	0.477353	1	0.999	0	CD4_cell
HBP1	HBP1	0	0.475597	0.533	0.393	0	CD4_cell
ZNF292	ZNF292	0	0.474745	0.413	0.283	0	CD4_cell
RCAN3	RCAN3	0	0.474107	0.361	0.192	0	CD4_cell
SYNE21	SYNE2	0	0.472377	0.515	0.33	0	CD4_cell
RPS4X1	RPS4X	0	0.472085	0.999	0.996	0	CD4_cell
RAB9A	RAB9A	0	0.470517	0.434	0.352	0	CD4_cell
CDC42SE2	CDC42SE2	0	0.470356	0.598	0.443	0	CD4_cell
PHACTR2	PHACTR2	0	0.470287	0.267	0.136	0	CD4_cell
UQCRB	UQCRB	0	0.468246	0.924	0.884	0	CD4_cell
CIRBP1	CIRBP	0	0.468123	0.895	0.836	0	CD4_cell
LBH1	LBH	0	0.466469	0.572	0.368	0	CD4_cell
SKP1	SKP1	0	0.46641	0.929	0.875	0	CD4_cell
EEF21	EEF2	0	0.462387	0.975	0.942	0	CD4_cell
ZAP701	ZAP70	0	0.460406	0.527	0.284	0	CD4_cell
TNIP1	TNIP1	0	0.460397	0.604	0.5	0	CD4_cell
MAP1LC3A	MAP1LC3A	0	0.455103	0.304	0.178	0	CD4_cell
OPTN1	OPTN	0	0.454377	0.608	0.45	0	CD4_cell
ANAPC16	ANAPC16	0	0.453736	0.752	0.667	0	CD4_cell
GYPC	GYPC	0	0.452979	0.687	0.591	0	CD4_cell
RNF2131	RNF213	0	0.452509	0.681	0.576	0	CD4_cell
UXS1	UXS1	0	0.452135	0.291	0.143	0	CD4_cell
TSPAN5	TSPAN5	0	0.452025	0.323	0.155	0	CD4_cell
RPL51	RPL5	0	0.451196	0.996	0.981	0	CD4_cell
SELPLG1	SELPLG	0	0.450904	0.525	0.386	0	CD4_cell
TRAF3	TRAF3	0	0.450639	0.34	0.211	0	CD4_cell
STAT41	STAT4	0	0.449383	0.49	0.307	0	CD4_cell
GNA15	GNA15	0	0.448825	0.429	0.282	0	CD4_cell
TPT11	TPT1	0	0.447829	1	0.999	0	CD4_cell
PPM1G1	PPM1G	0	0.447193	0.614	0.513	0	CD4_cell
CD3G1	CD3G	0	0.446884	0.694	0.363	0	CD4_cell
CAMK41	CAMK4	0	0.446612	0.396	0.222	0	CD4_cell
ODF2L1	ODF2L	0	0.44419	0.4	0.238	0	CD4_cell
ARPC1B	ARPC1B	0	0.443545	0.898	0.834	0	CD4_cell
PRKCH1	PRKCH	0	0.442592	0.501	0.29	0	CD4_cell
EPC11	EPC1	0	0.439384	0.713	0.614	0	CD4_cell
2023-09-11	2023-09-01	0	0.438569	0.67	0.48	0	CD4_cell
SH3KBP11	SH3KBP1	0	0.437909	0.587	0.458	0	CD4_cell
PAIP2	PAIP2	0	0.436953	0.718	0.644	0	CD4_cell
ZC3H7A	ZC3H7A	0	0.434702	0.348	0.22	0	CD4_cell
EIF3E1	EIF3E	0	0.429565	0.767	0.696	0	CD4_cell
RPL341	RPL34	0	0.428021	0.999	0.997	0	CD4_cell
RPL321	RPL32	0	0.426491	1	0.998	0	CD4_cell
BTG31	BTG3	0	0.425628	0.601	0.541	0	CD4_cell
LINC001521	LINC00152	0	0.425556	0.606	0.546	0	CD4_cell
FAM177A11	FAM177A1	0	0.425084	0.64	0.561	0	CD4_cell
RPL42	RPL4	0	0.424998	0.974	0.952	0	CD4_cell
PELI1	PELI1	0	0.424304	0.506	0.423	0	CD4_cell
EPB41	EPB41	0	0.422234	0.32	0.185	0	CD4_cell
CRY1	CRY1	0	0.422033	0.294	0.143	0	CD4_cell
EEF1G1	EEF1G	0	0.421492	0.964	0.922	0	CD4_cell
SIRPG1	SIRPG	0	0.421011	0.402	0.214	0	CD4_cell
TANK1	TANK	0	0.420379	0.583	0.496	0	CD4_cell
GLTSCR21	GLTSCR2	0	0.419408	0.81	0.749	0	CD4_cell
AES1	AES	0	0.418853	0.525	0.407	0	CD4_cell
PIM1	PIM1	0	0.418718	0.534	0.435	0	CD4_cell
TAGLN21	TAGLN2	0	0.417559	0.935	0.868	0	CD4_cell
RPL111	RPL11	0	0.4169	1	0.998	0	CD4_cell
TNIP2	TNIP2	0	0.416778	0.421	0.308	0	CD4_cell
R3HDM41	R3HDM4	0	0.415627	0.474	0.36	0	CD4_cell
MAST4	MAST4	0	0.414437	0.297	0.148	0	CD4_cell
RNF19A1	RNF19A	0	0.414339	0.566	0.425	0	CD4_cell
TSC22D31	TSC22D3	0	0.414079	0.92	0.834	0	CD4_cell
DGKA	DGKA	0	0.411349	0.297	0.159	0	CD4_cell
GNB2L11	GNB2L1	0	0.410116	0.998	0.991	0	CD4_cell
RPS3A1	RPS3A	0	0.408892	0.999	0.996	0	CD4_cell
RPS31	RPS3	0	0.407341	0.999	0.998	0	CD4_cell
STK41	STK4	0	0.406453	0.755	0.67	0	CD4_cell
IFNAR2	IFNAR2	0	0.404683	0.393	0.319	0	CD4_cell
FURIN	FURIN	0	0.404396	0.267	0.157	0	CD4_cell
ADK	ADK	0	0.403182	0.381	0.269	0	CD4_cell
GSTK1	GSTK1	0	0.401197	0.753	0.688	0	CD4_cell
CALM31	CALM3	0	0.40087	0.723	0.651	0	CD4_cell
ADD3	ADD3	0	0.4008	0.317	0.197	0	CD4_cell
IL12RB1	IL12RB1	0	0.400214	0.296	0.165	0	CD4_cell
RPL361	RPL36	0	0.399945	0.997	0.992	0	CD4_cell
RPS161	RPS16	0	0.399226	0.999	0.996	0	CD4_cell
WHSC1L11	WHSC1L1	0	0.396229	0.608	0.511	0	CD4_cell
PEBP1	PEBP1	0	0.39608	0.719	0.637	0	CD4_cell
NME3	NME3	0	0.39423	0.397	0.303	0	CD4_cell
PCED1B1	PCED1B	0	0.394059	0.393	0.274	0	CD4_cell
CHURC1	CHURC1	0	0.393717	0.593	0.509	0	CD4_cell
SC5D1	SC5D	0	0.393614	0.271	0.172	0	CD4_cell
RPL241	RPL24	0	0.393126	0.998	0.993	0	CD4_cell
RHOH1	RHOH	0	0.392082	0.778	0.649	0	CD4_cell
RAB11FIP11	RAB11FIP1	0	0.391551	0.492	0.387	0	CD4_cell
LIMA1	LIMA1	0	0.391546	0.276	0.163	0	CD4_cell
PERP	PERP	0	0.391334	0.261	0.123	0	CD4_cell
CNBP	CNBP	0	0.391293	0.918	0.87	0	CD4_cell
ARNTL	ARNTL	0	0.391114	0.282	0.139	0	CD4_cell
TRAC1	TRAC	0	0.390804	0.488	0.293	0	CD4_cell
UBE2D2	UBE2D2	0	0.390657	0.807	0.757	0	CD4_cell
RPL301	RPL30	0	0.390073	1	0.998	0	CD4_cell
SMCHD1	SMCHD1	0	0.389752	0.62	0.544	0	CD4_cell
FAM107B	FAM107B	0	0.389627	0.488	0.401	0	CD4_cell
BCL11B	BCL11B	0	0.389166	0.268	0.108	0	CD4_cell
RASGRP1	RASGRP1	0	0.388382	0.311	0.162	0	CD4_cell
GOLGA8B	GOLGA8B	0	0.388193	0.269	0.131	0	CD4_cell
RPL91	RPL9	0	0.38575	0.995	0.987	0	CD4_cell
RPS61	RPS6	0	0.384201	0.999	0.995	0	CD4_cell
MRFAP1	MRFAP1	0	0.383583	0.554	0.477	0	CD4_cell
CNOT6L1	CNOT6L	0	0.382734	0.47	0.342	0	CD4_cell
RPL171	RPL17	0	0.38269	0.998	0.991	0	CD4_cell
USP15	USP15	0	0.382309	0.555	0.485	0	CD4_cell
CAST	CAST	0	0.381475	0.602	0.537	0	CD4_cell
AAK1	AAK1	0	0.380881	0.35	0.223	0	CD4_cell
MYH91	MYH9	0	0.380599	0.777	0.69	0	CD4_cell
ABRACL1	ABRACL	0	0.378732	0.668	0.563	0	CD4_cell
EEF1D1	EEF1D	0	0.377088	0.987	0.983	0	CD4_cell
REXO2	REXO2	0	0.376	0.347	0.259	0	CD4_cell
MVP	MVP	0	0.375534	0.443	0.349	0	CD4_cell
MORC3	MORC3	0	0.375235	0.337	0.23	0	CD4_cell
EVI2A	EVI2A	0	0.374702	0.373	0.272	0	CD4_cell
ARID4B1	ARID4B	0	0.374528	0.657	0.568	0	CD4_cell
RPL221	RPL22	0	0.372749	0.99	0.979	0	CD4_cell
COMMD61	COMMD6	0	0.372133	0.888	0.832	0	CD4_cell
SNRPN	SNRPN	0	0.371984	0.496	0.391	0	CD4_cell
ACAP11	ACAP1	0	0.370299	0.664	0.535	0	CD4_cell
APRT	APRT	0	0.368999	0.764	0.705	0	CD4_cell
TNFRSF14	TNFRSF14	0	0.368864	0.529	0.443	0	CD4_cell
ATP2B41	ATP2B4	0	0.366995	0.386	0.25	0	CD4_cell
RPS121	RPS12	0	0.3669	0.999	0.998	0	CD4_cell
SAMHD1	SAMHD1	0	0.365959	0.397	0.287	0	CD4_cell
RPL71	RPL7	0	0.363861	0.96	0.937	0	CD4_cell
EIF3H1	EIF3H	0	0.363349	0.794	0.743	0	CD4_cell
SMAP21	SMAP2	0	0.361748	0.474	0.391	0	CD4_cell
DNAJA2	DNAJA2	0	0.361534	0.546	0.462	0	CD4_cell
COX7C	COX7C	0	0.36064	0.947	0.921	0	CD4_cell
RPL371	RPL37	0	0.357354	0.999	0.996	0	CD4_cell
HSPA81	HSPA8	0	0.356763	0.995	0.973	0	CD4_cell
RPL61	RPL6	0	0.356462	0.998	0.995	0	CD4_cell
DEF61	DEF6	0	0.355994	0.549	0.441	0	CD4_cell
RPS27A1	RPS27A	0	0.355947	1	0.998	0	CD4_cell
DAZAP2	DAZAP2	0	0.355673	0.894	0.847	0	CD4_cell
SUMO21	SUMO2	0	0.354308	0.948	0.923	0	CD4_cell
RPLP11	RPLP1	0	0.35172	1	1	0	CD4_cell
RPL391	RPL39	0	0.350526	0.999	0.997	0	CD4_cell
RPL101	RPL10	0	0.349391	1	0.999	0	CD4_cell
PDCL31	PDCL3	0	0.349246	0.484	0.384	0	CD4_cell
TRAT11	TRAT1	0	0.349075	0.285	0.17	0	CD4_cell
RPS15A1	RPS15A	0	0.348423	1	0.998	0	CD4_cell
RPS251	RPS25	0	0.347936	0.999	0.996	0	CD4_cell
TMEM256-PLSCR3	TMEM256-PLSCR3	0	0.347886	0.302	0.177	0	CD4_cell
UBE2D3	UBE2D3	0	0.346929	0.916	0.886	0	CD4_cell
RPL141	RPL14	0	0.346297	0.999	0.994	0	CD4_cell
RSBN1	RSBN1	0	0.346039	0.359	0.248	0	CD4_cell
EIF3F1	EIF3F	0	0.345059	0.853	0.804	0	CD4_cell
RPLP01	RPLP0	0	0.344092	0.998	0.992	0	CD4_cell
SRGN	SRGN	0	0.341361	0.994	0.954	0	CD4_cell
EIF4B1	EIF4B	0	0.341331	0.676	0.62	0	CD4_cell
RPS181	RPS18	0	0.33832	0.999	0.997	0	CD4_cell
RPL191	RPL19	0	0.337525	0.999	0.998	0	CD4_cell
RPL291	RPL29	0	0.336997	0.999	0.997	0	CD4_cell
CCNI1	CCNI	0	0.335222	0.962	0.935	0	CD4_cell
RGS10	RGS10	0	0.335192	0.733	0.594	0	CD4_cell
SIT11	SIT1	0	0.334614	0.399	0.249	0	CD4_cell
SPTAN11	SPTAN1	0	0.331974	0.468	0.363	0	CD4_cell
TMEM50A1	TMEM50A	0	0.331916	0.76	0.712	0	CD4_cell
TECR	TECR	0	0.330855	0.585	0.519	0	CD4_cell
IDS1	IDS	0	0.330684	0.688	0.62	0	CD4_cell
1991-09-01	2023-09-09	0	0.328288	0.624	0.547	0	CD4_cell
SEPW11	SEPW1	0	0.328115	0.687	0.609	0	CD4_cell
HLA-B1	HLA-B	0	0.327957	1	0.999	0	CD4_cell
EIF3K	EIF3K	0	0.327324	0.895	0.861	0	CD4_cell
MRFAP1L1	MRFAP1L1	0	0.325656	0.38	0.271	0	CD4_cell
HLA-E1	HLA-E	0	0.325055	0.994	0.986	0	CD4_cell
RBM4	RBM4	0	0.323837	0.556	0.467	0	CD4_cell
HLA-F1	HLA-F	0	0.322743	0.676	0.627	0	CD4_cell
SURF41	SURF4	0	0.322698	0.591	0.531	0	CD4_cell
MBNL11	MBNL1	0	0.322116	0.739	0.675	0	CD4_cell
DOK21	DOK2	0	0.321071	0.624	0.5	0	CD4_cell
2023-03-31	2023-03-03	0	0.318743	0.275	0.162	0	CD4_cell
RPL18A1	RPL18A	0	0.318237	0.999	0.997	0	CD4_cell
SF11	SF1	0	0.316767	0.742	0.691	0	CD4_cell
PTGES31	PTGES3	0	0.315185	0.896	0.86	0	CD4_cell
RPL181	RPL18	0	0.314943	1	0.998	0	CD4_cell
TERF2IP1	TERF2IP	0	0.314545	0.711	0.624	0	CD4_cell
RPS81	RPS8	0	0.314305	1	0.998	0	CD4_cell
CALM11	CALM1	0	0.313661	0.987	0.968	0	CD4_cell
KDM5B	KDM5B	0	0.313333	0.311	0.205	0	CD4_cell
CIB1	CIB1	0	0.312864	0.816	0.746	0	CD4_cell
SUMO11	SUMO1	0	0.312502	0.646	0.588	0	CD4_cell
SLC44A21	SLC44A2	0	0.31206	0.327	0.209	0	CD4_cell
RPL36AL	RPL36AL	0	0.311895	0.971	0.956	0	CD4_cell
IL27RA	IL27RA	0	0.309834	0.36	0.254	0	CD4_cell
NDUFS51	NDUFS5	0	0.307787	0.836	0.794	0	CD4_cell
CLEC2D1	CLEC2D	0	0.307267	0.571	0.4	0	CD4_cell
TRAF1	TRAF1	0	0.306164	0.515	0.376	0	CD4_cell
TRAF3IP31	TRAF3IP3	0	0.305894	0.426	0.317	0	CD4_cell
EDF1	EDF1	0	0.305215	0.896	0.879	0	CD4_cell
CSDE1	CSDE1	0	0.304815	0.689	0.663	0	CD4_cell
RPS141	RPS14	0	0.304545	1	0.997	0	CD4_cell
EIF3L1	EIF3L	0	0.303916	0.718	0.663	0	CD4_cell
PARK71	PARK7	0	0.302723	0.794	0.773	0	CD4_cell
NPM11	NPM1	0	0.302591	0.981	0.95	0	CD4_cell
RPSA1	RPSA	0	0.302182	0.995	0.98	0	CD4_cell
MORF4L1	MORF4L1	0	0.302003	0.78	0.749	0	CD4_cell
RPL35A1	RPL35A	0	0.300226	0.999	0.996	0	CD4_cell
RPS281	RPS28	0	0.300031	0.999	0.998	0	CD4_cell
GPBP1	GPBP1	0	0.298301	0.689	0.637	0	CD4_cell
RPL10A1	RPL10A	0	0.296614	0.993	0.982	0	CD4_cell
NACA1	NACA	0	0.296506	0.996	0.991	0	CD4_cell
RPS101	RPS10	0	0.294162	0.999	0.995	0	CD4_cell
HLA-C1	HLA-C	0	0.293643	1	0.998	0	CD4_cell
EIF3G	EIF3G	0	0.292397	0.768	0.734	0	CD4_cell
OXNAD11	OXNAD1	0	0.292338	0.394	0.258	0	CD4_cell
RPS131	RPS13	0	0.291846	0.999	0.996	0	CD4_cell
DDX51	DDX5	0	0.291145	0.934	0.919	0	CD4_cell
HNRNPA12	HNRNPA1	0	0.290595	0.976	0.957	0	CD4_cell
RPS271	RPS27	0	0.290393	0.999	0.997	0	CD4_cell
RPL151	RPL15	0	0.290315	0.999	0.996	0	CD4_cell
CLDND11	CLDND1	0	0.287021	0.634	0.541	0	CD4_cell
RPL281	RPL28	0	0.286916	1	0.999	0	CD4_cell
PGAM11	PGAM1	0	0.28632	0.794	0.756	0	CD4_cell
BTF31	BTF3	0	0.286113	0.983	0.966	0	CD4_cell
RPS22	RPS2	0	0.285817	0.988	0.981	0	CD4_cell
ISG201	ISG20	0	0.285057	0.854	0.763	0	CD4_cell
YWHAZ1	YWHAZ	0	0.284878	0.961	0.93	0	CD4_cell
AC090498.11	AC090498.1	0	0.283405	1	0.999	0	CD4_cell
RPS292	RPS29	0	0.280115	0.965	0.953	0	CD4_cell
ANP32B1	ANP32B	0	0.277406	0.771	0.685	0	CD4_cell
TBC1D10C1	TBC1D10C	0	0.276774	0.474	0.357	0	CD4_cell
UBXN11	UBXN1	0	0.27601	0.766	0.723	0	CD4_cell
RPL13A1	RPL13A	0	0.27595	0.992	0.985	0	CD4_cell
SLA1	SLA	0	0.274766	0.478	0.355	0	CD4_cell
SYTL31	SYTL3	0	0.271801	0.557	0.417	0	CD4_cell
RPL121	RPL12	0	0.271377	0.999	0.997	0	CD4_cell
HNRNPA01	HNRNPA0	0	0.269939	0.791	0.739	0	CD4_cell
RPS151	RPS15	0	0.26915	1	0.999	0	CD4_cell
TOMM71	TOMM7	0	0.26909	0.881	0.866	0	CD4_cell
HNRNPK	HNRNPK	0	0.26796	0.869	0.838	0	CD4_cell
SLC25A3	SLC25A3	0	0.265938	0.877	0.846	0	CD4_cell
LIMD22	LIMD2	0	0.264446	0.798	0.678	0	CD4_cell
ATP6V1G1	ATP6V1G1	0	0.263373	0.841	0.809	0	CD4_cell
HCLS1	HCLS1	0	0.263077	0.79	0.756	0	CD4_cell
HIGD2A	HIGD2A	0	0.260838	0.793	0.77	0	CD4_cell
RPL81	RPL8	0	0.260303	1	0.998	0	CD4_cell
GSPT1	GSPT1	9.66528e-307	0.363139	0.431	0.344	1.46671e-302	CD4_cell
CCNDBP1	CCNDBP1	1.13465e-306	0.322272	0.49	0.411	1.72182e-302	CD4_cell
GLUD1	GLUD1	3.91203e-306	0.401536	0.512	0.439	5.9365e-302	CD4_cell
PMVK	PMVK	6.12635e-305	0.395992	0.361	0.283	9.29673e-301	CD4_cell
N4BP2L2	N4BP2L2	1.29952e-304	0.324287	0.525	0.453	1.97203e-300	CD4_cell
C15orf61	C15orf61	4.7592e-302	0.332032	0.267	0.181	7.22209e-298	CD4_cell
TOMM201	TOMM20	7.61885e-301	0.270055	0.671	0.638	1.15616e-296	CD4_cell
ANXA7	ANXA7	3.7069e-300	0.328825	0.497	0.431	5.62522e-296	CD4_cell
RABGAP1L	RABGAP1L	8.0103e-300	0.337858	0.458	0.369	1.21556e-295	CD4_cell
EPSTI1	EPSTI1	7.03832e-297	0.380698	0.519	0.44	1.06807e-292	CD4_cell
LIMS1	LIMS1	1.43187e-295	0.305597	0.496	0.396	2.17287e-291	CD4_cell
CFAP20	CFAP20	9.30523e-295	0.360749	0.265	0.177	1.41207e-290	CD4_cell
CTSC	CTSC	2.23826e-294	0.482663	0.668	0.617	3.39656e-290	CD4_cell
RHOF1	RHOF	8.81438e-293	0.286362	0.563	0.469	1.33758e-288	CD4_cell
LRP10	LRP10	9.73056e-292	0.349759	0.475	0.413	1.47661e-287	CD4_cell
ISCA1	ISCA1	2.85137e-290	0.310372	0.451	0.36	4.32696e-286	CD4_cell
PFN11	PFN1	2.38826e-288	0.250635	0.994	0.987	3.62419e-284	CD4_cell
ENO1	ENO1	7.04803e-287	0.319285	0.815	0.765	1.06954e-282	CD4_cell
ANXA11	ANXA11	6.89613e-285	0.273728	0.689	0.649	1.04649e-280	CD4_cell
CD821	CD82	7.14753e-285	0.268528	0.643	0.539	1.08464e-280	CD4_cell
JMY	JMY	2.00547e-284	0.323117	0.264	0.176	3.04329e-280	CD4_cell
SFXN11	SFXN1	3.77067e-283	0.288883	0.336	0.241	5.72199e-279	CD4_cell
SF3B1	SF3B1	2.11696e-282	0.280021	0.654	0.614	3.21248e-278	CD4_cell
TBCB	TBCB	5.05281e-281	0.309852	0.571	0.514	7.66764e-277	CD4_cell
GLRX	GLRX	8.84753e-280	0.565209	0.449	0.395	1.34261e-275	CD4_cell
ADI1	ADI1	7.57481e-276	0.365596	0.326	0.256	1.14948e-271	CD4_cell
ATPIF11	ATPIF1	8.78888e-274	0.291521	0.671	0.643	1.33371e-269	CD4_cell
LINC-PINT2	LINC-PINT	1.25902e-271	0.296623	0.653	0.588	1.91056e-267	CD4_cell
SUSD31	SUSD3	2.69772e-271	0.272677	0.366	0.27	4.09379e-267	CD4_cell
ANKRD10	ANKRD10	8.15109e-270	0.402284	0.403	0.332	1.23693e-265	CD4_cell
SCAND11	SCAND1	6.19879e-269	0.315857	0.629	0.611	9.40667e-265	CD4_cell
TSPAN141	TSPAN14	1.71683e-268	0.290163	0.392	0.302	2.6053e-264	CD4_cell
LPXN	LPXN	3.64188e-268	0.300886	0.583	0.53	5.52655e-264	CD4_cell
SERINC3	SERINC3	3.18309e-267	0.3466	0.446	0.379	4.83035e-263	CD4_cell
MALT1	MALT1	4.11013e-267	0.380576	0.324	0.24	6.23713e-263	CD4_cell
FAM46C	FAM46C	7.13175e-267	0.305388	0.574	0.472	1.08224e-262	CD4_cell
PKM	PKM	1.08089e-266	0.473631	0.803	0.765	1.64026e-262	CD4_cell
CASP8	CASP8	2.51172e-264	0.304409	0.329	0.24	3.81154e-260	CD4_cell
UBC1	UBC	1.10206e-263	0.288	0.989	0.985	1.67238e-259	CD4_cell
DENND2D1	DENND2D	2.28434e-262	0.267472	0.334	0.238	3.46648e-258	CD4_cell
EID11	EID1	1.20737e-261	0.265197	0.656	0.621	1.83218e-257	CD4_cell
C9orf781	C9orf78	6.2692e-261	0.284084	0.514	0.442	9.51351e-257	CD4_cell
JAZF1	JAZF1	5.95822e-260	0.289426	0.27	0.185	9.0416e-256	CD4_cell
ABI1	ABI1	4.88394e-257	0.323779	0.447	0.378	7.41138e-253	CD4_cell
YIPF5	YIPF5	5.74822e-256	0.350407	0.384	0.309	8.72293e-252	CD4_cell
PPP1CB	PPP1CB	6.99223e-256	0.325204	0.492	0.423	1.06107e-251	CD4_cell
SIGIRR1	SIGIRR	5.05456e-253	0.28983	0.418	0.335	7.67029e-249	CD4_cell
FKBP8	FKBP8	4.76606e-252	0.275377	0.624	0.597	7.23249e-248	CD4_cell
ISOC1	ISOC1	1.18984e-247	0.318212	0.256	0.179	1.80559e-243	CD4_cell
TMC6	TMC6	7.08507e-247	0.303406	0.469	0.399	1.07516e-242	CD4_cell
ZC3HAV1	ZC3HAV1	5.99096e-245	0.267304	0.59	0.518	9.09129e-241	CD4_cell
ARHGAP15	ARHGAP15	2.79122e-237	0.282243	0.456	0.377	4.23568e-233	CD4_cell
MTERF4	MTERF4	3.04171e-236	0.279586	0.267	0.189	4.61579e-232	CD4_cell
STIM1	STIM1	2.78685e-235	0.251057	0.25	0.17	4.22904e-231	CD4_cell
AIM1	AIM1	2.58477e-233	0.365541	0.27	0.194	3.92238e-229	CD4_cell
NAP1L41	NAP1L4	7.26746e-233	0.28919	0.47	0.393	1.10284e-228	CD4_cell
SOCS1	SOCS1	3.21854e-228	0.321089	0.509	0.424	4.88414e-224	CD4_cell
HERC1	HERC1	5.38166e-227	0.30902	0.319	0.241	8.16668e-223	CD4_cell
VCP	VCP	1.12338e-226	0.252345	0.681	0.666	1.70473e-222	CD4_cell
COX7A2L	COX7A2L	1.70962e-223	0.28415	0.551	0.521	2.59434e-219	CD4_cell
NBR1	NBR1	1.55136e-221	0.27519	0.289	0.213	2.35419e-217	CD4_cell
EML2	EML2	1.75594e-220	0.274714	0.268	0.194	2.66464e-216	CD4_cell
C4orf48	C4orf48	7.18814e-220	0.293866	0.497	0.444	1.0908e-215	CD4_cell
GCC2	GCC2	1.0547e-215	0.295894	0.463	0.398	1.6005e-211	CD4_cell
RASSF5	RASSF5	2.10496e-215	0.281123	0.522	0.455	3.19428e-211	CD4_cell
CXCR31	CXCR3	6.78026e-215	0.304144	0.312	0.225	1.02891e-210	CD4_cell
RSL1D11	RSL1D1	1.65941e-214	0.256946	0.585	0.544	2.51816e-210	CD4_cell
ACTR1B	ACTR1B	3.05152e-214	0.267038	0.287	0.214	4.63068e-210	CD4_cell
PRPF38B1	PRPF38B	9.91079e-213	0.272956	0.54	0.491	1.50396e-208	CD4_cell
SF3A1	SF3A1	4.08678e-212	0.257004	0.498	0.434	6.20169e-208	CD4_cell
USP47	USP47	3.51615e-211	0.293963	0.324	0.25	5.33576e-207	CD4_cell
NECAP2	NECAP2	2.27402e-210	0.288606	0.394	0.33	3.45083e-206	CD4_cell
RBMX1	RBMX	2.49178e-207	0.251147	0.603	0.556	3.78127e-203	CD4_cell
MIER11	MIER1	8.18497e-207	0.26528	0.426	0.354	1.24207e-202	CD4_cell
C16orf87	C16orf87	3.38833e-206	0.290192	0.254	0.184	5.14179e-202	CD4_cell
PSMC5	PSMC5	1.97039e-204	0.275722	0.505	0.462	2.99006e-200	CD4_cell
MATR3.1	MATR3.1	1.96139e-202	0.259449	0.475	0.41	2.97641e-198	CD4_cell
NEK7	NEK7	2.36002e-196	0.270059	0.273	0.202	3.58134e-192	CD4_cell
RNF149	RNF149	3.63054e-196	0.261776	0.626	0.582	5.50935e-192	CD4_cell
MSI2	MSI2	2.51518e-194	0.266138	0.275	0.205	3.81679e-190	CD4_cell
CCNH	CCNH	2.37924e-193	0.318182	0.45	0.396	3.61049e-189	CD4_cell
MAX	MAX	2.44492e-193	0.268563	0.445	0.39	3.71016e-189	CD4_cell
TPR1	TPR	1.45127e-190	0.317475	0.526	0.48	2.2023e-186	CD4_cell
ECH1	ECH1	1.69047e-189	0.269356	0.543	0.52	2.56529e-185	CD4_cell
SPSB3	SPSB3	3.30352e-189	0.271366	0.416	0.358	5.0131e-185	CD4_cell
DYNLRB1	DYNLRB1	3.68579e-189	0.272193	0.603	0.592	5.59318e-185	CD4_cell
CCM2	CCM2	3.41193e-188	0.314193	0.268	0.206	5.17761e-184	CD4_cell
UFC1	UFC1	6.02488e-188	0.256802	0.579	0.564	9.14275e-184	CD4_cell
TM2D3	TM2D3	2.47959e-187	0.264469	0.406	0.341	3.76278e-183	CD4_cell
MEAF61	MEAF6	2.26641e-186	0.25033	0.471	0.413	3.43927e-182	CD4_cell
PPP2CA	PPP2CA	2.71525e-186	0.254647	0.565	0.534	4.12039e-182	CD4_cell
NT5C3A1	NT5C3A	4.80581e-186	0.270053	0.417	0.351	7.29282e-182	CD4_cell
TRAPPC4	TRAPPC4	6.60602e-185	0.253739	0.337	0.27	1.00246e-180	CD4_cell
CSK	CSK	2.31818e-184	0.263762	0.468	0.408	3.51783e-180	CD4_cell
NGRN1	NGRN	8.71355e-184	0.256927	0.45	0.39	1.32228e-179	CD4_cell
ORMDL31	ORMDL3	1.78065e-181	0.25171	0.298	0.227	2.70213e-177	CD4_cell
TMEM263	TMEM263	1.79814e-181	0.287707	0.267	0.202	2.72868e-177	CD4_cell
PPP2R5C1	PPP2R5C	1.60279e-180	0.305784	0.429	0.369	2.43224e-176	CD4_cell
MZT2A1	MZT2A	8.09022e-180	0.261472	0.489	0.437	1.22769e-175	CD4_cell
ZFAND5	ZFAND5	1.75183e-179	0.305828	0.671	0.64	2.6584e-175	CD4_cell
TSPYL21	TSPYL2	1.44117e-178	0.254126	0.455	0.375	2.18698e-174	CD4_cell
UQCRC2	UQCRC2	1.98623e-178	0.306748	0.472	0.439	3.01411e-174	CD4_cell
NOSIP	NOSIP	5.92104e-176	0.295805	0.434	0.389	8.98517e-172	CD4_cell
ABHD14B1	ABHD14B	2.7747e-171	0.253761	0.406	0.345	4.2106e-167	CD4_cell
CD58	CD58	9.33464e-170	0.267053	0.429	0.372	1.41653e-165	CD4_cell
MRPS6	MRPS6	1.63903e-169	0.274173	0.596	0.567	2.48723e-165	CD4_cell
AHNAK	AHNAK	5.49865e-165	0.303982	0.546	0.491	8.3442e-161	CD4_cell
ETHE1	ETHE1	3.02451e-164	0.277885	0.363	0.311	4.58969e-160	CD4_cell
SDHA	SDHA	3.0608e-163	0.279057	0.404	0.356	4.64476e-159	CD4_cell
CENPC	CENPC	9.16726e-163	0.259328	0.339	0.275	1.39113e-158	CD4_cell
CYTH1	CYTH1	1.03479e-162	0.294115	0.418	0.368	1.57029e-158	CD4_cell
CLPP	CLPP	1.66809e-162	0.268927	0.421	0.381	2.53133e-158	CD4_cell
WDR741	WDR74	2.39002e-162	0.280092	0.348	0.287	3.62686e-158	CD4_cell
SRPRA	SRPRA	6.94926e-162	0.253898	0.502	0.475	1.05455e-157	CD4_cell
GABPB1	GABPB1	8.23802e-162	0.269838	0.362	0.302	1.25012e-157	CD4_cell
NDUFC1	NDUFC1	1.4654e-161	0.27513	0.468	0.438	2.22374e-157	CD4_cell
SERINC1	SERINC1	1.76461e-161	0.252953	0.472	0.429	2.67779e-157	CD4_cell
LIME11	LIME1	2.33606e-159	0.256475	0.27	0.206	3.54498e-155	CD4_cell
IGBP1	IGBP1	7.86448e-159	0.267041	0.434	0.395	1.19343e-154	CD4_cell
UNC119	UNC119	1.19604e-158	0.285772	0.287	0.232	1.81498e-154	CD4_cell
CYLD	CYLD	5.94689e-158	0.259486	0.444	0.392	9.0244e-154	CD4_cell
SRPK2	SRPK2	2.47605e-151	0.25599	0.328	0.272	3.75741e-147	CD4_cell
NUP58	NUP58	5.1769e-151	0.295304	0.365	0.313	7.85594e-147	CD4_cell
AKIRIN21	AKIRIN2	1.33675e-149	0.298241	0.524	0.497	2.02852e-145	CD4_cell
TRADD	TRADD	3.45444e-148	0.282645	0.313	0.265	5.24212e-144	CD4_cell
ARPP19	ARPP19	4.74046e-145	0.264028	0.459	0.425	7.19365e-141	CD4_cell
CCDC167	CCDC167	7.0552e-143	0.250893	0.322	0.268	1.07063e-138	CD4_cell
PHF111	PHF11	5.36871e-142	0.251131	0.39	0.34	8.14702e-138	CD4_cell
SPATS2L	SPATS2L	1.29338e-141	0.289312	0.276	0.221	1.9627e-137	CD4_cell
GOLGA71	GOLGA7	1.75218e-141	0.251474	0.401	0.354	2.65893e-137	CD4_cell
MT1E1	MT1E	1.52909e-136	0.690745	0.267	0.201	2.3204e-132	CD4_cell
JUNB1	JUNB	2.97198e-135	0.432009	0.912	0.915	4.50998e-131	CD4_cell
CHMP2A	CHMP2A	1.13043e-134	0.255788	0.476	0.46	1.71543e-130	CD4_cell
FOXN3	FOXN3	2.78186e-128	0.254773	0.343	0.297	4.22147e-124	CD4_cell
GRAMD1A	GRAMD1A	2.79406e-127	0.272699	0.29	0.24	4.23998e-123	CD4_cell
NEDD91	NEDD9	3.731e-124	0.258158	0.346	0.291	5.66179e-120	CD4_cell
SAR1B	SAR1B	1.27128e-123	0.269587	0.356	0.324	1.92917e-119	CD4_cell
SUMF2	SUMF2	3.4712e-122	0.250193	0.331	0.289	5.26755e-118	CD4_cell
STARD7	STARD7	5.71054e-121	0.299846	0.399	0.369	8.66574e-117	CD4_cell
REEP3	REEP3	6.8618e-117	0.261977	0.252	0.209	1.04128e-112	CD4_cell
RAB2A	RAB2A	1.94668e-116	0.257433	0.51	0.511	2.95408e-112	CD4_cell
GLIPR1	GLIPR1	1.19235e-111	0.277646	0.547	0.526	1.8094e-107	CD4_cell
STAT1	STAT1	3.48266e-107	0.257684	0.517	0.478	5.28493e-103	CD4_cell
FKBP51	FKBP5	4.15508e-105	0.372543	0.324	0.287	6.30534e-101	CD4_cell
RPS4Y11	RPS4Y1	6.3202e-81	0.300502	0.591	0.624	9.5909e-77	CD4_cell
MT1X1	MT1X	1.9581e-51	0.519945	0.413	0.38	2.97141e-47	CD4_cell
MT2A1	MT2A	2.14785e-24	0.275023	0.641	0.592	3.25937e-20	CD4_cell
IL1B	IL1B	0	5.59629	0.728	0.024	0	Mye_cell
CXCL8	CXCL8	0	5.16492	0.746	0.031	0	Mye_cell
SPP1	SPP1	0	4.98356	0.356	0.017	0	Mye_cell
CST3	CST3	0	4.74309	0.969	0.053	0	Mye_cell
LYZ	LYZ	0	4.64972	0.871	0.015	0	Mye_cell
G0S2	G0S2	0	4.59651	0.708	0.038	0	Mye_cell
TIMP1	TIMP1	0	4.49415	0.867	0.211	0	Mye_cell
PLAUR	PLAUR	0	4.34609	0.907	0.067	0	Mye_cell
CXCL2	CXCL2	0	4.33122	0.661	0.012	0	Mye_cell
C1QC	C1QC	0	4.32607	0.499	0.012	0	Mye_cell
CXCL3	CXCL3	0	4.20777	0.558	0.011	0	Mye_cell
SOD2	SOD2	0	4.1976	0.924	0.354	0	Mye_cell
C15orf48	C15orf48	0	4.18178	0.836	0.023	0	Mye_cell
C1QB	C1QB	0	4.16412	0.477	0.012	0	Mye_cell
APOE	APOE	0	4.08033	0.338	0.019	0	Mye_cell
C1QA	C1QA	0	3.9573	0.495	0.011	0	Mye_cell
S100A9	S100A9	0	3.90867	0.682	0.021	0	Mye_cell
TYROBP	TYROBP	0	3.89054	0.988	0.102	0	Mye_cell
CTSB	CTSB	0	3.87618	0.951	0.368	0	Mye_cell
CCL3L3	CCL3L3	0	3.86304	0.562	0.097	0	Mye_cell
IER3	IER3	0	3.75517	0.867	0.124	0	Mye_cell
FCER1G	FCER1G	0	3.74983	0.939	0.08	0	Mye_cell
S100A8	S100A8	0	3.61699	0.518	0.015	0	Mye_cell
FTL	FTL	0	3.4972	1	0.988	0	Mye_cell
IL1RN	IL1RN	0	3.44923	0.647	0.033	0	Mye_cell
CCL3	CCL3	0	3.3972	0.654	0.181	0	Mye_cell
CD68	CD68	0	3.39015	0.905	0.063	0	Mye_cell
CD14	CD14	0	3.3253	0.72	0.006	0	Mye_cell
AIF1	AIF1	0	3.32406	0.897	0.039	0	Mye_cell
CTSL	CTSL	0	3.30408	0.729	0.059	0	Mye_cell
EREG	EREG	0	3.15968	0.487	0.007	0	Mye_cell
APOC1	APOC1	0	3.1499	0.407	0.015	0	Mye_cell
RNASE1	RNASE1	0	3.07406	0.319	0.004	0	Mye_cell
BCL2A1	BCL2A1	0	3.03755	0.907	0.216	0	Mye_cell
SERPINA1	SERPINA1	0	2.86045	0.81	0.005	0	Mye_cell
FTH1	FTH1	0	2.83527	1	0.998	0	Mye_cell
PSAP	PSAP	0	2.82929	0.958	0.592	0	Mye_cell
NPC2	NPC2	0	2.78066	0.958	0.323	0	Mye_cell
IFITM3	IFITM3	0	2.75341	0.873	0.341	0	Mye_cell
FCGR2A	FCGR2A	0	2.70597	0.783	0.014	0	Mye_cell
GRN	GRN	0	2.67837	0.924	0.262	0	Mye_cell
GLUL	GLUL	0	2.66232	0.873	0.199	0	Mye_cell
HLA-DRA1	HLA-DRA	0	2.61502	0.992	0.543	0	Mye_cell
CCL2	CCL2	0	2.56734	0.259	0.005	0	Mye_cell
MS4A6A	MS4A6A	0	2.56558	0.711	0.019	0	Mye_cell
PLEK	PLEK	0	2.51175	0.866	0.135	0	Mye_cell
CXCL1	CXCL1	0	2.49924	0.254	0.004	0	Mye_cell
MMP9	MMP9	0	2.49117	0.439	0.015	0	Mye_cell
CCL20	CCL20	0	2.4612	0.357	0.092	0	Mye_cell
TMEM176B	TMEM176B	0	2.43887	0.677	0.019	0	Mye_cell
MS4A7	MS4A7	0	2.42685	0.776	0.022	0	Mye_cell
PTGS2	PTGS2	0	2.40553	0.547	0.016	0	Mye_cell
S100A11	S100A11	0	2.34827	0.987	0.751	0	Mye_cell
CSTB	CSTB	0	2.34196	0.917	0.575	0	Mye_cell
TXN	TXN	0	2.33784	0.906	0.62	0	Mye_cell
HLA-DRB11	HLA-DRB1	0	2.33685	0.988	0.696	0	Mye_cell
SPI1	SPI1	0	2.32878	0.889	0.097	0	Mye_cell
SAT1	SAT1	0	2.31512	0.997	0.874	0	Mye_cell
HLA-DPA11	HLA-DPA1	0	2.30774	0.968	0.748	0	Mye_cell
GSN	GSN	0	2.30462	0.771	0.062	0	Mye_cell
HLA-DPB11	HLA-DPB1	0	2.29515	0.956	0.669	0	Mye_cell
NEAT1	NEAT1	0	2.27238	0.969	0.681	0	Mye_cell
CTSZ	CTSZ	0	2.2491	0.844	0.133	0	Mye_cell
CTSD	CTSD	0	2.24768	0.816	0.624	0	Mye_cell
TGFBI	TGFBI	0	2.24299	0.736	0.008	0	Mye_cell
C5AR1	C5AR1	0	2.18632	0.622	0.003	0	Mye_cell
TMEM176A	TMEM176A	0	2.16517	0.634	0.014	0	Mye_cell
ICAM1	ICAM1	0	2.12845	0.865	0.189	0	Mye_cell
FCGRT	FCGRT	0	2.08104	0.8	0.101	0	Mye_cell
INHBA	INHBA	0	2.05496	0.3	0.002	0	Mye_cell
CCL4L21	CCL4L2	0	2.05001	0.567	0.213	0	Mye_cell
MAFB	MAFB	0	2.01471	0.599	0.006	0	Mye_cell
PPIF	PPIF	0	2.00449	0.808	0.287	0	Mye_cell
IFI30	IFI30	0	1.99975	0.805	0.08	0	Mye_cell
CD741	CD74	0	1.99708	0.996	0.972	0	Mye_cell
ANXA2	ANXA2	0	1.99369	0.939	0.517	0	Mye_cell
RAB31	RAB31	0	1.98389	0.852	0.052	0	Mye_cell
MMP19	MMP19	0	1.98094	0.455	0.001	0	Mye_cell
HLA-DRB51	HLA-DRB5	0	1.97522	0.929	0.53	0	Mye_cell
LGMN	LGMN	0	1.97202	0.715	0.099	0	Mye_cell
TYMP	TYMP	0	1.97146	0.959	0.577	0	Mye_cell
HLA-DQB11	HLA-DQB1	0	1.96745	0.917	0.434	0	Mye_cell
OLR1	OLR1	0	1.95141	0.551	0.002	0	Mye_cell
LST1	LST1	0	1.94144	0.801	0.051	0	Mye_cell
SLC11A1	SLC11A1	0	1.92832	0.579	0.008	0	Mye_cell
CTSS	CTSS	0	1.92361	0.903	0.411	0	Mye_cell
ETS2	ETS2	0	1.91707	0.753	0.084	0	Mye_cell
NFKBIA	NFKBIA	0	1.9162	0.948	0.821	0	Mye_cell
SDS	SDS	0	1.90356	0.39	0.002	0	Mye_cell
HBEGF	HBEGF	0	1.88783	0.589	0.015	0	Mye_cell
HLA-DQA11	HLA-DQA1	0	1.86488	0.885	0.51	0	Mye_cell
CXCL16	CXCL16	0	1.85064	0.784	0.07	0	Mye_cell
LGALS1	LGALS1	0	1.82862	0.972	0.608	0	Mye_cell
NAMPT	NAMPT	0	1.82278	0.916	0.536	0	Mye_cell
GPR183	GPR183	0	1.81833	0.786	0.456	0	Mye_cell
LILRB4	LILRB4	0	1.81054	0.707	0.006	0	Mye_cell
GPX1	GPX1	0	1.78947	0.856	0.278	0	Mye_cell
SGK1	SGK1	0	1.78878	0.672	0.178	0	Mye_cell
IGSF6	IGSF6	0	1.78595	0.674	0.003	0	Mye_cell
GRINA	GRINA	0	1.77353	0.921	0.342	0	Mye_cell
CTSH1	CTSH	0	1.73458	0.856	0.223	0	Mye_cell
CYBB1	CYBB	0	1.72853	0.711	0.069	0	Mye_cell
RNF130	RNF130	0	1.72235	0.797	0.069	0	Mye_cell
VCAN	VCAN	0	1.6984	0.362	0.001	0	Mye_cell
ALDH2	ALDH2	0	1.67719	0.693	0.041	0	Mye_cell
S100A10	S100A10	0	1.67175	0.957	0.766	0	Mye_cell
TREM1	TREM1	0	1.66226	0.539	0.002	0	Mye_cell
CD63	CD63	0	1.65894	0.937	0.548	0	Mye_cell
NINJ1	NINJ1	0	1.65254	0.913	0.42	0	Mye_cell
CAPG	CAPG	0	1.65162	0.883	0.406	0	Mye_cell
ANXA5	ANXA5	0	1.63717	0.944	0.572	0	Mye_cell
MARCKS	MARCKS	0	1.6367	0.689	0.07	0	Mye_cell
PMP22	PMP22	0	1.63658	0.597	0.018	0	Mye_cell
CSF1R	CSF1R	0	1.62549	0.639	0.002	0	Mye_cell
CCL41	CCL4	0	1.61419	0.615	0.362	0	Mye_cell
CPVL	CPVL	0	1.60614	0.584	0.002	0	Mye_cell
CD86	CD86	0	1.59629	0.732	0.054	0	Mye_cell
THBD	THBD	0	1.59195	0.483	0.002	0	Mye_cell
ABCA1	ABCA1	0	1.59164	0.666	0.039	0	Mye_cell
FCN1	FCN1	0	1.58318	0.291	0.001	0	Mye_cell
CREG1	CREG1	0	1.58241	0.677	0.094	0	Mye_cell
HCK	HCK	0	1.57887	0.769	0.012	0	Mye_cell
GPNMB	GPNMB	0	1.57844	0.384	0.005	0	Mye_cell
CEBPB	CEBPB	0	1.56611	0.703	0.182	0	Mye_cell
LGALS3	LGALS3	0	1.56016	0.876	0.544	0	Mye_cell
TNFAIP2	TNFAIP2	0	1.55376	0.625	0.014	0	Mye_cell
ODF3B	ODF3B	0	1.55318	0.917	0.489	0	Mye_cell
IL6	IL6	0	1.55131	0.258	0.01	0	Mye_cell
FSCN1	FSCN1	0	1.54992	0.271	0.042	0	Mye_cell
[truncated: 2,248 more rows]

## Sheet: S3_immune_celltype_sex_DEGs
	p_val	avg_log2FC	pct.1	pct.2	p_val_adj	cell_type	gene	change
1	0	0.695727	0.677	0.469	0	CD8_cell	CTSW	up
2	0	-0.624939	0.823	0.926	0	CD8_cell	CXCR4	down
3	0	0.924247	0.351	0	0	CD8_cell	DDX3Y	up
4	0	0.979758	0.397	0	0	CD8_cell	EIF1AY	up
5	0	-0.561851	0.979	0.994	0	CD8_cell	RPS26	down
6	0	-0.678739	0.998	1	0	CD8_cell	RPS4X	down
7	0	2.52282	0.858	0	0	CD8_cell	RPS4Y1	up
8	0	0.363948	0.143	0	0	CD8_cell	TTTY15	up
9	0	0.427023	0.173	0	0	CD8_cell	UTY	up
10	1.37776e-274	-0.39026	0.984	0.998	2.09075e-270	CD8_cell	BTG1	down
11	2.76209e-266	-0.453218	0.48	0.658	4.19147e-262	CD8_cell	EIF1AX	down
12	5.57854e-265	-0.478862	0.517	0.698	8.46544e-261	CD8_cell	DDX3X	down
13	8.37237e-246	1.08678	0.761	0.658	1.27051e-241	CD8_cell	HSPB1	up
14	5.78449e-242	-0.281606	1	1	8.77797e-238	CD8_cell	EEF1A1	down
15	2.11675e-240	1.27767	0.774	0.671	3.21216e-236	CD8_cell	HSPA1B	up
16	3.8552e-236	0.278348	0.109	0	5.85026e-232	CD8_cell	KDM5D	up
17	1.98465e-226	1.32064	0.42	0.253	3.01171e-222	CD8_cell	CCL3	up
18	1.02353e-210	0.82764	0.885	0.808	1.55321e-206	CD8_cell	HSPA1A	up
19	8.56713e-204	-0.423631	0.566	0.722	1.30006e-199	CD8_cell	FAM177A1	down
20	2.6987e-201	-0.448205	0.887	0.95	4.09528e-197	CD8_cell	ZFP36L2	down
21	4.02477e-201	1.21952	0.513	0.372	6.10759e-197	CD8_cell	BAG3	up
22	1.96664e-200	-0.415175	0.565	0.703	2.98438e-196	CD8_cell	2023-09-06	down
23	2.90827e-199	-0.425291	0.723	0.849	4.41329e-195	CD8_cell	YPEL5	down
24	1.54227e-190	-0.417143	0.584	0.743	2.34039e-186	CD8_cell	ZNF331	down
25	1.67741e-190	1.23356	0.497	0.363	2.54546e-186	CD8_cell	RHOB	up
26	1.32618e-188	-0.412042	0.927	0.966	2.01248e-184	CD8_cell	PABPC1	down
27	3.56893e-184	-0.277435	0.977	0.991	5.41586e-180	CD8_cell	SARAF	down
28	5.9519e-182	0.72138	0.528	0.36	9.03201e-178	CD8_cell	CXCL13	up
29	7.07027e-179	2.03984	0.27	0.133	1.07291e-174	CD8_cell	HSPA6	up
30	5.66872e-175	0.314194	0.998	0.998	8.60229e-171	CD8_cell	GAPDH	up
31	5.0354e-168	0.436677	0.825	0.708	7.64121e-164	CD8_cell	GZMB	up
32	1.20564e-164	-0.373578	0.531	0.678	1.82955e-160	CD8_cell	PDCD4	down
33	1.59972e-162	0.804518	0.573	0.416	2.42758e-158	CD8_cell	GNLY	up
34	3.23838e-161	-0.388024	0.886	0.954	4.91424e-157	CD8_cell	ZFP36	down
35	3.43481e-160	0.428781	0.396	0.244	5.21232e-156	CD8_cell	ENTPD1	up
36	3.65836e-160	-0.287344	0.904	0.953	5.55157e-156	CD8_cell	DDX5	down
37	2.4224e-158	0.269406	0.996	0.995	3.67599e-154	CD8_cell	SH3BGRL3	up
38	5.06947e-156	0.947091	0.938	0.928	7.69292e-152	CD8_cell	DNAJB1	up
39	1.52619e-154	-0.409242	0.261	0.403	2.31599e-150	CD8_cell	NR4A3	down
40	2.70315e-154	0.389404	0.914	0.875	4.10202e-150	CD8_cell	CCL5	up
41	3.36657e-154	-0.460249	0.655	0.777	5.10878e-150	CD8_cell	NR4A2	down
42	9.33803e-147	-0.273415	0.915	0.962	1.41705e-142	CD8_cell	EEF2	down
43	9.42906e-147	1.4424	0.322	0.198	1.43086e-142	CD8_cell	SERPINH1	up
44	1.09127e-146	-0.306424	0.88	0.947	1.656e-142	CD8_cell	TNFAIP3	down
45	6.82964e-144	0.876344	0.345	0.214	1.0364e-139	CD8_cell	ID3	up
46	1.06243e-142	0.555432	0.676	0.559	1.61223e-138	CD8_cell	PHLDA1	up
47	1.45002e-140	-0.332284	0.834	0.912	2.2004e-136	CD8_cell	CREM	down
48	2.69834e-138	0.472452	0.24	0.118	4.09473e-134	CD8_cell	LRRN3	up
49	5.04284e-135	0.427799	0.505	0.36	7.65251e-131	CD8_cell	TNFRSF18	up
50	2.84087e-132	0.660593	0.905	0.866	4.31102e-128	CD8_cell	JUN	up
51	5.48745e-132	0.406513	0.635	0.525	8.32721e-128	CD8_cell	RBPJ	up
52	6.489e-132	-0.322939	0.83	0.898	9.84705e-128	CD8_cell	EZR	down
53	3.20965e-129	-0.31472	0.327	0.455	4.87064e-125	CD8_cell	EIF2S3	down
54	1.47361e-128	-0.336001	0.516	0.651	2.2362e-124	CD8_cell	FAM46C	down
55	9.30137e-126	0.373411	0.688	0.59	1.41148e-121	CD8_cell	CD63	up
56	1.24358e-125	0.467884	0.847	0.812	1.88713e-121	CD8_cell	CACYBP	up
57	1.09824e-121	0.472566	0.388	0.255	1.66658e-117	CD8_cell	CSF1	up
58	1.82827e-121	0.948022	0.423	0.305	2.77439e-117	CD8_cell	IFNG	up
59	2.70781e-121	0.689477	0.746	0.69	4.1091e-117	CD8_cell	PPP1R15A	up
60	3.84432e-119	-0.591542	0.325	0.447	5.83375e-115	CD8_cell	GZMK	down
61	1.094e-118	-0.543108	0.295	0.421	1.66015e-114	CD8_cell	IL7R	down
62	6.29903e-118	0.408715	0.382	0.256	9.55878e-114	CD8_cell	PLPP1	up
63	7.24772e-117	-0.304644	0.254	0.375	1.09984e-112	CD8_cell	USP36	down
64	8.17923e-116	-0.488005	0.681	0.758	1.2412e-111	CD8_cell	TUBA4A	down
65	2.81823e-113	-0.309151	0.378	0.508	4.27667e-109	CD8_cell	SKIL	down
66	2.90824e-113	0.364862	0.486	0.354	4.41326e-109	CD8_cell	HAVCR2	up
67	2.94338e-111	0.375598	0.482	0.348	4.46658e-107	CD8_cell	KLRD1	up
68	1.91514e-109	-0.281657	0.421	0.544	2.90623e-105	CD8_cell	SYAP1	down
69	6.63411e-109	0.527384	0.288	0.182	1.00673e-104	CD8_cell	CDKN2C	up
70	8.19189e-109	0.285786	0.907	0.883	1.24312e-104	CD8_cell	TPI1	up
71	2.67001e-108	0.611292	0.363	0.257	4.05174e-104	CD8_cell	DNAJB4	up
72	3.78053e-107	0.358289	0.311	0.19	5.73696e-103	CD8_cell	KIR2DL4	up
73	4.51628e-105	-0.25272	0.887	0.942	6.85345e-101	CD8_cell	LDHA	down
74	1.82375e-104	0.681509	0.202	0.107	2.76754e-100	CD8_cell	HMOX1	up
75	8.52642e-104	-0.365533	0.878	0.94	1.29388e-99	CD8_cell	JUNB	down
76	1.25581e-103	-0.286051	0.678	0.787	1.90568e-99	CD8_cell	REL	down
77	2.84929e-101	-0.269994	0.322	0.447	4.32379e-97	CD8_cell	KDM6B	down
78	4.04027e-100	-0.444827	0.135	0.228	6.13112e-96	CD8_cell	CCR7	down
79	4.35188e-100	-0.284372	0.059	0.126	6.60398e-96	CD8_cell	ENC1	down
80	2.41658e-99	0.888688	0.496	0.404	3.66716e-95	CD8_cell	ZFAND2A	up
81	3.25608e-98	0.260991	0.841	0.803	4.9411e-94	CD8_cell	PGAM1	up
82	3.33148e-98	-0.32192	0.469	0.583	5.05552e-94	CD8_cell	VPS37B	down
83	3.68453e-98	-0.340006	0.609	0.713	5.59127e-94	CD8_cell	SLC2A3	down
84	9.81301e-98	-0.276272	0.746	0.824	1.48912e-93	CD8_cell	LEPROTL1	down
85	1.868e-97	-0.257699	0.631	0.747	2.83469e-93	CD8_cell	BTG2	down
86	2.63655e-97	0.456903	0.303	0.19	4.00096e-93	CD8_cell	SOX4	up
87	2.27951e-96	-0.261963	0.322	0.443	3.45916e-92	CD8_cell	PER1	down
88	2.84364e-95	0.251502	0.897	0.842	4.31522e-91	CD8_cell	NKG7	up
89	1.35615e-93	-0.312677	0.332	0.446	2.05795e-89	CD8_cell	PFKFB3	down
90	2.23414e-93	0.344801	0.985	0.983	3.39031e-89	CD8_cell	FTL	up
91	1.1419e-91	0.315383	0.551	0.444	1.73283e-87	CD8_cell	ACP5	up
92	3.2383e-91	-0.283422	0.235	0.344	4.91412e-87	CD8_cell	LTB	down
93	5.1353e-90	-0.297306	0.587	0.691	7.79282e-86	CD8_cell	RNF19A	down
94	2.48112e-89	0.264024	0.923	0.894	3.76509e-85	CD8_cell	CD7	up
95	3.31607e-89	0.28861	0.775	0.721	5.03213e-85	CD8_cell	CTSD	up
96	3.10584e-88	-0.271768	0.193	0.29	4.71312e-84	CD8_cell	CD28	down
97	3.3338e-87	0.39975	0.758	0.686	5.05905e-83	CD8_cell	ID2	up
98	1.51855e-86	0.363722	0.359	0.256	2.3044e-82	CD8_cell	FAM3C	up
99	1.78094e-83	0.289703	0.352	0.243	2.70258e-79	CD8_cell	LAYN	up
100	2.56685e-83	0.639733	0.379	0.285	3.89519e-79	CD8_cell	ATF3	up
101	3.33845e-83	-0.366321	0.321	0.424	5.06609e-79	CD8_cell	GPR183	down
102	7.17356e-83	-0.265653	0.154	0.243	1.08859e-78	CD8_cell	TC2N	down
103	2.70392e-81	0.543063	0.719	0.666	4.1032e-77	CD8_cell	RGS2	up
104	1.41793e-80	-0.26227	0.507	0.614	2.15171e-76	CD8_cell	ARID5A	down
105	4.13948e-80	-0.255371	0.84	0.892	6.28166e-76	CD8_cell	DUSP2	down
106	7.86143e-80	-0.25494	0.418	0.527	1.19297e-75	CD8_cell	NFATC2	down
107	2.09869e-76	0.361684	0.209	0.126	3.18477e-72	CD8_cell	PRRG4	up
108	1.02539e-74	0.264841	0.88	0.846	1.55603e-70	CD8_cell	LY6E	up
109	3.29241e-73	0.300789	0.709	0.631	4.99624e-69	CD8_cell	HLA-DRA	up
110	4.00953e-73	0.474401	0.434	0.336	6.08446e-69	CD8_cell	RP11-291B21.2	up
111	1.77627e-71	0.253818	0.208	0.126	2.69548e-67	CD8_cell	AFAP1L2	up
112	3.38842e-70	0.300004	0.754	0.69	5.14193e-66	CD8_cell	ALOX5AP	up
113	3.71176e-70	0.374917	0.614	0.532	5.6326e-66	CD8_cell	PMAIP1	up
114	9.18554e-70	-0.289703	0.482	0.578	1.39391e-65	CD8_cell	GPR65	down
115	1.64829e-69	0.376298	0.384	0.286	2.50127e-65	CD8_cell	GEM	up
116	6.39298e-69	0.399709	0.261	0.171	9.70134e-65	CD8_cell	KRT86	up
117	1.79156e-68	-0.267129	0.343	0.436	2.71869e-64	CD8_cell	CD5	down
118	2.6896e-67	0.439816	0.177	0.104	4.08146e-63	CD8_cell	SGK1	up
119	1.7547e-66	0.252982	0.2	0.122	2.66276e-62	CD8_cell	MTSS1	up
120	5.54931e-66	0.353606	0.654	0.594	8.42107e-62	CD8_cell	HLA-DQA1	up
121	1.05726e-65	-0.266863	0.954	0.977	1.6044e-61	CD8_cell	MT-ND3	down
122	2.52559e-65	0.372359	0.654	0.587	3.83258e-61	CD8_cell	IFI6	up
123	2.0824e-64	-0.252524	0.376	0.472	3.16005e-60	CD8_cell	MGAT4A	down
124	2.29411e-64	0.332509	0.996	0.997	3.48131e-60	CD8_cell	HSP90AA1	up
125	1.61278e-62	-0.250015	0.405	0.499	2.44739e-58	CD8_cell	TMEM2	down
126	1.12572e-59	-0.36294	0.392	0.479	1.70828e-55	CD8_cell	LMNA	down
127	2.17381e-59	0.258836	0.678	0.622	3.29875e-55	CD8_cell	CD82	up
128	4.61671e-58	0.263696	0.456	0.38	7.00585e-54	CD8_cell	SIT1	up
129	2.40543e-57	0.339085	0.22	0.149	3.65024e-53	CD8_cell	DNAJA4	up
130	4.8129e-56	0.320312	0.383	0.299	7.30358e-52	CD8_cell	MIR155HG	up
131	1.80109e-55	0.338463	0.711	0.657	2.73315e-51	CD8_cell	DOK2	up
132	2.74094e-53	0.252614	0.55	0.477	4.15937e-49	CD8_cell	PTTG1	up
133	6.20087e-53	0.314229	0.441	0.358	9.40982e-49	CD8_cell	HOPX	up
134	1.0354e-52	-0.298471	0.997	0.999	1.57122e-48	CD8_cell	FTH1	down
135	4.48523e-51	0.257958	0.457	0.386	6.80634e-47	CD8_cell	SIRPG	up
136	5.55352e-50	0.281566	0.173	0.11	8.42746e-46	CD8_cell	LAIR2	up
137	7.10976e-50	0.284053	0.291	0.222	1.07891e-45	CD8_cell	MBNL2	up
138	5.85776e-49	0.284652	0.27	0.196	8.88915e-45	CD8_cell	AC133644.2	up
139	4.37809e-48	0.315521	0.936	0.94	6.64375e-44	CD8_cell	HSPE1	up
140	7.52516e-48	0.388094	0.206	0.141	1.14194e-43	CD8_cell	RGS16	up
141	5.42969e-46	0.414192	0.521	0.456	8.23956e-42	CD8_cell	NR4A1	up
142	1.0313e-45	-0.346196	0.158	0.221	1.56499e-41	CD8_cell	XCL2	down
143	1.7964e-44	0.527886	0.743	0.679	2.72604e-40	CD8_cell	CCL4	up
144	2.499e-43	-0.268325	0.483	0.553	3.79223e-39	CD8_cell	PIK3R1	down
145	1.64103e-39	0.273022	0.696	0.643	2.49027e-35	CD8_cell	LGALS1	up
146	6.75776e-37	0.313196	0.87	0.864	1.02549e-32	CD8_cell	HSPH1	up
147	1.029e-36	0.363999	0.878	0.88	1.56151e-32	CD8_cell	HSPD1	up
148	7.37286e-36	0.253215	0.573	0.527	1.11883e-31	CD8_cell	MRPL18	up
149	3.52204e-34	0.408028	0.171	0.12	5.34469e-30	CD8_cell	TSC22D1	up
150	2.26153e-33	0.275327	0.177	0.128	3.43187e-29	CD8_cell	LRRC28	up
151	5.99225e-33	0.281482	0.83	0.797	9.09325e-29	CD8_cell	GZMA	up
152	8.03778e-32	-0.955872	0.444	0.496	1.21973e-27	CD8_cell	MT1X	down
153	3.0711e-27	0.319997	0.578	0.544	4.6604e-23	CD8_cell	FKBP4	up
154	9.45509e-21	-0.307666	0.284	0.331	1.43481e-16	CD8_cell	CRTAM	down
155	9.69526e-20	0.294968	0.237	0.2	1.47126e-15	CD8_cell	IER5	up
156	8.1401e-14	0.308572	0.242	0.209	1.23526e-09	CD8_cell	TNFSF14	up
157	9.43742e-12	-0.521276	0.316	0.346	1.43213e-07	CD8_cell	MT1F	down
158	2.17383e-11	0.66329	0.708	0.737	3.29879e-07	CD8_cell	DUSP1	up
159	5.05987e-09	0.294405	0.486	0.47	7.67835e-05	CD8_cell	GADD45B	up
162	0	0.97219	0.366	0	0	CD4_cell	DDX3Y	up
163	0	0.771588	0.306	0	0	CD4_cell	EIF1AY	up
164	0	-0.625583	0.998	1	0	CD4_cell	RPS4X	down
165	0	2.78014	0.866	0	0	CD4_cell	RPS4Y1	up
166	0	0.429061	0.167	0	0	CD4_cell	TTTY15	up
167	0	0.4519	0.176	0	0	CD4_cell	UTY	up
168	2.78522e-264	0.33132	0.128	0	4.22657e-260	CD4_cell	KDM5D	up
169	5.06759e-242	-0.485629	0.981	0.986	7.69006e-238	CD4_cell	RPS26	down
170	7.19962e-169	-0.415337	0.707	0.811	1.09254e-164	CD4_cell	2023-09-06	down
171	2.19494e-142	-0.370684	0.531	0.668	3.33083e-138	CD4_cell	DDX3X	down
172	3.87769e-126	-0.333223	0.406	0.544	5.88439e-122	CD4_cell	EIF1AX	down
173	5.48317e-122	-0.445236	0.753	0.846	8.32071e-118	CD4_cell	CXCR4	down
174	5.40793e-117	0.953365	0.685	0.576	8.20653e-113	CD4_cell	HSPA1B	up
175	1.13914e-110	0.693028	0.822	0.743	1.72865e-106	CD4_cell	HSPA1A	up
176	1.10362e-103	-0.320017	0.411	0.532	1.67474e-99	CD4_cell	EIF2S3	down
177	1.88309e-95	0.700662	0.939	0.917	2.85759e-91	CD4_cell	DNAJB1	up
178	2.12347e-87	0.290981	0.984	0.961	3.22236e-83	CD4_cell	IL32	up
179	8.83506e-84	-0.268693	0.606	0.711	1.34072e-79	CD4_cell	PDCD4	down
180	2.07358e-80	0.328869	0.928	0.899	3.14666e-76	CD4_cell	S100A4	up
181	1.83492e-78	-0.366253	0.974	0.987	2.78449e-74	CD4_cell	PABPC1	down
182	4.12591e-76	-0.278926	0.532	0.638	6.26107e-72	CD4_cell	CD6	down
183	8.01921e-74	0.386099	0.408	0.297	1.21692e-69	CD4_cell	LAIR2	up
184	1.34101e-68	-0.36842	0.901	0.936	2.03498e-64	CD4_cell	JUNB	down
185	2.9226e-68	0.643838	0.723	0.664	4.43504e-64	CD4_cell	HSPB1	up
186	1.09093e-66	-0.350337	0.798	0.853	1.65548e-62	CD4_cell	ZFP36L2	down
187	1.15342e-62	-0.264097	0.577	0.676	1.75031e-58	CD4_cell	ZNF331	down
188	9.34149e-54	0.271363	0.995	0.995	1.41757e-49	CD4_cell	HSPA8	up
189	2.13714e-53	-0.333352	0.475	0.565	3.2431e-49	CD4_cell	NR4A2	down
190	1.83292e-52	1.32134	0.124	0.064	2.78146e-48	CD4_cell	HSPA6	up
191	6.97836e-52	0.306835	0.994	0.995	1.05897e-47	CD4_cell	HSP90AA1	up
192	8.41907e-51	0.284223	0.689	0.622	1.27759e-46	CD4_cell	CTSC	up
193	1.12483e-49	0.285136	0.92	0.904	1.70693e-45	CD4_cell	SAT1	up
194	3.01468e-48	-0.26009	0.672	0.751	4.57478e-44	CD4_cell	NR3C1	down
195	6.49209e-45	0.27882	0.855	0.824	9.85174e-41	CD4_cell	CACYBP	up
196	1.9332e-42	-0.301343	0.346	0.432	2.93363e-38	CD4_cell	CCR7	down
197	1.34526e-39	0.445301	0.327	0.259	2.04144e-35	CD4_cell	DNAJB4	up
198	4.73945e-39	0.324792	0.829	0.802	7.19212e-35	CD4_cell	HSPH1	up
199	2.19556e-38	0.689395	0.407	0.343	3.33177e-34	CD4_cell	BAG3	up
200	8.65993e-38	0.279948	0.697	0.644	1.31414e-33	CD4_cell	TNFRSF18	up
201	1.57545e-37	0.876434	0.239	0.178	2.39075e-33	CD4_cell	SERPINH1	up
202	4.70428e-36	-0.626268	0.391	0.459	7.13874e-32	CD4_cell	MT1X	down
203	7.11983e-36	0.256831	0.789	0.743	1.08043e-31	CD4_cell	LY6E	up
204	8.1573e-36	0.268089	0.209	0.147	1.23787e-31	CD4_cell	PTP4A3	up
205	3.37443e-35	0.422189	0.521	0.464	5.12069e-31	CD4_cell	LGALS1	up
206	1.42323e-33	-0.32039	0.19	0.251	2.15975e-29	CD4_cell	PASK	down
207	1.18376e-32	0.264345	0.46	0.389	1.79636e-28	CD4_cell	IL2RA	up
208	8.76232e-30	0.284599	0.639	0.591	1.32968e-25	CD4_cell	DOK2	up
209	1.58709e-28	0.363277	0.566	0.513	2.4084e-24	CD4_cell	IFI6	up
210	2.35522e-28	0.29049	0.459	0.401	3.57404e-24	CD4_cell	ACP5	up
211	1.14626e-27	0.357639	0.868	0.861	1.73944e-23	CD4_cell	HSPD1	up
212	1.29037e-27	0.361115	0.357	0.297	1.95814e-23	CD4_cell	NR4A1	up
213	7.52787e-26	0.350918	0.733	0.709	1.14235e-21	CD4_cell	PPP1R15A	up
214	1.73092e-21	0.415579	0.132	0.092	2.62667e-17	CD4_cell	GNLY	up
215	1.62236e-20	0.342219	0.684	0.663	2.46193e-16	CD4_cell	TNFRSF4	up
216	3.5907e-20	0.278532	0.914	0.917	5.44888e-16	CD4_cell	HSPE1	up
217	4.04553e-19	0.537182	0.36	0.319	6.13908e-15	CD4_cell	ZFAND2A	up
218	2.85034e-17	0.307386	0.162	0.125	4.32539e-13	CD4_cell	ATF3	up
219	2.57281e-14	0.381932	0.141	0.11	3.90424e-10	CD4_cell	NKG7	up
220	7.97969e-12	0.375331	0.755	0.739	1.21092e-07	CD4_cell	JUN	up
221	8.64962e-11	0.25236	0.503	0.476	1.31258e-06	CD4_cell	FKBP4	up
222	1.82874e-10	-0.626402	0.634	0.655	2.77511e-06	CD4_cell	MT2A	down
223	1.54536e-09	0.302018	0.175	0.148	2.34508e-05	CD4_cell	CCL20	up
224	2.12623e-06	-0.255681	0.12	0.139	0.0322656	CD4_cell	TRBV20-1	down
225	2.36286e-06	0.25393	0.175	0.155	0.0358564	CD4_cell	TNF	up
231	0	2.619	0.891	0.002	0	NK_cell	RPS4Y1	up
232	4.57976e-159	-0.597272	0.999	1	6.94978e-155	NK_cell	RPS4X	down
233	3.47566e-137	0.993224	0.398	0.002	5.27432e-133	NK_cell	DDX3Y	up
234	9.32054e-118	0.792925	0.35	0	1.41439e-113	NK_cell	EIF1AY	up
235	3.63128e-53	0.411907	0.176	0	5.51047e-49	NK_cell	UTY	up
236	1.47407e-49	0.590442	0.914	0.791	2.2369e-45	NK_cell	CTSW	up
237	3.48917e-47	0.405642	0.158	0	5.29481e-43	NK_cell	ZFY	up
238	3.6483e-43	0.328116	0.145	0	5.53629e-39	NK_cell	TTTY15	up
239	3.18606e-39	-0.471599	0.519	0.699	4.83485e-35	NK_cell	EIF1AX	down
240	1.30375e-33	-0.431295	0.599	0.763	1.97844e-29	NK_cell	DDX3X	down
241	6.67017e-28	-0.347472	0.98	0.986	1.0122e-23	NK_cell	RPS26	down
242	3.46201e-27	-0.387142	0.401	0.571	5.2536e-23	NK_cell	PRKX	down
243	5.565e-25	-0.398392	0.934	0.965	8.44488e-21	NK_cell	ZFP36L2	down
244	6.38731e-24	-0.302845	0.986	0.997	9.69274e-20	NK_cell	BTG1	down
245	2.24256e-22	-0.362014	0.658	0.79	3.40309e-18	NK_cell	VPS37B	down
246	8.02414e-22	-0.415356	0.792	0.888	1.21766e-17	NK_cell	NR4A2	down
247	9.10995e-20	-0.438093	0.428	0.567	1.38243e-15	NK_cell	MAFF	down
248	1.29103e-19	-0.295252	0.865	0.934	1.95913e-15	NK_cell	REL	down
249	5.98838e-19	-0.350939	0.743	0.837	9.08737e-15	NK_cell	FAM177A1	down
250	3.05262e-18	-0.346878	0.742	0.829	4.63236e-14	NK_cell	LITAF	down
251	4.25868e-17	-0.27433	0.897	0.94	6.46255e-13	NK_cell	IL2RB	down
252	5.31779e-17	-0.266769	0.56	0.697	8.06975e-13	NK_cell	KDM6B	down
253	7.16789e-17	0.290759	0.116	0.033	1.08773e-12	NK_cell	MOXD1	up
254	7.66728e-17	-0.398984	0.747	0.808	1.16351e-12	NK_cell	LDLRAD4	down
255	1.99319e-16	-0.302239	0.763	0.863	3.02466e-12	NK_cell	CXCR4	down
256	5.13179e-16	-0.294022	0.617	0.74	7.7875e-12	NK_cell	MATK	down
257	6.9619e-16	0.885597	0.74	0.672	1.05647e-11	NK_cell	HSPA1B	up
258	2.7738e-15	0.399527	0.491	0.371	4.20924e-11	NK_cell	ENTPD1	up
259	3.77462e-15	-0.295486	0.729	0.84	5.72798e-11	NK_cell	CD44	down
260	9.0796e-15	-0.25959	0.7	0.791	1.37783e-10	NK_cell	EMD	down
261	2.03541e-14	-0.269569	0.542	0.669	3.08874e-10	NK_cell	SYAP1	down
262	1.78924e-13	-0.280179	0.472	0.587	2.71517e-09	NK_cell	B3GNT7	down
263	3.20161e-13	-0.305359	0.297	0.407	4.85845e-09	NK_cell	ALG13	down
264	8.53229e-13	-0.269808	0.558	0.66	1.29477e-08	NK_cell	ITGB1	down
265	1.05517e-12	-0.274248	0.765	0.85	1.60123e-08	NK_cell	EZR	down
266	2.54698e-12	-0.310674	0.428	0.542	3.86504e-08	NK_cell	NR4A3	down
267	3.59069e-12	-0.277945	0.799	0.875	5.44887e-08	NK_cell	YPEL5	down
268	3.82483e-12	0.475467	0.392	0.286	5.80418e-08	NK_cell	ATF3	up
269	6.42061e-12	0.515395	0.492	0.401	9.74327e-08	NK_cell	PMAIP1	up
270	9.47566e-12	0.98112	0.317	0.214	1.43793e-07	NK_cell	HSPA6	up
271	2.55427e-11	0.773473	0.744	0.694	3.87611e-07	NK_cell	HSPB1	up
272	3.64041e-11	0.62788	0.905	0.9	5.52432e-07	NK_cell	DNAJB1	up
273	4.95501e-11	0.583356	0.89	0.853	7.51923e-07	NK_cell	HSPA1A	up
274	7.82205e-11	-0.344794	0.211	0.303	1.187e-06	NK_cell	HLA-DQB1	down
275	2.17819e-10	-0.281981	0.692	0.8	3.30541e-06	NK_cell	RGCC	down
276	4.086e-10	-0.251316	0.664	0.757	6.2005e-06	NK_cell	PIM3	down
277	4.88215e-10	0.744168	0.468	0.381	7.40867e-06	NK_cell	BAG3	up
278	5.42073e-10	-0.256587	0.722	0.795	8.22595e-06	NK_cell	CLDND1	down
279	6.46355e-10	-0.278169	0.847	0.904	9.80844e-06	NK_cell	IER2	down
280	7.67132e-10	-0.269207	0.523	0.614	1.16412e-05	NK_cell	TUBA4A	down
281	1.29225e-09	0.531276	0.753	0.692	1.96099e-05	NK_cell	GZMA	up
282	1.84401e-09	0.637472	0.5	0.421	2.79828e-05	NK_cell	ZFAND2A	up
283	5.5373e-09	0.503175	0.792	0.759	8.40286e-05	NK_cell	PPP1R15A	up
284	6.75968e-09	-0.258478	0.231	0.315	0.000102578	NK_cell	KLRF1	down
285	1.06323e-08	0.270719	0.726	0.642	0.000161346	NK_cell	IL32	up
286	1.07927e-08	0.883366	0.27	0.194	0.000163779	NK_cell	SERPINH1	up
287	1.29141e-08	-0.261891	0.428	0.512	0.000195972	NK_cell	TIPARP	down
288	1.51114e-08	0.398541	0.398	0.319	0.000229316	NK_cell	TRAC	up
289	3.90197e-08	0.253918	0.806	0.766	0.000592124	NK_cell	ALOX5AP	up
290	4.01203e-08	0.391261	0.798	0.772	0.000608825	NK_cell	CACYBP	up
291	9.19797e-08	-0.25993	0.166	0.239	0.00139579	NK_cell	HES4	down
292	1.67278e-07	0.251983	0.811	0.786	0.00253844	NK_cell	DYNLL1	up
293	3.64845e-07	0.742272	0.483	0.425	0.00553652	NK_cell	RHOB	up
294	3.68231e-07	0.255399	0.846	0.823	0.00558791	NK_cell	KLF6	up
295	9.14314e-07	0.547404	0.798	0.764	0.0138747	NK_cell	JUN	up
296	1.0883e-06	-0.289433	0.172	0.238	0.016515	NK_cell	SELL	down
297	1.2033e-06	0.303066	0.995	0.997	0.0182601	NK_cell	HSP90AA1	up
298	1.60705e-06	-0.277871	0.611	0.703	0.024387	NK_cell	HIST1H4C	down
299	2.35155e-06	0.396998	0.332	0.272	0.0356848	NK_cell	DNAJB4	up
316	0	1.04958	0.545	0	0	Mye_cell	DDX3Y	up
317	0	1.74301	0.788	0.001	0	Mye_cell	RPS4Y1	up
318	1.90976e-287	0.408819	0.286	0	2.89807e-283	Mye_cell	EIF1AY	up
319	3.34655e-193	0.30024	0.204	0	5.07839e-189	Mye_cell	ZFY	up
320	1.79085e-175	-0.522309	0.987	0.993	2.71762e-171	Mye_cell	RPS4X	down
321	5.23811e-79	-0.309642	0.68	0.811	7.94883e-75	Mye_cell	DDX3X	down
322	9.08704e-76	-0.273303	0.523	0.674	1.37896e-71	Mye_cell	EIF1AX	down
323	9.23561e-56	0.352974	0.975	0.964	1.4015e-51	Mye_cell	LGALS1	up
324	9.59001e-56	0.302666	0.831	0.765	1.45528e-51	Mye_cell	CD99	up
325	1.23573e-44	0.278483	0.955	0.938	1.87522e-40	Mye_cell	MIF	up
326	1.63578e-43	0.479103	0.856	0.858	2.4823e-39	Mye_cell	GPX1	up
327	4.15306e-37	-0.400145	0.53	0.623	6.30227e-33	Mye_cell	OLR1	down
328	2.95134e-35	-0.265429	0.811	0.858	4.47865e-31	Mye_cell	PIM3	down
329	1.24424e-34	0.278506	0.906	0.861	1.88814e-30	Mye_cell	S100A4	up
330	1.67944e-34	-0.363356	0.17	0.255	2.54855e-30	Mye_cell	C3	down
331	1.38768e-33	-0.27974	0.912	0.936	2.1058e-29	Mye_cell	HLA-DQB1	down
332	4.01581e-28	-0.274841	0.363	0.456	6.09399e-24	Mye_cell	SLAMF7	down
333	5.61751e-25	0.284897	0.991	0.992	8.52457e-21	Mye_cell	HSP90AA1	up
334	1.11223e-24	-0.290389	0.55	0.638	1.68781e-20	Mye_cell	CD40	down
335	7.76473e-23	-0.864283	0.153	0.216	1.1783e-18	Mye_cell	FN1	down
336	9.15011e-23	-0.285059	0.462	0.544	1.38853e-18	Mye_cell	CD52	down
337	8.72326e-22	-0.251427	0.692	0.758	1.32375e-17	Mye_cell	NR4A3	down
338	8.14984e-20	-0.26148	0.866	0.891	1.23674e-15	Mye_cell	LYZ	down
339	2.25198e-19	-0.329345	0.275	0.35	3.41738e-15	Mye_cell	GEM	down
340	1.31055e-16	-0.250013	0.534	0.604	1.98877e-12	Mye_cell	MIR155HG	down
341	2.39081e-16	-0.767463	0.685	0.748	3.62805e-12	Mye_cell	MT2A	down
342	8.851e-16	-0.254418	0.765	0.812	1.34314e-11	Mye_cell	NR4A2	down
343	2.39013e-15	-0.322688	0.467	0.531	3.62702e-11	Mye_cell	AREG	down
344	1.14188e-13	-0.257866	0.195	0.252	1.7328e-09	Mye_cell	MIR3945HG	down
345	1.15762e-13	-0.743333	0.433	0.493	1.75669e-09	Mye_cell	FBP1	down
346	6.27598e-13	0.250337	0.888	0.881	9.5238e-09	Mye_cell	DNAJB1	up
347	8.02722e-12	-0.273476	0.781	0.806	1.21813e-07	Mye_cell	GPR183	down
348	3.51752e-09	-0.257513	0.157	0.196	5.33784e-05	Mye_cell	MARCO	down
349	9.98956e-09	0.506075	0.328	0.289	0.000151592	Mye_cell	RNASE1	up
350	1.99118e-07	-0.649655	0.219	0.256	0.00302162	Mye_cell	MT1E	down
351	4.24388e-07	-0.665315	0.16	0.194	0.00644009	Mye_cell	MT1G	down
352	5.53695e-07	0.251195	0.735	0.74	0.00840231	Mye_cell	TGFBI	up
353	6.51945e-07	0.746579	0.091	0.121	0.00989327	Mye_cell	IGLV2-14	up
354	1.95935e-06	-0.29052	0.13	0.16	0.0297332	Mye_cell	IL23A	down
355	3.03665e-06	0.47963	0.262	0.227	0.0460812	Mye_cell	CXCL1	up
356	3.14916e-06	-0.423343	0.237	0.268	0.0477884	Mye_cell	THBS1	down
370	0	0.507874	0.541	0	0	Plasma	EIF1AY	up
371	0	0.678484	0.64	0	0	Plasma	RPS4Y1	up
372	1.18982e-71	-0.44484	0.992	0.996	1.80556e-67	Plasma	RPS4X	down
373	1.82419e-41	-0.269432	0.166	0.312	2.76821e-37	Plasma	VPREB3	down
374	2.45282e-37	-0.263545	0.982	0.992	3.72215e-33	Plasma	RPS26	down
375	1.03348e-28	-0.303845	0.717	0.807	1.56831e-24	Plasma	CD27	down
376	7.36055e-26	-2.08152	0.048	0.119	1.11696e-21	Plasma	IGKV1D-43	down
377	4.67471e-24	-0.399585	0.574	0.686	7.09387e-20	Plasma	BCAS2	down
378	8.27955e-22	-0.333529	0.977	0.979	1.25642e-17	Plasma	BTG2	down
379	2.30421e-19	-1.43522	0.063	0.13	3.49664e-15	Plasma	IGKV2-29	down
380	9.21038e-19	-0.36651	0.159	0.252	1.39767e-14	Plasma	DUSP4	down
381	1.41865e-18	-0.310989	0.746	0.823	2.15281e-14	Plasma	RGS1	down
382	6.72539e-18	1.1706	0.23	0.137	1.02058e-13	Plasma	IGLV3-10	up
383	5.67415e-17	0.262166	0.998	0.999	8.61053e-13	Plasma	FTL	up
384	8.294e-17	-0.297214	0.398	0.512	1.25861e-12	Plasma	DUSP2	down
385	7.13326e-14	1.5137	0.812	0.76	1.08247e-09	Plasma	IGLV3-1	up
386	1.13759e-13	-0.350709	0.709	0.757	1.7263e-09	Plasma	NR4A1	down
387	2.22354e-12	-0.290173	0.429	0.51	3.37422e-08	Plasma	GLA	down
388	3.80922e-12	-0.908446	0.117	0.181	5.78048e-08	Plasma	IGHV3-15	down
389	7.42219e-11	-1.02272	0.132	0.198	1.12632e-06	Plasma	IGKV2-30	down
390	8.10183e-11	0.716394	0.827	0.794	1.22945e-06	Plasma	IGLL5	up
391	6.08146e-10	-0.301971	0.396	0.473	9.22862e-06	Plasma	RGS2	down
392	9.56677e-10	-0.928464	0.115	0.171	1.45176e-05	Plasma	IGKV1-33	down
393	1.98838e-09	-0.250967	0.217	0.29	3.01736e-05	Plasma	IGKV1-27	down
394	8.01711e-09	-0.720093	0.152	0.21	0.00012166	Plasma	IGKV1D-13	down
395	1.19726e-08	-0.788139	0.138	0.194	0.000181684	Plasma	IGKV1D-33	down
396	3.70108e-08	-0.436622	0.219	0.28	0.000561639	Plasma	IGHM	down
397	9.90435e-08	-0.298816	0.228	0.293	0.00150299	Plasma	IGHV3-30	down
398	2.09747e-07	0.262292	0.541	0.497	0.00318291	Plasma	PTP4A3	up
399	2.89299e-07	-0.499866	0.494	0.578	0.00439012	Plasma	IGLV6-57	down
400	3.011e-07	-0.529574	0.484	0.557	0.0045692	Plasma	IGLV2-14	down
401	4.36004e-07	-1.31432	0.256	0.321	0.00661636	Plasma	IGKV1-6	down
402	8.04606e-07	-0.827787	0.173	0.223	0.0122099	Plasma	MT2A	down
403	1.21013e-06	0.583497	0.364	0.312	0.0183637	Plasma	IGHA2	up
404	1.92602e-06	-0.904181	0.194	0.246	0.0292273	Plasma	IGKV1-8	down
405	2.82426e-06	-0.88285	0.119	0.163	0.0428582	Plasma	IGHV1-24	down
450	0	1.11452	0.416	0	0	B_cell	DDX3Y	up
451	0	1.31809	0.503	0	0	B_cell	EIF1AY	up
452	0	-0.612238	1	1	0	B_cell	RPS4X	down
453	0	2.85935	0.928	0	0	B_cell	RPS4Y1	up
454	2.54424e-275	-0.889989	0.335	0.683	3.86089e-271	B_cell	HLA-DQA2	down
455	1.79875e-173	0.47824	0.189	0	2.7296e-169	B_cell	UTY	up
456	1.6041e-135	0.390687	0.151	0	2.43422e-131	B_cell	TTTY15	up
457	6.91383e-132	-0.524085	0.553	0.727	1.04917e-127	B_cell	EIF2S3	down
458	9.29738e-107	0.307887	0.121	0	1.41088e-102	B_cell	KDM5D	up
459	6.98674e-92	0.282468	0.105	0	1.06024e-87	B_cell	ZFY	up
460	1.93709e-72	0.422817	0.985	0.977	2.93953e-68	B_cell	HSP90AA1	up
461	3.79147e-67	0.296246	0.996	0.992	5.75355e-63	B_cell	H3F3B	up
462	6.33624e-67	-0.351839	0.453	0.603	9.61525e-63	B_cell	EIF1AX	down
463	5.20932e-66	0.58442	0.719	0.623	7.90514e-62	B_cell	TUBA1A	up
464	2.99459e-61	0.483528	0.779	0.702	4.54429e-57	B_cell	HSPH1	up
465	2.09451e-59	0.39015	0.904	0.85	3.17842e-55	B_cell	YPEL5	up
466	3.33445e-59	-0.385692	0.559	0.687	5.06003e-55	B_cell	DDX3X	down
467	1.52544e-58	0.302387	0.954	0.93	2.31486e-54	B_cell	TAGLN2	up
468	2.78066e-51	-0.272696	0.712	0.81	4.21965e-47	B_cell	SMDT1	down
469	2.55474e-45	0.424825	0.427	0.305	3.87682e-41	B_cell	ARL4A	up
470	2.15982e-44	-0.3273	0.214	0.328	3.27752e-40	B_cell	LHPP	down
471	6.35625e-41	0.317793	0.882	0.806	9.6456e-37	B_cell	KLF6	up
472	7.30306e-39	0.271108	0.872	0.814	1.10824e-34	B_cell	DNAJA1	up
473	5.42786e-37	-0.327971	0.955	0.959	8.23678e-33	B_cell	RPS26	down
474	1.78169e-32	0.369413	0.782	0.727	2.70372e-28	B_cell	UCP2	up
475	2.79933e-31	0.298403	0.615	0.504	4.24798e-27	B_cell	FOSB	up
476	7.37941e-31	0.250163	0.823	0.777	1.11982e-26	B_cell	PPDPF	up
477	2.17724e-30	0.421845	0.487	0.384	3.30396e-26	B_cell	LMNA	up
478	4.20497e-30	0.2739	0.696	0.641	6.38104e-26	B_cell	NBEAL1	up
479	2.55026e-29	0.266602	0.963	0.95	3.87003e-25	B_cell	HSPA8	up
480	2.60443e-29	0.364512	0.285	0.191	3.95223e-25	B_cell	CLEC2B	up
481	4.46028e-29	0.509026	0.568	0.47	6.76848e-25	B_cell	FOS	up
482	5.89407e-28	0.319895	0.624	0.556	8.94426e-24	B_cell	BCAS2	up
483	9.4904e-26	0.351437	0.812	0.769	1.44017e-21	B_cell	CRIP1	up
484	2.54838e-24	0.471943	0.422	0.351	3.86716e-20	B_cell	MYADM	up
485	2.34403e-23	0.367689	0.502	0.416	3.55707e-19	B_cell	HSPA1A	up
486	1.58575e-22	0.259148	0.567	0.491	2.40638e-18	B_cell	RAB11FIP1	up
487	1.79165e-22	0.251663	0.269	0.192	2.71882e-18	B_cell	TUBB2A	up
488	1.9109e-22	0.261777	0.697	0.647	2.89979e-18	B_cell	IDS	up
489	6.63947e-22	0.439614	0.53	0.463	1.00754e-17	B_cell	WDR74	up
490	5.48993e-21	0.311419	0.331	0.249	8.33097e-17	B_cell	GLA	up
491	1.50539e-20	-0.275479	0.243	0.325	2.28444e-16	B_cell	CD70	down
492	9.67882e-20	0.284104	0.663	0.622	1.46876e-15	B_cell	ODC1	up
493	1.25611e-18	0.281445	0.519	0.455	1.90615e-14	B_cell	EIF4A3	up
494	1.81134e-17	0.273771	0.566	0.518	2.74871e-13	B_cell	CACYBP	up
495	4.1265e-14	0.45475	0.406	0.353	6.26196e-10	B_cell	KLF2	up
496	1.82437e-13	0.251361	0.834	0.822	2.76849e-09	B_cell	LY9	up
497	6.40097e-12	-0.363788	0.938	0.908	9.71347e-08	B_cell	HLA-DRB5	down
498	2.08207e-11	0.250005	0.42	0.369	3.15955e-07	B_cell	INSIG1	up
499	6.301e-07	0.252354	0.568	0.536	0.00956176	B_cell	ID3	up
502	2.31697e-152	3.02716	0.936	0	3.51601e-148	Mast	RPS4Y1	up
503	2.08247e-59	1.40181	0.529	0	3.16015e-55	Mast	DDX3Y	up
504	1.32173e-41	-0.463541	0.999	0.994	2.00572e-37	Mast	RPS4X	down
505	1.61565e-30	0.691604	0.32	0	2.45175e-26	Mast	EIF1AY	up
506	1.3159e-27	-0.596661	0.962	0.981	1.99688e-23	Mast	RPS26	down
507	1.47066e-24	-0.445414	0.046	0.209	2.23172e-20	Mast	MID1	down
508	1.65304e-18	-0.774622	0.4	0.627	2.50848e-14	Mast	LIF	down
509	1.69309e-18	0.494923	0.976	0.945	2.56926e-14	Mast	CAPG	up
510	1.17035e-17	0.472754	0.199	0	1.77601e-13	Mast	ZFY	up
511	1.28836e-15	0.363734	0.177	0	1.95508e-11	Mast	UTY	up
512	1.35173e-15	-0.655736	0.782	0.881	2.05125e-11	Mast	MAP3K8	down
513	3.91594e-15	-0.731058	0.432	0.617	5.94243e-11	Mast	PRKX	down
514	1.1604e-14	-0.601109	0.627	0.807	1.76091e-10	Mast	PIM3	down
515	2.34692e-13	-0.421997	0.666	0.826	3.56145e-09	Mast	DDX3X	down
516	2.37838e-13	-0.461485	0.826	0.926	3.6092e-09	Mast	ELL2	down
517	2.59565e-13	0.325897	0.151	0	3.93889e-09	Mast	KDM5D	up
518	3.06713e-13	-0.490687	0.757	0.868	4.65437e-09	Mast	KDM6B	down
519	8.381e-13	-0.623121	0.081	0.209	1.27182e-08	Mast	IL17RB	down
520	4.50847e-12	0.376711	0.919	0.817	6.84161e-08	Mast	CD99	up
521	1.18445e-11	1.22579	0.259	0.084	1.79741e-07	Mast	THBS1	up
522	2.67813e-11	-0.494541	0.451	0.63	4.06406e-07	Mast	RBBP8	down
523	3.53865e-11	-0.537969	0.773	0.875	5.3699e-07	Mast	SOCS1	down
524	6.27241e-11	-0.379559	0.623	0.785	9.51839e-07	Mast	SLC7A5	down
525	6.93386e-11	0.274739	0.123	0	1.05221e-06	Mast	TTTY15	up
526	9.68347e-11	-0.73502	0.279	0.437	1.46947e-06	Mast	THAP2	down
527	1.04508e-10	0.45302	0.387	0.196	1.58591e-06	Mast	CTTNBP2	up
528	1.25211e-10	-0.411203	0.448	0.614	1.90007e-06	Mast	PABPC4	down
529	1.46733e-10	-0.264378	0.148	0.302	2.22667e-06	Mast	TNFRSF11A	down
530	5.09128e-10	-0.362943	0.584	0.768	7.72602e-06	Mast	NR4A3	down
531	1.33294e-09	-0.300258	0.906	0.955	2.02274e-05	Mast	BHLHE40	down
532	2.49959e-09	0.407981	0.248	0.093	3.79312e-05	Mast	PKIB	up
533	3.58115e-09	-0.375155	0.938	0.971	5.43439e-05	Mast	REL	down
534	4.42217e-09	-0.391081	0.92	0.942	6.71064e-05	Mast	NSMCE1	down
535	4.89648e-09	0.434289	0.499	0.334	7.43042e-05	Mast	IL9R	up
536	7.01244e-09	-0.33082	0.158	0.296	0.000106414	Mast	HOTAIRM1	down
537	1.39294e-08	0.272569	0.99	0.981	0.000211379	Mast	ALOX5AP	up
538	1.43217e-08	-0.390589	0.833	0.887	0.000217332	Mast	GALC	down
539	1.54023e-08	-0.391144	0.831	0.92	0.000233729	Mast	BIRC3	down
540	1.65113e-08	0.930445	0.262	0.119	0.00025056	Mast	CTSG	up
541	1.6952e-08	-0.33827	0.502	0.669	0.000257247	Mast	RARA	down
542	2.17442e-08	-0.338205	0.905	0.955	0.000329969	Mast	HDC	down
543	2.79736e-08	-0.340237	0.874	0.939	0.000424499	Mast	MCL1	down
544	2.86525e-08	-0.348363	0.991	0.974	0.000434802	Mast	GATA2	down
545	3.765e-08	-0.292285	0.893	0.955	0.000571339	Mast	DDX5	down
546	3.77037e-08	0.606711	0.348	0.193	0.000572153	Mast	ADCYAP1	up
547	4.50684e-08	-0.289381	0.499	0.656	0.000683913	Mast	RNF145	down
548	4.79048e-08	-0.325496	0.516	0.682	0.000726955	Mast	EIF1AX	down
549	5.20542e-08	0.511724	0.75	0.621	0.000789923	Mast	LGALS3	up
550	5.81809e-08	0.423874	0.531	0.376	0.000882894	Mast	CTSW	up
551	6.46562e-08	-0.407708	0.895	0.949	0.000981158	Mast	SLC2A3	down
552	6.46913e-08	-0.354575	0.568	0.714	0.00098169	Mast	NFKB2	down
553	6.49791e-08	0.372756	0.978	0.99	0.000986058	Mast	IFITM2	up
554	6.94219e-08	-0.309356	0.33	0.492	0.00105348	Mast	RNF19A	down
555	7.50155e-08	-0.890293	0.174	0.289	0.00113836	Mast	TINAGL1	down
556	8.13894e-08	-0.43438	0.569	0.714	0.00123508	Mast	EGR1	down
557	9.30867e-08	-0.418125	0.456	0.608	0.00141259	Mast	ATP1B3	down
558	1.03177e-07	-0.284026	0.214	0.357	0.00156571	Mast	EIF2AK3	down
559	1.1026e-07	0.314839	0.833	0.775	0.0016732	Mast	SLC25A3	up
560	1.16489e-07	-0.278675	0.279	0.431	0.00176773	Mast	JOSD1	down
561	2.04045e-07	-0.274946	0.818	0.904	0.00309638	Mast	SKIL	down
562	2.22407e-07	-0.345279	0.698	0.823	0.00337503	Mast	NFKBID	down
563	2.54176e-07	-0.33114	0.936	0.965	0.00385711	Mast	SELK	down
564	3.21764e-07	0.335711	0.848	0.756	0.00488276	Mast	PRDX6	up
565	4.23035e-07	-0.366698	0.411	0.547	0.00641955	Mast	TNFRSF9	down
566	4.73612e-07	-0.320444	0.179	0.296	0.00718706	Mast	NAF1	down
567	5.16291e-07	-0.357299	0.682	0.791	0.00783472	Mast	ZNF331	down
568	5.35371e-07	-0.252792	0.343	0.492	0.00812426	Mast	WIPF2	down
569	5.46681e-07	-0.345426	0.717	0.804	0.00829589	Mast	RASSF5	down
570	6.6466e-07	-0.318437	0.542	0.669	0.0100862	Mast	VPS37B	down
571	8.68902e-07	-0.399105	0.373	0.508	0.0131856	Mast	NFATC1	down
572	1.12635e-06	0.264924	0.821	0.746	0.0170923	Mast	SPCS1	up
573	1.18636e-06	-0.277584	0.948	0.974	0.018003	Mast	NFKBIZ	down
574	1.27659e-06	-0.263606	0.381	0.527	0.0193722	Mast	AP000769.1	down
575	1.49633e-06	-0.387845	0.477	0.598	0.0227068	Mast	B4GALT5	down
576	1.53451e-06	-0.390699	0.632	0.765	0.0232863	Mast	BCL2A1	down
577	1.91711e-06	-0.285609	0.182	0.296	0.0290921	Mast	IRAK2	down
578	1.94887e-06	-0.296466	0.454	0.579	0.0295742	Mast	MAP2K3	down
579	2.25692e-06	-0.289543	0.716	0.849	0.0342488	Mast	CDC37	down
580	2.93288e-06	-0.393395	0.319	0.447	0.0445065	Mast	MARCKSL1	down
581	3.01804e-06	-0.334021	0.815	0.875	0.0457988	Mast	CREM	down

## Sheet: S4_CD8T_celltype_marker_gene
	p_val	avg_log2FC	pct.1	pct.2	p_val_adj	cluster	gene
KRT86	0	1.78081	0.45	0.11	0	CD8_Tex	KRT86
CXCL13	0	1.75441	0.872	0.249	0	CD8_Tex	CXCL13
ACP5	0	1.26549	0.733	0.351	0	CD8_Tex	ACP5
SOX4	0	1.2518	0.41	0.148	0	CD8_Tex	SOX4
PLPP1	0	1.25156	0.553	0.212	0	CD8_Tex	PLPP1
HSPB1	0	1.24821	0.861	0.622	0	CD8_Tex	HSPB1
TIGIT	0	1.23324	0.878	0.524	0	CD8_Tex	TIGIT
LAYN	0	1.22084	0.543	0.135	0	CD8_Tex	LAYN
TNFRSF18	0	1.1765	0.629	0.288	0	CD8_Tex	TNFRSF18
PHLDA1	0	1.15952	0.837	0.497	0	CD8_Tex	PHLDA1
TNFRSF9	0	1.07142	0.567	0.269	0	CD8_Tex	TNFRSF9
HMOX1	0	1.06758	0.306	0.091	0	CD8_Tex	HMOX1
CXCR6	0	1.06527	0.644	0.345	0	CD8_Tex	CXCR6
BAG3	0	1.04564	0.595	0.376	0	CD8_Tex	BAG3
HAVCR2	0	1.0334	0.68	0.309	0	CD8_Tex	HAVCR2
RGS2	0	1.02508	0.833	0.624	0	CD8_Tex	RGS2
LRRN3	0	1.00558	0.382	0.107	0	CD8_Tex	LRRN3
ENTPD1	0	0.999427	0.545	0.203	0	CD8_Tex	ENTPD1
VCAM1	0	0.989431	0.487	0.23	0	CD8_Tex	VCAM1
GEM	0	0.983328	0.527	0.237	0	CD8_Tex	GEM
CTLA4	0	0.954972	0.591	0.298	0	CD8_Tex	CTLA4
RBPJ	0	0.952586	0.775	0.468	0	CD8_Tex	RBPJ
RHOB	0	0.949117	0.594	0.39	0	CD8_Tex	RHOB
GALNT2	0	0.94623	0.548	0.262	0	CD8_Tex	GALNT2
CSF1	0	0.937277	0.51	0.252	0	CD8_Tex	CSF1
KIR2DL4	0	0.921477	0.468	0.182	0	CD8_Tex	KIR2DL4
CARD16	0	0.916528	0.78	0.53	0	CD8_Tex	CARD16
RGS1	0	0.907372	0.9	0.737	0	CD8_Tex	RGS1
LAG3	0	0.877532	0.889	0.672	0	CD8_Tex	LAG3
SYNGR2	0	0.874215	0.749	0.509	0	CD8_Tex	SYNGR2
ALOX5AP	0	0.873511	0.855	0.692	0	CD8_Tex	ALOX5AP
CCL3	0	0.86888	0.547	0.304	0	CD8_Tex	CCL3
CDKN2C	0	0.832666	0.36	0.174	0	CD8_Tex	CDKN2C
PDLIM4	0	0.828534	0.315	0.081	0	CD8_Tex	PDLIM4
FAM3C	0	0.805736	0.447	0.238	0	CD8_Tex	FAM3C
PDCD1	0	0.80523	0.647	0.369	0	CD8_Tex	PDCD1
SIRPG	0	0.798085	0.598	0.308	0	CD8_Tex	SIRPG
CD7	0	0.791662	0.986	0.893	0	CD8_Tex	CD7
ITGAE	0	0.788746	0.714	0.467	0	CD8_Tex	ITGAE
CTSD	0	0.770041	0.879	0.699	0	CD8_Tex	CTSD
CD63	0	0.756993	0.814	0.586	0	CD8_Tex	CD63
NDFIP2	0	0.749987	0.492	0.243	0	CD8_Tex	NDFIP2
CD82	0	0.749233	0.784	0.54	0	CD8_Tex	CD82
CD27	0	0.721076	0.676	0.432	0	CD8_Tex	CD27
AC133644.2	0	0.706732	0.317	0.146	0	CD8_Tex	AC133644.2
TNFSF4	0	0.700664	0.306	0.114	0	CD8_Tex	TNFSF4
AFAP1L2	0	0.694767	0.331	0.103	0	CD8_Tex	AFAP1L2
IGFLR1	0	0.692774	0.491	0.28	0	CD8_Tex	IGFLR1
DUSP4	0	0.674333	0.906	0.745	0	CD8_Tex	DUSP4
SNX9	0	0.673045	0.534	0.329	0	CD8_Tex	SNX9
DOK2	0	0.668826	0.771	0.652	0	CD8_Tex	DOK2
GPR25	0	0.666356	0.343	0.15	0	CD8_Tex	GPR25
MYO1E	0	0.665075	0.29	0.087	0	CD8_Tex	MYO1E
AKAP5	0	0.664033	0.357	0.137	0	CD8_Tex	AKAP5
SAMSN1	0	0.663565	0.88	0.77	0	CD8_Tex	SAMSN1
BATF	0	0.642261	0.69	0.514	0	CD8_Tex	BATF
AC092580.4	0	0.637701	0.528	0.342	0	CD8_Tex	AC092580.4
BST2	0	0.630735	0.837	0.662	0	CD8_Tex	BST2
SNAP47	0	0.630059	0.347	0.166	0	CD8_Tex	SNAP47
ATP8B4	0	0.628953	0.322	0.129	0	CD8_Tex	ATP8B4
ID2	0	0.625815	0.848	0.688	0	CD8_Tex	ID2
HLA-DQA1	0	0.612889	0.754	0.569	0	CD8_Tex	HLA-DQA1
TOX	0	0.611271	0.481	0.26	0	CD8_Tex	TOX
JUN	0	0.61094	0.945	0.873	0	CD8_Tex	JUN
CCND2	0	0.610187	0.64	0.454	0	CD8_Tex	CCND2
FKBP1A	0	0.604656	0.829	0.64	0	CD8_Tex	FKBP1A
DBN1	0	0.598696	0.299	0.117	0	CD8_Tex	DBN1
GZMB	0	0.594469	0.979	0.774	0	CD8_Tex	GZMB
SRGAP3	0	0.592597	0.307	0.128	0	CD8_Tex	SRGAP3
INPP5F	0	0.587547	0.32	0.149	0	CD8_Tex	INPP5F
CACYBP	0	0.586428	0.871	0.79	0	CD8_Tex	CACYBP
NELL2	0	0.585089	0.39	0.197	0	CD8_Tex	NELL2
CHST12	0	0.565793	0.575	0.416	0	CD8_Tex	CHST12
CCL5	0	0.55811	0.993	0.972	0	CD8_Tex	CCL5
IFI6	0	0.558013	0.724	0.541	0	CD8_Tex	IFI6
LSP1	0	0.543467	0.973	0.911	0	CD8_Tex	LSP1
MTSS1	0	0.542368	0.277	0.121	0	CD8_Tex	MTSS1
MYO7A	0	0.535543	0.264	0.095	0	CD8_Tex	MYO7A
RAB27A	0	0.535022	0.711	0.558	0	CD8_Tex	RAB27A
RIN3	0	0.520198	0.394	0.225	0	CD8_Tex	RIN3
MAST4	0	0.51959	0.286	0.132	0	CD8_Tex	MAST4
SOD1	0	0.51859	0.951	0.898	0	CD8_Tex	SOD1
CD3D	0	0.470292	0.977	0.908	0	CD8_Tex	CD3D
CD8A	0	0.46835	0.973	0.784	0	CD8_Tex	CD8A
PRF1	0	0.44323	0.875	0.736	0	CD8_Tex	PRF1
SH3BGRL3	0	0.424734	0.998	0.995	0	CD8_Tex	SH3BGRL3
GAPDH	0	0.387268	1	0.997	0	CD8_Tex	GAPDH
CD3E	0	0.307973	0.994	0.967	0	CD8_Tex	CD3E
RALA	6.99485e-300	0.603961	0.614	0.47	1.06147e-295	CD8_Tex	RALA
CBLB	5.45345e-297	0.500647	0.731	0.609	8.27561e-293	CD8_Tex	CBLB
CLEC2D	3.48631e-295	0.500904	0.732	0.606	5.29048e-291	CD8_Tex	CLEC2D
PRDM1	5.44654e-295	0.560959	0.52	0.35	8.26513e-291	CD8_Tex	PRDM1
JAML	7.82862e-292	0.576448	0.463	0.3	1.18799e-287	CD8_Tex	JAML
ADGRG1	1.60165e-286	0.538272	0.288	0.134	2.4305e-282	CD8_Tex	ADGRG1
AD000671.6	4.33942e-284	0.516159	0.345	0.188	6.58507e-280	CD8_Tex	AD000671.6
SIT1	2.52651e-283	0.512097	0.507	0.343	3.83397e-279	CD8_Tex	SIT1
PAG1	7.08641e-283	0.52437	0.502	0.348	1.07536e-278	CD8_Tex	PAG1
PTMS	1.17037e-280	0.490798	0.662	0.5	1.77603e-276	CD8_Tex	PTMS
LY6E	1.70592e-280	0.42143	0.919	0.84	2.58873e-276	CD8_Tex	LY6E
CARS	4.65044e-280	0.617307	0.353	0.202	7.05705e-276	CD8_Tex	CARS
FTL	2.29169e-275	0.428964	0.989	0.981	3.47763e-271	CD8_Tex	FTL
RHBDD2	9.54336e-273	0.559112	0.598	0.466	1.4482e-268	CD8_Tex	RHBDD2
PGAM1	3.07779e-272	0.387805	0.873	0.775	4.67054e-268	CD8_Tex	PGAM1
CD2	3.57317e-272	0.377039	0.924	0.851	5.42229e-268	CD8_Tex	CD2
SERPINH1	1.67288e-271	1.11318	0.386	0.22	2.5386e-267	CD8_Tex	SERPINH1
SQSTM1	1.00228e-270	0.439097	0.894	0.834	1.52096e-266	CD8_Tex	SQSTM1
PCED1B	2.7059e-270	0.500731	0.485	0.331	4.10621e-266	CD8_Tex	PCED1B
SRP14	5.70474e-270	0.300718	0.966	0.939	8.65694e-266	CD8_Tex	SRP14
APOBEC3C	7.10685e-270	0.52067	0.636	0.498	1.07846e-265	CD8_Tex	APOBEC3C
CTSW	9.54625e-266	0.632121	0.735	0.647	1.44864e-261	CD8_Tex	CTSW
NKG7	1.05297e-261	0.329974	0.982	0.948	1.59789e-257	CD8_Tex	NKG7
CD3G	7.0454e-259	0.417354	0.84	0.746	1.06914e-254	CD8_Tex	CD3G
FASLG	4.58846e-258	0.542543	0.504	0.345	6.96299e-254	CD8_Tex	FASLG
PRRG4	1.55029e-256	0.608801	0.26	0.123	2.35257e-252	CD8_Tex	PRRG4
HLA-DRB1	1.91021e-256	0.442633	0.915	0.809	2.89875e-252	CD8_Tex	HLA-DRB1
AC069363.1	2.47497e-254	0.488841	0.328	0.176	3.75577e-250	CD8_Tex	AC069363.1
GATA3	2.72057e-253	0.615538	0.578	0.438	4.12846e-249	CD8_Tex	GATA3
GOLIM4	3.70352e-253	0.440311	0.254	0.12	5.62009e-249	CD8_Tex	GOLIM4
AHSA1	4.80364e-251	0.505204	0.741	0.645	7.28953e-247	CD8_Tex	AHSA1
PRDX5	7.21704e-247	0.415251	0.729	0.62	1.09519e-242	CD8_Tex	PRDX5
TPI1	3.12342e-245	0.311229	0.939	0.86	4.73979e-241	CD8_Tex	TPI1
CTSC	3.2518e-240	0.517795	0.787	0.7	4.9346e-236	CD8_Tex	CTSC
FUT8	4.38184e-240	0.440147	0.297	0.161	6.64945e-236	CD8_Tex	FUT8
ID3	1.07551e-236	0.884845	0.38	0.227	1.63209e-232	CD8_Tex	ID3
PELI1	7.62136e-236	0.561434	0.451	0.305	1.15654e-231	CD8_Tex	PELI1
GNLY	1.75044e-227	0.630585	0.679	0.49	2.65629e-223	CD8_Tex	GNLY
NAB1	5.48928e-224	0.465062	0.353	0.212	8.32999e-220	CD8_Tex	NAB1
LCP2	8.8951e-223	0.414069	0.7	0.599	1.34983e-218	CD8_Tex	LCP2
IFI44L	2.10815e-220	0.560908	0.411	0.263	3.19912e-216	CD8_Tex	IFI44L
HSPA1A	7.10599e-219	0.59048	0.924	0.835	1.07833e-214	CD8_Tex	HSPA1A
EPSTI1	8.56329e-218	0.462377	0.527	0.39	1.29948e-213	CD8_Tex	EPSTI1
CD8B	4.59382e-216	0.303781	0.847	0.66	6.97112e-212	CD8_Tex	CD8B
KLRC1	7.70304e-215	0.683028	0.348	0.202	1.16894e-210	CD8_Tex	KLRC1
RHOC	3.30069e-211	0.436658	0.457	0.32	5.0088e-207	CD8_Tex	RHOC
TNIP3	3.01242e-209	0.4355	0.42	0.274	4.57134e-205	CD8_Tex	TNIP3
LYST	3.77083e-208	0.418181	0.622	0.489	5.72224e-204	CD8_Tex	LYST
HLA-DPA1	6.36551e-208	0.377025	0.896	0.814	9.65966e-204	CD8_Tex	HLA-DPA1
TSPO	9.81887e-208	0.3754	0.699	0.587	1.49001e-203	CD8_Tex	TSPO
IVNS1ABP	1.89657e-206	0.479585	0.631	0.521	2.87805e-202	CD8_Tex	IVNS1ABP
PARK7	1.89439e-205	0.334632	0.837	0.749	2.87474e-201	CD8_Tex	PARK7
STK17B	7.65226e-203	0.357856	0.868	0.82	1.16123e-198	CD8_Tex	STK17B
CAPG	2.33258e-202	0.460115	0.56	0.414	3.53969e-198	CD8_Tex	CAPG
EID1	3.32275e-201	0.392666	0.722	0.626	5.04227e-197	CD8_Tex	EID1
CDK6	7.86973e-197	0.464156	0.406	0.274	1.19423e-192	CD8_Tex	CDK6
DYNLL1	1.52838e-196	0.371895	0.874	0.807	2.31931e-192	CD8_Tex	DYNLL1
IL2RG	4.16375e-193	0.321981	0.918	0.889	6.31849e-189	CD8_Tex	IL2RG
DNPH1	6.6112e-191	0.411996	0.532	0.406	1.00325e-186	CD8_Tex	DNPH1
UBC	2.89634e-190	0.379375	0.994	0.991	4.3952e-186	CD8_Tex	UBC
HSPE1	1.28706e-187	0.43586	0.947	0.924	1.95311e-183	CD8_Tex	HSPE1
IL2RB	1.19495e-186	0.409178	0.681	0.58	1.81333e-182	CD8_Tex	IL2RB
IKZF3	1.17335e-185	0.412477	0.557	0.438	1.78056e-181	CD8_Tex	IKZF3
ICOS	2.46346e-184	0.457317	0.56	0.425	3.7383e-180	CD8_Tex	ICOS
HLA-DRB5	4.04397e-184	0.455633	0.723	0.614	6.13673e-180	CD8_Tex	HLA-DRB5
DRAP1	4.71791e-184	0.325476	0.851	0.787	7.15942e-180	CD8_Tex	DRAP1
TYMP	8.66688e-180	0.457332	0.61	0.504	1.3152e-175	CD8_Tex	TYMP
SRI	4.25525e-179	0.368541	0.625	0.522	6.45734e-175	CD8_Tex	SRI
MIR155HG	7.12022e-179	0.498846	0.439	0.301	1.08049e-174	CD8_Tex	MIR155HG
PTPN6	5.01244e-177	0.460095	0.452	0.331	7.60638e-173	CD8_Tex	PTPN6
PSMB8	3.37866e-175	0.301096	0.824	0.73	5.12712e-171	CD8_Tex	PSMB8
RAB3GAP1	1.04631e-174	0.415156	0.35	0.231	1.58777e-170	CD8_Tex	RAB3GAP1
AHI1	5.54436e-174	0.447464	0.388	0.266	8.41356e-170	CD8_Tex	AHI1
TMEM140	1.09096e-173	0.427065	0.356	0.234	1.65553e-169	CD8_Tex	TMEM140
WDR83OS	4.92887e-173	0.302199	0.773	0.692	7.47956e-169	CD8_Tex	WDR83OS
MX1	9.46268e-172	0.413342	0.57	0.435	1.43596e-167	CD8_Tex	MX1
GNPTAB	7.78948e-169	0.427457	0.394	0.274	1.18205e-164	CD8_Tex	GNPTAB
HLA-DRA	1.58472e-168	0.422775	0.771	0.645	2.40481e-164	CD8_Tex	HLA-DRA
ARL3	1.97489e-168	0.376931	0.292	0.18	2.99689e-164	CD8_Tex	ARL3
EVL	2.67341e-166	0.300277	0.881	0.828	4.0569e-162	CD8_Tex	EVL
FKBP4	4.59603e-166	0.533486	0.621	0.524	6.97448e-162	CD8_Tex	FKBP4
PLSCR1	1.8704e-162	0.398509	0.554	0.43	2.83833e-158	CD8_Tex	PLSCR1
PTPN22	6.22315e-162	0.402304	0.655	0.568	9.44363e-158	CD8_Tex	PTPN22
GZMA	2.71719e-160	0.413937	0.912	0.875	4.12333e-156	CD8_Tex	GZMA
DUSP16	2.72662e-158	0.404491	0.363	0.249	4.13764e-154	CD8_Tex	DUSP16
OAS1	1.01197e-157	0.444468	0.369	0.249	1.53566e-153	CD8_Tex	OAS1
ISG15	3.49782e-157	0.321642	0.78	0.68	5.30794e-153	CD8_Tex	ISG15
HLA-DMA	8.53634e-155	0.376758	0.531	0.419	1.29539e-150	CD8_Tex	HLA-DMA
SQLE	1.7636e-154	0.448126	0.281	0.173	2.67627e-150	CD8_Tex	SQLE
SHFM1	2.16773e-154	0.294554	0.755	0.672	3.28953e-150	CD8_Tex	SHFM1
S100A11	1.6904e-149	0.280794	0.877	0.799	2.56518e-145	CD8_Tex	S100A11
CLIC3	7.1291e-149	0.446649	0.441	0.325	1.08184e-144	CD8_Tex	CLIC3
CASP1	1.36293e-147	0.36408	0.473	0.369	2.06824e-143	CD8_Tex	CASP1
COMMD7	1.43358e-147	0.365482	0.461	0.363	2.17546e-143	CD8_Tex	COMMD7
PRR13	2.30757e-146	0.300492	0.796	0.745	3.50173e-142	CD8_Tex	PRR13
RNASEK	2.76331e-146	0.283907	0.819	0.772	4.19332e-142	CD8_Tex	RNASEK
HSPA4	3.03775e-146	0.407771	0.589	0.503	4.60978e-142	CD8_Tex	HSPA4
TRAF3IP3	5.49717e-146	0.385063	0.491	0.388	8.34196e-142	CD8_Tex	TRAF3IP3
LCK	4.14678e-145	0.277227	0.843	0.795	6.29274e-141	CD8_Tex	LCK
OXNAD1	6.30607e-143	0.390822	0.498	0.402	9.56947e-139	CD8_Tex	OXNAD1
SH3BP1	3.56486e-142	0.365934	0.459	0.356	5.40967e-138	CD8_Tex	SH3BP1
SYT11	5.10333e-142	0.368202	0.306	0.203	7.7443e-138	CD8_Tex	SYT11
ITGB7	2.72282e-140	0.357646	0.502	0.402	4.13188e-136	CD8_Tex	ITGB7
STIP1	1.73996e-136	0.351831	0.669	0.591	2.64039e-132	CD8_Tex	STIP1
HSPH1	3.14968e-136	0.37017	0.889	0.847	4.77964e-132	CD8_Tex	HSPH1
IFI44	1.68896e-135	0.354208	0.327	0.221	2.563e-131	CD8_Tex	IFI44
KLRD1	1.00006e-133	0.404712	0.561	0.445	1.5176e-129	CD8_Tex	KLRD1
AKIRIN2	8.78982e-132	0.397098	0.563	0.481	1.33385e-127	CD8_Tex	AKIRIN2
GBP5	1.05011e-131	0.373563	0.594	0.495	1.59355e-127	CD8_Tex	GBP5
ST13	2.09028e-131	0.310812	0.727	0.662	3.172e-127	CD8_Tex	ST13
SP100	1.6063e-130	0.302337	0.748	0.682	2.43756e-126	CD8_Tex	SP100
NUDC	1.72435e-130	0.34382	0.651	0.575	2.6167e-126	CD8_Tex	NUDC
NEDD9	6.80537e-130	0.356493	0.421	0.316	1.03271e-125	CD8_Tex	NEDD9
STAM	4.86683e-129	0.367726	0.292	0.196	7.38541e-125	CD8_Tex	STAM
LGALS9	1.49126e-128	0.348021	0.348	0.245	2.26299e-124	CD8_Tex	LGALS9
ZFAND2A	1.95041e-126	0.536511	0.522	0.429	2.95974e-122	CD8_Tex	ZFAND2A
HSPA1B	3.31744e-126	0.667199	0.792	0.721	5.03422e-122	CD8_Tex	HSPA1B
NOP10	1.64065e-125	0.305765	0.641	0.561	2.48969e-121	CD8_Tex	NOP10
ODF3B	9.72563e-125	0.391591	0.492	0.4	1.47586e-120	CD8_Tex	ODF3B
RAB11FIP1	6.71902e-124	0.398643	0.401	0.304	1.01961e-119	CD8_Tex	RAB11FIP1
PRDX6	1.98495e-123	0.309628	0.722	0.657	3.01217e-119	CD8_Tex	PRDX6
TNFSF10	5.57818e-121	0.390002	0.435	0.338	8.4649e-117	CD8_Tex	TNFSF10
PPP1R2	7.74554e-121	0.332108	0.79	0.749	1.17539e-116	CD8_Tex	PPP1R2
ANXA5	7.83148e-121	0.266965	0.737	0.631	1.18843e-116	CD8_Tex	ANXA5
SLA2	5.6233e-120	0.335108	0.7	0.625	8.53335e-116	CD8_Tex	SLA2
GRINA	1.77265e-119	0.295474	0.301	0.203	2.69e-115	CD8_Tex	GRINA
IFITM1	3.20667e-119	0.256015	0.979	0.976	4.86613e-115	CD8_Tex	IFITM1
DEDD2	3.03975e-118	0.373309	0.528	0.444	4.61282e-114	CD8_Tex	DEDD2
TRAF5	5.42873e-118	0.34373	0.301	0.208	8.2381e-114	CD8_Tex	TRAF5
GBP2	2.02362e-117	0.351117	0.576	0.498	3.07085e-113	CD8_Tex	GBP2
RUNX2	2.06273e-117	0.331784	0.272	0.181	3.13019e-113	CD8_Tex	RUNX2
CREM	4.76057e-117	0.384692	0.861	0.839	7.22416e-113	CD8_Tex	CREM
AHR	1.67204e-116	0.386544	0.431	0.335	2.53731e-112	CD8_Tex	AHR
KDM5B	2.35767e-116	0.323812	0.28	0.184	3.57777e-112	CD8_Tex	KDM5B
DNAJB4	4.51209e-116	0.509967	0.388	0.292	6.8471e-112	CD8_Tex	DNAJB4
AC006129.2	9.4423e-116	0.413222	0.29	0.196	1.43287e-111	CD8_Tex	AC006129.2
CD2BP2	7.81518e-115	0.341702	0.394	0.308	1.18595e-110	CD8_Tex	CD2BP2
DYNLRB1	2.10001e-114	0.292055	0.633	0.564	3.18677e-110	CD8_Tex	DYNLRB1
CLEC2B	3.47946e-114	0.408255	0.895	0.873	5.28008e-110	CD8_Tex	CLEC2B
TGIF1	4.5752e-113	0.348445	0.435	0.339	6.94287e-109	CD8_Tex	TGIF1
ANAPC16	4.46296e-111	0.275421	0.706	0.648	6.77254e-107	CD8_Tex	ANAPC16
PPID	5.30509e-111	0.351711	0.386	0.301	8.05048e-107	CD8_Tex	PPID
STAT3	1.04506e-110	0.335578	0.727	0.695	1.58588e-106	CD8_Tex	STAT3
TSPAN5	1.20609e-110	0.327053	0.315	0.227	1.83025e-106	CD8_Tex	TSPAN5
CTNNB1	2.37106e-110	0.391378	0.389	0.304	3.59808e-106	CD8_Tex	CTNNB1
NAP1L4	1.39209e-109	0.331512	0.536	0.457	2.1125e-105	CD8_Tex	NAP1L4
LINC01420	2.27344e-107	0.29896	0.426	0.337	3.44995e-103	CD8_Tex	LINC01420
HSP90AB1	4.40635e-106	0.262257	0.979	0.977	6.68664e-102	CD8_Tex	HSP90AB1
BCAS4	1.41856e-105	0.301065	0.287	0.2	2.15267e-101	CD8_Tex	BCAS4
CMTM6	2.11795e-105	0.323708	0.558	0.488	3.21399e-101	CD8_Tex	CMTM6
CHORDC1	2.13499e-104	0.343297	0.666	0.609	3.23984e-100	CD8_Tex	CHORDC1
HM13	3.95551e-104	0.329809	0.509	0.435	6.00248e-100	CD8_Tex	HM13
NR3C1	7.69846e-104	0.355674	0.743	0.703	1.16824e-99	CD8_Tex	NR3C1
CCT4	1.10913e-103	0.301802	0.726	0.678	1.6831e-99	CD8_Tex	CCT4
SCAND1	1.98544e-103	0.293787	0.649	0.592	3.01291e-99	CD8_Tex	SCAND1
PCBD1	7.65327e-103	0.311479	0.338	0.252	1.16138e-98	CD8_Tex	PCBD1
ITM2A	2.36709e-102	0.266732	0.756	0.675	3.59205e-98	CD8_Tex	ITM2A
C11orf31	4.18807e-102	0.283139	0.668	0.597	6.3554e-98	CD8_Tex	C11orf31
RABAC1	2.94385e-100	0.252516	0.767	0.725	4.4673e-96	CD8_Tex	RABAC1
FABP5	1.50131e-98	0.291267	0.648	0.538	2.27823e-94	CD8_Tex	FABP5
G3BP2	1.79766e-98	0.312622	0.717	0.677	2.72794e-94	CD8_Tex	G3BP2
DGUOK	3.0968e-98	0.284894	0.568	0.502	4.69939e-94	CD8_Tex	DGUOK
NDUFV2	1.36018e-97	0.288127	0.71	0.652	2.06407e-93	CD8_Tex	NDUFV2
IFI27L2	3.05036e-97	0.273612	0.551	0.476	4.62892e-93	CD8_Tex	IFI27L2
MAT2B	1.24752e-94	0.280349	0.559	0.494	1.89311e-90	CD8_Tex	MAT2B
SUPT3H	1.88338e-94	0.303758	0.285	0.203	2.85802e-90	CD8_Tex	SUPT3H
ARL6IP5	2.44547e-94	0.274156	0.773	0.742	3.711e-90	CD8_Tex	ARL6IP5
TMEM179B	1.05094e-93	0.282366	0.45	0.374	1.59481e-89	CD8_Tex	TMEM179B
BTG3	6.7303e-93	0.30537	0.656	0.596	1.02132e-88	CD8_Tex	BTG3
SEC11A	8.07384e-91	0.268576	0.59	0.521	1.2252e-86	CD8_Tex	SEC11A
UBE2L6	1.56221e-90	0.259267	0.7	0.639	2.37065e-86	CD8_Tex	UBE2L6
C3orf38	1.7262e-90	0.296189	0.277	0.198	2.61952e-86	CD8_Tex	C3orf38
IFI35	2.30211e-89	0.304423	0.483	0.408	3.49345e-85	CD8_Tex	IFI35
PRKAR1A	1.91317e-88	0.289876	0.548	0.486	2.90324e-84	CD8_Tex	PRKAR1A
C9orf16	6.44881e-88	0.26333	0.742	0.699	9.78608e-84	CD8_Tex	C9orf16
PHPT1	2.08517e-85	0.27467	0.467	0.391	3.16425e-81	CD8_Tex	PHPT1
PKM	3.1679e-85	0.325998	0.775	0.723	4.80729e-81	CD8_Tex	PKM
DUSP10	1.0443e-84	0.329448	0.475	0.402	1.58473e-80	CD8_Tex	DUSP10
CD70	1.10789e-84	0.343841	0.331	0.242	1.68122e-80	CD8_Tex	CD70
XAF1	2.12015e-84	0.294501	0.48	0.399	3.21733e-80	CD8_Tex	XAF1
PTPN7	2.39431e-84	0.276486	0.616	0.56	3.63337e-80	CD8_Tex	PTPN7
HMGN3	5.13001e-83	0.258372	0.502	0.423	7.7848e-79	CD8_Tex	HMGN3
TSC22D3	8.51948e-82	0.25785	0.902	0.895	1.29283e-77	CD8_Tex	TSC22D3
COPZ1	1.09743e-81	0.268333	0.431	0.364	1.66535e-77	CD8_Tex	COPZ1
VAMP5	3.91225e-79	0.268373	0.468	0.401	5.93685e-75	CD8_Tex	VAMP5
IFNG	4.55345e-79	0.322638	0.482	0.387	6.90986e-75	CD8_Tex	IFNG
SEC14L1	5.75962e-79	0.329917	0.385	0.314	8.74022e-75	CD8_Tex	SEC14L1
ASXL2	5.99442e-79	0.303642	0.321	0.247	9.09653e-75	CD8_Tex	ASXL2
PPM1M	6.48715e-79	0.28957	0.324	0.253	9.84425e-75	CD8_Tex	PPM1M
MBNL2	4.85953e-78	0.33462	0.312	0.237	7.37434e-74	CD8_Tex	MBNL2
MSI2	1.13156e-77	0.271592	0.253	0.181	1.71714e-73	CD8_Tex	MSI2
PLA2G16	5.72304e-77	0.271519	0.463	0.392	8.68472e-73	CD8_Tex	PLA2G16
TWF2	1.75951e-76	0.250887	0.522	0.458	2.67006e-72	CD8_Tex	TWF2
PDE3B	2.45182e-76	0.304446	0.491	0.422	3.72064e-72	CD8_Tex	PDE3B
SCAMP2	4.29826e-76	0.251582	0.54	0.482	6.52262e-72	CD8_Tex	SCAMP2
LBH	7.40671e-76	0.256445	0.613	0.557	1.12397e-71	CD8_Tex	LBH
HDLBP	2.13012e-73	0.315465	0.362	0.297	3.23245e-69	CD8_Tex	HDLBP
TRAC	1.71429e-72	0.328623	0.534	0.48	2.60144e-68	CD8_Tex	TRAC
ORMDL3	1.8504e-72	0.280899	0.339	0.27	2.80799e-68	CD8_Tex	ORMDL3
MPG	2.56774e-72	0.253614	0.438	0.378	3.89655e-68	CD8_Tex	MPG
DOCK8	3.00798e-72	0.267896	0.535	0.481	4.5646e-68	CD8_Tex	DOCK8
LPCAT4	6.42712e-71	0.264116	0.285	0.217	9.75315e-67	CD8_Tex	LPCAT4
ETS1	5.31927e-70	0.280408	0.538	0.482	8.07199e-66	CD8_Tex	ETS1
ITGB1	9.64564e-70	0.268409	0.504	0.438	1.46373e-65	CD8_Tex	ITGB1
MTHFD2	1.6747e-69	0.264027	0.63	0.574	2.54136e-65	CD8_Tex	MTHFD2
HLA-DQA2	2.23162e-69	0.327387	0.294	0.221	3.38648e-65	CD8_Tex	HLA-DQA2
NGRN	1.45895e-67	0.266758	0.469	0.416	2.21396e-63	CD8_Tex	NGRN
SPATS2L	5.15798e-67	0.272116	0.276	0.211	7.82724e-63	CD8_Tex	SPATS2L
GBP3	5.807e-67	0.282747	0.256	0.188	8.81212e-63	CD8_Tex	GBP3
HSPD1	7.71345e-67	0.368787	0.875	0.868	1.17052e-62	CD8_Tex	HSPD1
RASGEF1B	1.53441e-65	0.255071	0.331	0.256	2.32846e-61	CD8_Tex	RASGEF1B
PHYKPL	8.0749e-65	0.307206	0.351	0.287	1.22537e-60	CD8_Tex	PHYKPL
PIK3IP1	6.76137e-64	0.277327	0.483	0.423	1.02604e-59	CD8_Tex	PIK3IP1
PPP4R2	2.36327e-63	0.255075	0.465	0.411	3.58626e-59	CD8_Tex	PPP4R2
TNFRSF1B	5.47124e-63	0.250025	0.687	0.652	8.30261e-59	CD8_Tex	TNFRSF1B
ADAM19	2.3695e-62	0.264105	0.264	0.199	3.59571e-58	CD8_Tex	ADAM19
MB21D1	5.36479e-62	0.311961	0.348	0.286	8.14107e-58	CD8_Tex	MB21D1
TSPAN14	1.28443e-61	0.272011	0.417	0.364	1.94912e-57	CD8_Tex	TSPAN14
GPR137B	3.23215e-61	0.251104	0.293	0.229	4.90478e-57	CD8_Tex	GPR137B
TRIM69	4.60386e-61	0.260669	0.29	0.228	6.98636e-57	CD8_Tex	TRIM69
CREBZF	1.34061e-60	0.276634	0.259	0.198	2.03437e-56	CD8_Tex	CREBZF
TLN1	4.70347e-60	0.257174	0.48	0.432	7.13752e-56	CD8_Tex	TLN1
DNAJB1	1.04634e-59	0.506116	0.928	0.941	1.58782e-55	CD8_Tex	DNAJB1
HSPA6	1.06055e-59	0.736634	0.29	0.218	1.60938e-55	CD8_Tex	HSPA6
NAMPT	3.94239e-59	0.272128	0.562	0.518	5.98258e-55	CD8_Tex	NAMPT
RNF187	4.89792e-57	0.258021	0.325	0.266	7.4326e-53	CD8_Tex	RNF187
BCL2L11	1.11829e-56	0.285241	0.251	0.19	1.69701e-52	CD8_Tex	BCL2L11
PMAIP1	1.52662e-56	0.382169	0.598	0.553	2.31664e-52	CD8_Tex	PMAIP1
ETFB	8.87704e-56	0.25097	0.376	0.321	1.34709e-51	CD8_Tex	ETFB
SLC5A3	1.42149e-55	0.281473	0.306	0.247	2.1571e-51	CD8_Tex	SLC5A3
SNX3	1.90639e-55	0.258893	0.574	0.543	2.89295e-51	CD8_Tex	SNX3
TRG-AS1	7.26126e-54	0.272563	0.253	0.193	1.1019e-49	CD8_Tex	TRG-AS1
HERC5	1.67076e-53	0.273356	0.297	0.236	2.53537e-49	CD8_Tex	HERC5
NUDT4	4.24342e-53	0.301057	0.389	0.334	6.43939e-49	CD8_Tex	NUDT4
MRPL18	3.79691e-50	0.276676	0.561	0.517	5.76181e-46	CD8_Tex	MRPL18
PPP1R15A	3.66193e-44	0.320242	0.733	0.714	5.55698e-40	CD8_Tex	PPP1R15A
RP11-291B21.2	7.41776e-38	0.387851	0.474	0.436	1.12565e-33	CD8_Tex	RP11-291B21.2
HOPX	2.12999e-07	0.251639	0.448	0.452	0.00323226	CD8_Tex	HOPX
DUSP1	0.00413858	0.281989	0.679	0.739	1	CD8_Tex	DUSP1
IL7R	0	2.02257	0.617	0.189	0	CD8_Tn	IL7R
LMNA	0	1.66318	0.637	0.32	0	CD8_Tn	LMNA
GPR183	0	1.54942	0.631	0.216	0	CD8_Tn	GPR183
GZMK	0	1.35435	0.691	0.286	0	CD8_Tn	GZMK
CCR7	0	1.34779	0.342	0.075	0	CD8_Tn	CCR7
ANXA1	0	1.22032	0.868	0.626	0	CD8_Tn	ANXA1
MYADM	0	1.10946	0.739	0.466	0	CD8_Tn	MYADM
CXCR4	0	1.10087	0.969	0.817	0	CD8_Tn	CXCR4
PIK3R1	0	1.04603	0.717	0.429	0	CD8_Tn	PIK3R1
TUBA4A	0	1.02213	0.811	0.661	0	CD8_Tn	TUBA4A
FTH1	0	0.915911	0.999	0.996	0	CD8_Tn	FTH1
ZFP36	0	0.905085	0.971	0.882	0	CD8_Tn	ZFP36
TC2N	0	0.898076	0.411	0.107	0	CD8_Tn	TC2N
YPEL5	0	0.866522	0.887	0.715	0	CD8_Tn	YPEL5
RPS12	0	0.800067	1	0.999	0	CD8_Tn	RPS12
CD44	0	0.792772	0.937	0.786	0	CD8_Tn	CD44
RPL13	0	0.778558	1	0.999	0	CD8_Tn	RPL13
SLC2A3	0	0.777832	0.775	0.583	0	CD8_Tn	SLC2A3
CD55	0	0.768398	0.61	0.382	0	CD8_Tn	CD55
RPL3	0	0.757307	1	0.995	0	CD8_Tn	RPL3
AHNAK	0	0.735728	0.655	0.442	0	CD8_Tn	AHNAK
EEF1A1	0	0.73285	1	1	0	CD8_Tn	EEF1A1
PDCD4	0	0.73064	0.737	0.516	0	CD8_Tn	PDCD4
ITM2C	0	0.729488	0.631	0.387	0	CD8_Tn	ITM2C
PABPC1	0	0.728702	0.967	0.917	0	CD8_Tn	PABPC1
RGCC	0	0.725728	0.87	0.742	0	CD8_Tn	RGCC
FAM177A1	0	0.708047	0.725	0.551	0	CD8_Tn	FAM177A1
RPS18	0	0.694704	1	0.998	0	CD8_Tn	RPS18
RPS8	0	0.689828	1	0.998	0	CD8_Tn	RPS8
RPL28	0	0.68569	1	0.999	0	CD8_Tn	RPL28
RPL10	0	0.681179	1	0.999	0	CD8_Tn	RPL10
RPL39	0	0.678126	1	0.998	0	CD8_Tn	RPL39
RPL30	0	0.669535	1	0.999	0	CD8_Tn	RPL30
RPS3	0	0.668001	1	0.999	0	CD8_Tn	RPS3
RPL34	0	0.666733	1	0.997	0	CD8_Tn	RPL34
EZR	0	0.659639	0.891	0.817	0	CD8_Tn	EZR
SKIL	0	0.652733	0.561	0.353	0	CD8_Tn	SKIL
RPS25	0	0.648588	1	0.998	0	CD8_Tn	RPS25
CD28	0	0.644447	0.329	0.12	0	CD8_Tn	CD28
RPS14	0	0.640918	1	0.998	0	CD8_Tn	RPS14
RPS27	0	0.633903	1	0.999	0	CD8_Tn	RPS27
RPLP2	0	0.627008	1	0.997	0	CD8_Tn	RPLP2
RPL13A	0	0.626829	0.997	0.983	0	CD8_Tn	RPL13A
TAGLN2	0	0.624732	0.898	0.803	0	CD8_Tn	TAGLN2
S100A10	0	0.621797	0.914	0.813	0	CD8_Tn	S100A10
EEF1B2	0	0.620184	0.965	0.903	0	CD8_Tn	EEF1B2
RPL5	0	0.617343	0.997	0.982	0	CD8_Tn	RPL5
LEPROTL1	0	0.614498	0.865	0.74	0	CD8_Tn	LEPROTL1
DUSP2	0	0.609759	0.929	0.837	0	CD8_Tn	DUSP2
RPL14	0	0.609303	1	0.995	0	CD8_Tn	RPL14
RPL27A	0	0.608467	0.966	0.897	0	CD8_Tn	RPL27A
NFATC2	0	0.604847	0.585	0.388	0	CD8_Tn	NFATC2
RPS15A	0	0.60391	1	0.999	0	CD8_Tn	RPS15A
RPL35A	0	0.595284	1	0.997	0	CD8_Tn	RPL35A
RPS4X	0	0.594648	1	0.998	0	CD8_Tn	RPS4X
RPS28	0	0.593174	1	0.997	0	CD8_Tn	RPS28
EML4	0	0.590149	0.736	0.569	0	CD8_Tn	EML4
FAM102A	0	0.575051	0.321	0.123	0	CD8_Tn	FAM102A
AC090498.1	0	0.574213	1	0.999	0	CD8_Tn	AC090498.1
RPL36	0	0.573485	0.999	0.99	0	CD8_Tn	RPL36
RPS10	0	0.571779	1	0.997	0	CD8_Tn	RPS10
RPL23A	0	0.564921	1	0.996	0	CD8_Tn	RPL23A
RPLP0	0	0.563666	0.998	0.991	0	CD8_Tn	RPLP0
EEF2	0	0.562341	0.964	0.905	0	CD8_Tn	EEF2
RPS23	0	0.558877	1	0.998	0	CD8_Tn	RPS23
RPL9	0	0.555553	0.996	0.979	0	CD8_Tn	RPL9
RPS29	0	0.555524	0.988	0.959	0	CD8_Tn	RPS29
AIM1	0	0.545321	0.338	0.156	0	CD8_Tn	AIM1
RPS16	0	0.543301	1	0.995	0	CD8_Tn	RPS16
RPS21	0	0.539629	0.997	0.987	0	CD8_Tn	RPS21
RPS27A	0	0.530923	1	0.999	0	CD8_Tn	RPS27A
RPL32	0	0.524498	1	0.998	0	CD8_Tn	RPL32
TPT1	0	0.523459	1	0.999	0	CD8_Tn	TPT1
CD48	0	0.523305	0.762	0.579	0	CD8_Tn	CD48
LDHA	0	0.522129	0.95	0.875	0	CD8_Tn	LDHA
RPL19	0	0.521934	1	0.999	0	CD8_Tn	RPL19
RPL18A	0	0.518869	1	0.998	0	CD8_Tn	RPL18A
RPL38	0	0.51883	0.952	0.891	0	CD8_Tn	RPL38
RPS3A	0	0.513253	1	0.998	0	CD8_Tn	RPS3A
RPS6	0	0.509891	1	0.998	0	CD8_Tn	RPS6
RPL7A	0	0.509607	1	0.998	0	CD8_Tn	RPL7A
SARAF	0	0.507356	0.996	0.98	0	CD8_Tn	SARAF
RPS13	0	0.505379	1	0.996	0	CD8_Tn	RPS13
GLTSCR2	0	0.501276	0.812	0.682	0	CD8_Tn	GLTSCR2
BTG1	0	0.498736	0.996	0.983	0	CD8_Tn	BTG1
P2RY8	0	0.498236	0.25	0.092	0	CD8_Tn	P2RY8
RPL17	0	0.49624	0.999	0.993	0	CD8_Tn	RPL17
RPL11	0	0.494955	1	0.999	0	CD8_Tn	RPL11
GNB2L1	0	0.493021	0.998	0.988	0	CD8_Tn	GNB2L1
MT-CO3	0	0.490045	0.994	0.981	0	CD8_Tn	MT-CO3
RPS7	0	0.473004	1	0.998	0	CD8_Tn	RPS7
RPL37	0	0.471119	0.999	0.996	0	CD8_Tn	RPL37
RPS5	0	0.468576	0.996	0.989	0	CD8_Tn	RPS5
RPL10A	0	0.467756	0.997	0.988	0	CD8_Tn	RPL10A
TOMM7	0	0.448695	0.913	0.839	0	CD8_Tn	TOMM7
RPL26	0	0.446602	1	0.998	0	CD8_Tn	RPL26
RPL18	0	0.415065	1	0.999	0	CD8_Tn	RPL18
RPS15	0	0.407558	1	0.999	0	CD8_Tn	RPS15
FAU	0	0.402862	1	0.999	0	CD8_Tn	FAU
RPL24	0	0.399752	0.998	0.992	0	CD8_Tn	RPL24
RPL41	0	0.39917	0.995	0.982	0	CD8_Tn	RPL41
RPS9	0	0.395991	0.999	0.995	0	CD8_Tn	RPS9
RPL8	0	0.39196	0.999	0.997	0	CD8_Tn	RPL8
RPL21	0	0.379576	0.997	0.992	0	CD8_Tn	RPL21
RPLP1	0	0.378633	1	1	0	CD8_Tn	RPLP1
RPS24	0	0.371782	1	0.998	0	CD8_Tn	RPS24
RPL29	0	0.369661	0.999	0.997	0	CD8_Tn	RPL29
RPL6	0	0.35421	1	0.997	0	CD8_Tn	RPL6
RPL27	0	0.351408	0.987	0.972	0	CD8_Tn	RPL27
EIF1	0	0.333147	1	0.998	0	CD8_Tn	EIF1
EEF1D	0	0.330783	0.99	0.982	0	CD8_Tn	EEF1D
ZFP36L2	4.14523e-296	0.564675	0.957	0.897	6.29039e-292	CD8_Tn	ZFP36L2
RPSA	2.58583e-288	0.331359	0.997	0.991	3.924e-284	CD8_Tn	RPSA
UBA52	4.58343e-281	0.289512	0.996	0.987	6.95535e-277	CD8_Tn	UBA52
RPL37A	9.98184e-277	0.311524	0.994	0.983	1.51474e-272	CD8_Tn	RPL37A
PDE4B	6.62936e-275	0.551097	0.671	0.506	1.006e-270	CD8_Tn	PDE4B
AOAH	1.24052e-270	0.476862	0.354	0.174	1.88248e-266	CD8_Tn	AOAH
EEF1G	1.684e-269	0.426202	0.924	0.877	2.55546e-265	CD8_Tn	EEF1G
RPL35	1.36459e-264	0.285005	0.995	0.987	2.07076e-260	CD8_Tn	RPL35
RPL4	5.20183e-262	0.379069	0.961	0.932	7.89378e-258	CD8_Tn	RPL4
VIM	1.84223e-261	0.600954	0.987	0.972	2.79558e-257	CD8_Tn	VIM
NACA	3.79035e-261	0.280431	0.995	0.989	5.75186e-257	CD8_Tn	NACA
MT-CYB	9.66502e-261	0.454987	0.989	0.979	1.46667e-256	CD8_Tn	MT-CYB
RPL31	4.36661e-255	0.336162	0.962	0.929	6.62634e-251	CD8_Tn	RPL31
GPR132	4.8841e-253	0.487841	0.311	0.153	7.41163e-249	CD8_Tn	GPR132
CCDC109B	2.4535e-251	0.510876	0.394	0.229	3.72319e-247	CD8_Tn	CCDC109B
HMGA1	2.96989e-251	0.501311	0.509	0.33	4.5068e-247	CD8_Tn	HMGA1
SRGN	2.99739e-247	0.294118	0.998	0.992	4.54854e-243	CD8_Tn	SRGN
LTB	1.51578e-241	0.436763	0.322	0.154	2.3002e-237	CD8_Tn	LTB
IFNGR1	5.66566e-241	0.504151	0.379	0.213	8.59764e-237	CD8_Tn	IFNGR1
TUBB2A	5.55328e-240	0.544993	0.293	0.141	8.42711e-236	CD8_Tn	TUBB2A
RPS20	3.37668e-238	0.376047	0.911	0.847	5.12411e-234	CD8_Tn	RPS20
RPL7	1.70747e-236	0.356282	0.94	0.895	2.59109e-232	CD8_Tn	RPL7
CLDND1	9.23502e-235	0.612171	0.721	0.61	1.40141e-230	CD8_Tn	CLDND1
LITAF	1.17835e-233	0.469379	0.836	0.753	1.78814e-229	CD8_Tn	LITAF
TNFAIP3	6.43956e-233	0.453019	0.957	0.89	9.77203e-229	CD8_Tn	TNFAIP3
RPL36AL	1.20891e-228	0.307389	0.974	0.951	1.83452e-224	CD8_Tn	RPL36AL
MT-ND1	1.63292e-226	0.399043	0.983	0.971	2.47795e-222	CD8_Tn	MT-ND1
RPS2	1.16123e-225	0.391477	0.987	0.967	1.76217e-221	CD8_Tn	RPS2
MT-ND3	1.55276e-225	0.41841	0.973	0.952	2.35632e-221	CD8_Tn	MT-ND3
MT-CO1	3.56313e-221	0.289547	0.998	0.996	5.40705e-217	CD8_Tn	MT-CO1
LYAR	4.9642e-215	0.482593	0.38	0.228	7.53317e-211	CD8_Tn	LYAR
NR4A3	4.76661e-214	0.527231	0.427	0.26	7.23333e-210	CD8_Tn	NR4A3
LINC-PINT	8.89433e-214	0.45689	0.752	0.609	1.34972e-209	CD8_Tn	LINC-PINT
GZMM	1.01754e-212	0.461289	0.714	0.583	1.54412e-208	CD8_Tn	GZMM
GIMAP1	2.43833e-209	0.456879	0.34	0.188	3.70016e-205	CD8_Tn	GIMAP1
PTPRC	8.82307e-208	0.296948	0.978	0.955	1.3389e-203	CD8_Tn	PTPRC
RPS19	2.0473e-206	0.252036	1	0.999	3.10677e-202	CD8_Tn	RPS19
MATK	1.02763e-200	0.369656	0.274	0.131	1.55943e-196	CD8_Tn	MATK
HLA-E	4.00918e-194	0.256266	0.996	0.993	6.08393e-190	CD8_Tn	HLA-E
LY9	4.04297e-188	0.353295	0.25	0.118	6.13521e-184	CD8_Tn	LY9
PERP	9.85942e-188	0.452797	0.311	0.172	1.49617e-183	CD8_Tn	PERP
FOSB	2.52073e-186	0.802068	0.517	0.379	3.8252e-182	CD8_Tn	FOSB
IDS	2.40364e-185	0.43355	0.734	0.633	3.64752e-181	CD8_Tn	IDS
BTG2	3.14715e-183	0.476872	0.738	0.627	4.7758e-179	CD8_Tn	BTG2
MT-ATP6	5.42406e-183	0.314867	0.995	0.992	8.23101e-179	CD8_Tn	MT-ATP6
RARA	7.8422e-182	0.429796	0.319	0.18	1.19005e-177	CD8_Tn	RARA
USP36	1.48121e-179	0.460058	0.384	0.241	2.24774e-175	CD8_Tn	USP36
RPL22	9.09236e-178	0.282444	0.979	0.97	1.37977e-173	CD8_Tn	RPL22
FAM46C	9.9948e-176	0.440068	0.652	0.512	1.51671e-171	CD8_Tn	FAM46C
TRAT1	2.34036e-175	0.502638	0.476	0.329	3.5515e-171	CD8_Tn	TRAT1
MCL1	1.09159e-172	0.395029	0.913	0.866	1.65649e-168	CD8_Tn	MCL1
MBP	1.72358e-171	0.424807	0.525	0.384	2.61553e-167	CD8_Tn	MBP
SATB1	2.59374e-169	0.463285	0.304	0.17	3.93601e-165	CD8_Tn	SATB1
MALAT1	1.11742e-168	0.258235	1	1	1.69568e-164	CD8_Tn	MALAT1
RPL36A	6.91647e-168	0.389844	0.73	0.629	1.04958e-163	CD8_Tn	RPL36A
RNF125	1.99412e-166	0.436565	0.42	0.279	3.02607e-162	CD8_Tn	RNF125
NAA50	6.88973e-166	0.459929	0.519	0.396	1.04552e-161	CD8_Tn	NAA50
CD5	2.96652e-164	0.49867	0.438	0.31	4.5017e-160	CD8_Tn	CD5
REL	4.21e-163	0.360642	0.779	0.658	6.38867e-159	CD8_Tn	REL
TGFB1	6.30946e-163	0.47914	0.53	0.401	9.57461e-159	CD8_Tn	TGFB1
RNF19A	5.91279e-158	0.429673	0.691	0.59	8.97265e-154	CD8_Tn	RNF19A
KDM6B	1.70922e-155	0.435665	0.456	0.314	2.59375e-151	CD8_Tn	KDM6B
TOMM20	3.00388e-155	0.373407	0.64	0.535	4.55838e-151	CD8_Tn	TOMM20
ELL2	5.3101e-155	0.397744	0.297	0.172	8.05808e-151	CD8_Tn	ELL2
GLIPR2	4.58532e-154	0.391556	0.441	0.307	6.95822e-150	CD8_Tn	GLIPR2
STOM	7.43124e-151	0.403807	0.532	0.402	1.12769e-146	CD8_Tn	STOM
FCMR	4.63063e-150	0.383284	0.284	0.16	7.02698e-146	CD8_Tn	FCMR
PPP2R5C	1.38829e-149	0.396479	0.56	0.438	2.10673e-145	CD8_Tn	PPP2R5C
YWHAZ	6.18961e-144	0.262164	0.962	0.934	9.39273e-140	CD8_Tn	YWHAZ
CXCR3	2.43964e-143	0.463914	0.477	0.351	3.70216e-139	CD8_Tn	CXCR3
PARP8	3.52607e-143	0.396331	0.545	0.423	5.35081e-139	CD8_Tn	PARP8
RALGAPA1	1.2692e-141	0.39744	0.484	0.359	1.92601e-137	CD8_Tn	RALGAPA1
TIPARP	3.02387e-141	0.454762	0.414	0.29	4.58872e-137	CD8_Tn	TIPARP
RORA	1.06768e-140	0.427157	0.46	0.326	1.62021e-136	CD8_Tn	RORA
GIMAP7	4.33512e-139	0.435343	0.525	0.401	6.57855e-135	CD8_Tn	GIMAP7
CSRNP1	3.31143e-138	0.420086	0.61	0.499	5.02509e-134	CD8_Tn	CSRNP1
DENND4A	3.39392e-137	0.374771	0.285	0.17	5.15027e-133	CD8_Tn	DENND4A
FYN	2.60019e-136	0.3488	0.764	0.688	3.94578e-132	CD8_Tn	FYN
STAT4	3.48637e-135	0.382579	0.525	0.405	5.29056e-131	CD8_Tn	STAT4
2023-09-09	2.5402e-133	0.355626	0.616	0.512	3.85476e-129	CD8_Tn	2023-09-09
LIME1	1.63091e-131	0.373928	0.344	0.224	2.4749e-127	CD8_Tn	LIME1
ATP1A1	1.72763e-130	0.400412	0.506	0.395	2.62168e-126	CD8_Tn	ATP1A1
MT-ATP8	3.95955e-129	0.257851	0.99	0.984	6.00861e-125	CD8_Tn	MT-ATP8
SLC25A6	9.77053e-129	0.296157	0.878	0.839	1.48268e-124	CD8_Tn	SLC25A6
SERP1	8.17835e-127	0.277905	0.84	0.786	1.24106e-122	CD8_Tn	SERP1
CYSTM1	6.47735e-126	0.331615	0.267	0.159	9.82938e-122	CD8_Tn	CYSTM1
RNF149	5.88566e-125	0.338749	0.668	0.579	8.93149e-121	CD8_Tn	RNF149
EIF3E	1.17102e-124	0.327553	0.677	0.599	1.77702e-120	CD8_Tn	EIF3E
TUBB4B	5.62219e-124	0.431912	0.716	0.628	8.53167e-120	CD8_Tn	TUBB4B
PER1	1.57688e-121	0.368008	0.446	0.324	2.39292e-117	CD8_Tn	PER1
SCML4	1.34472e-119	0.351193	0.344	0.226	2.04061e-115	CD8_Tn	SCML4
PITPNC1	1.31759e-118	0.348759	0.343	0.23	1.99944e-114	CD8_Tn	PITPNC1
CD6	5.44386e-116	0.397389	0.6	0.518	8.26105e-112	CD8_Tn	CD6
GIMAP4	3.45579e-115	0.38183	0.498	0.38	5.24417e-111	CD8_Tn	GIMAP4
EPB41	1.48904e-114	0.324107	0.275	0.169	2.25962e-110	CD8_Tn	EPB41
SLC38A1	4.67171e-114	0.341447	0.589	0.495	7.08932e-110	CD8_Tn	SLC38A1
CST7	2.51537e-113	0.285118	0.942	0.918	3.81708e-109	CD8_Tn	CST7
DDX3X	9.53948e-112	0.387675	0.617	0.526	1.44762e-107	CD8_Tn	DDX3X
DDX5	4.23134e-110	0.27415	0.929	0.905	6.42105e-106	CD8_Tn	DDX5
AMD1	1.15233e-105	0.364484	0.57	0.479	1.74866e-101	CD8_Tn	AMD1
PBXIP1	1.30265e-105	0.337799	0.413	0.301	1.97677e-101	CD8_Tn	PBXIP1
CCNH	1.41731e-105	0.392525	0.474	0.376	2.15077e-101	CD8_Tn	CCNH
CDC42SE2	8.71358e-105	0.338338	0.583	0.499	1.32229e-100	CD8_Tn	CDC42SE2
PLK3	7.89449e-104	0.349202	0.411	0.303	1.19799e-99	CD8_Tn	PLK3
SF1	1.67845e-100	0.308963	0.718	0.648	2.54705e-96	CD8_Tn	SF1
SMDT1	6.48001e-100	0.326186	0.531	0.446	9.83342e-96	CD8_Tn	SMDT1
R3HDM4	2.78209e-99	0.312258	0.389	0.286	4.22182e-95	CD8_Tn	R3HDM4
SELPLG	8.44671e-99	0.393843	0.569	0.491	1.28179e-94	CD8_Tn	SELPLG
MIDN	1.09351e-97	0.326445	0.29	0.192	1.6594e-93	CD8_Tn	MIDN
ISG20	2.06993e-97	0.296418	0.872	0.818	3.14111e-93	CD8_Tn	ISG20
PHF1	2.27255e-97	0.308383	0.377	0.272	3.4486e-93	CD8_Tn	PHF1
LCP1	3.23436e-94	0.258522	0.87	0.824	4.90814e-90	CD8_Tn	LCP1
PBX4	1.81243e-90	0.370373	0.412	0.32	2.75036e-86	CD8_Tn	PBX4
ARID5A	1.15677e-87	0.334512	0.587	0.509	1.75541e-83	CD8_Tn	ARID5A
SAT1	1.16821e-87	0.287524	0.848	0.795	1.77275e-83	CD8_Tn	SAT1
ERN1	5.7288e-87	0.283503	0.259	0.165	8.69345e-83	CD8_Tn	ERN1
EIF4B	1.19883e-85	0.307969	0.584	0.512	1.81922e-81	CD8_Tn	EIF4B
ABLIM1	3.81078e-85	0.361736	0.329	0.235	5.78286e-81	CD8_Tn	ABLIM1
MYH9	1.40602e-84	0.26837	0.816	0.773	2.13363e-80	CD8_Tn	MYH9
STK4	1.74939e-82	0.261214	0.727	0.674	2.65469e-78	CD8_Tn	STK4
FOS	3.57174e-82	0.58154	0.441	0.336	5.42012e-78	CD8_Tn	FOS
GPCPD1	1.39246e-81	0.31634	0.319	0.231	2.11305e-77	CD8_Tn	GPCPD1
MT-ND6	4.76366e-77	0.320276	0.565	0.483	7.22885e-73	CD8_Tn	MT-ND6
FBXO34	5.11557e-77	0.299978	0.28	0.194	7.76288e-73	CD8_Tn	FBXO34
ISCA1	3.4932e-76	0.290323	0.475	0.391	5.30093e-72	CD8_Tn	ISCA1
KLF6	3.49327e-76	0.306544	0.898	0.849	5.30103e-72	CD8_Tn	KLF6
SOCS3	7.94569e-74	0.315021	0.36	0.272	1.20576e-69	CD8_Tn	SOCS3
DDX24	1.32234e-73	0.252364	0.752	0.713	2.00665e-69	CD8_Tn	DDX24
PTGER4	2.17178e-73	0.353805	0.466	0.385	3.29568e-69	CD8_Tn	PTGER4
DDX21	3.07936e-73	0.308933	0.462	0.382	4.67292e-69	CD8_Tn	DDX21
PFKFB3	8.13548e-73	0.35553	0.414	0.328	1.23456e-68	CD8_Tn	PFKFB3
JUNB	1.95738e-72	0.341264	0.922	0.88	2.97033e-68	CD8_Tn	JUNB
VPS37B	2.14205e-71	0.281966	0.57	0.488	3.25057e-67	CD8_Tn	VPS37B
TMEM43	4.99882e-70	0.268573	0.322	0.238	7.58571e-66	CD8_Tn	TMEM43
DNAJB9	6.23469e-69	0.286952	0.365	0.281	9.46114e-65	CD8_Tn	DNAJB9
CYTH1	1.71929e-68	0.276114	0.341	0.26	2.60902e-64	CD8_Tn	CYTH1
IQGAP2	2.80454e-68	0.256574	0.264	0.183	4.25588e-64	CD8_Tn	IQGAP2
EMB	1.25503e-67	0.259651	0.572	0.504	1.90451e-63	CD8_Tn	EMB
GYG1	6.78281e-67	0.339008	0.449	0.379	1.02929e-62	CD8_Tn	GYG1
SYNE2	6.40964e-66	0.269706	0.574	0.503	9.72664e-62	CD8_Tn	SYNE2
MARCKSL1	3.18951e-65	0.344755	0.275	0.197	4.84008e-61	CD8_Tn	MARCKSL1
PRKAR2A	1.11237e-62	0.273372	0.299	0.222	1.68803e-58	CD8_Tn	PRKAR2A
ARL4A	6.63606e-61	0.277807	0.351	0.272	1.00702e-56	CD8_Tn	ARL4A
CHMP1B	8.33332e-61	0.296802	0.285	0.209	1.26458e-56	CD8_Tn	CHMP1B
AKIRIN1	1.6677e-60	0.251356	0.51	0.444	2.53074e-56	CD8_Tn	AKIRIN1
GYPC	1.40121e-59	0.269111	0.645	0.604	2.12633e-55	CD8_Tn	GYPC
JMJD6	2.70539e-58	0.26366	0.56	0.499	4.10543e-54	CD8_Tn	JMJD6
GLIPR1	3.27217e-58	0.288445	0.552	0.496	4.96551e-54	CD8_Tn	GLIPR1
ORAI1	1.26091e-55	0.259396	0.308	0.236	1.91343e-51	CD8_Tn	ORAI1
HNRNPUL1	2.3768e-53	0.26687	0.549	0.49	3.60679e-49	CD8_Tn	HNRNPUL1
CDK17	3.35779e-49	0.256666	0.342	0.277	5.09544e-45	CD8_Tn	CDK17
FAM129A	1.48357e-47	0.264405	0.46	0.402	2.25131e-43	CD8_Tn	FAM129A
ATP2B1	8.39744e-45	0.293905	0.328	0.267	1.27431e-40	CD8_Tn	ATP2B1
FLT3LG	1.19817e-44	0.252005	0.336	0.276	1.81822e-40	CD8_Tn	FLT3LG
PPP1R14B	4.7758e-41	0.319224	0.275	0.215	7.24728e-37	CD8_Tn	PPP1R14B
TUBA1A	8.27068e-41	0.286831	0.752	0.721	1.25508e-36	CD8_Tn	TUBA1A
SERPINB9	8.97894e-40	0.268361	0.536	0.49	1.36255e-35	CD8_Tn	SERPINB9
IFRD1	2.24394e-33	0.25757	0.48	0.441	3.40519e-29	CD8_Tn	IFRD1
MX2	5.33052e-32	0.271842	0.265	0.213	8.08907e-28	CD8_Tn	MX2
SRRT	1.5845e-27	0.288816	0.427	0.398	2.40448e-23	CD8_Tn	SRRT
MT2A	2.06765e-23	1.0908	0.673	0.756	3.13766e-19	CD8_Tn	MT2A
MT1E	4.48119e-05	1.11271	0.248	0.291	0.680021	CD8_Tn	MT1E
TYROBP	0	2.23929	0.44	0.027	0	CD8_Teff	TYROBP
FGFBP2	0	1.70331	0.315	0.025	0	CD8_Teff	FGFBP2
SPON2	0	1.10317	0.267	0.071	0	CD8_Teff	SPON2
S1PR5	0	1.01709	0.318	0.02	0	CD8_Teff	S1PR5
NCR3	0	0.95593	0.336	0.054	0	CD8_Teff	NCR3
MATK1	0	0.867976	0.447	0.138	0	CD8_Teff	MATK
PLAC8	0	0.859044	0.255	0.033	0	CD8_Teff	PLAC8
LITAF1	0	0.852148	0.914	0.759	0	CD8_Teff	LITAF
RPL33	0	0.537187	0.999	0.996	0	CD8_Teff	RPL3
EEF1A11	0	0.477227	1	1	0	CD8_Teff	EEF1A1
RPS27A1	0	0.416917	1	0.999	0	CD8_Teff	RPS27A
TPT11	0	0.406521	1	0.999	0	CD8_Teff	TPT1
RPS31	1.36829e-302	0.413737	1	0.999	2.07638e-298	CD8_Teff	RPS3
RPL101	4.95823e-291	0.382327	1	0.999	7.52412e-287	CD8_Teff	RPL10
HOPX1	1.06085e-287	0.77119	0.734	0.419	1.60985e-283	CD8_Teff	HOPX
GNLY1	1.38465e-287	1.00159	0.823	0.547	2.1012e-283	CD8_Teff	GNLY
CST71	1.41728e-284	0.662973	0.979	0.918	2.15072e-280	CD8_Teff	CST7
PLEK	3.78229e-282	0.718097	0.358	0.125	5.73962e-278	CD8_Teff	PLEK
RPS61	1.61157e-267	0.399054	1	0.998	2.44556e-263	CD8_Teff	RPS6
RPS121	1.82221e-260	0.384366	1	0.999	2.76521e-256	CD8_Teff	RPS12
SORL1	6.95497e-256	0.555384	0.261	0.075	1.05542e-251	CD8_Teff	SORL1
RPS141	8.33311e-256	0.371363	1	0.999	1.26455e-251	CD8_Teff	RPS14
RPL211	8.92887e-249	0.420698	0.999	0.992	1.35496e-244	CD8_Teff	RPL21
RPS3A1	2.1118e-247	0.401917	1	0.998	3.20465e-243	CD8_Teff	RPS3A
KLRG1	1.47787e-239	0.63587	0.336	0.122	2.24266e-235	CD8_Teff	KLRG1
RPL191	3.39828e-224	0.323752	1	0.999	5.15689e-220	CD8_Teff	RPL19
RPL141	2.37446e-222	0.369529	0.998	0.996	3.60324e-218	CD8_Teff	RPL14
KLRD11	1.66432e-218	0.71862	0.733	0.471	2.52561e-214	CD8_Teff	KLRD1
RPL341	4.16632e-213	0.367843	1	0.998	6.32239e-209	CD8_Teff	RPL34
IER2	1.29258e-209	0.815829	0.816	0.648	1.96149e-205	CD8_Teff	IER2
PRF11	2.69927e-209	0.751531	0.906	0.786	4.09614e-205	CD8_Teff	PRF1
RPS4X1	3.31597e-206	0.380271	1	0.998	5.03198e-202	CD8_Teff	RPS4X
RPL321	1.32772e-201	0.307191	1	0.998	2.01482e-197	CD8_Teff	RPL32
KLRB1	2.4069e-199	1.41932	0.413	0.209	3.65248e-195	CD8_Teff	KLRB1
RPL131	2.60579e-199	0.312022	1	0.999	3.95428e-195	CD8_Teff	RPL13
RPL261	4.12817e-194	0.319206	1	0.998	6.26449e-190	CD8_Teff	RPL26
MT-CO31	7.21987e-184	0.445036	0.996	0.983	1.09561e-179	CD8_Teff	MT-CO3
MT-CO11	2.19166e-178	0.373058	0.998	0.996	3.32584e-174	CD8_Teff	MT-CO1
RPL51	1.57964e-174	0.368945	0.995	0.984	2.39711e-170	CD8_Teff	RPL5
KLRC3	4.57421e-174	0.65986	0.362	0.168	6.94137e-170	CD8_Teff	KLRC3
RPS181	4.70453e-174	0.332772	1	0.999	7.13912e-170	CD8_Teff	RPS18
RPS231	1.81903e-173	0.297917	0.999	0.998	2.76038e-169	CD8_Teff	RPS23
RPL18A1	7.15489e-170	0.306874	1	0.999	1.08575e-165	CD8_Teff	RPL18A
RPL301	1.32072e-169	0.285716	0.999	0.999	2.00419e-165	CD8_Teff	RPL30
RPL171	3.06632e-163	0.322523	0.998	0.994	4.65314e-159	CD8_Teff	RPL17
RPL291	3.87594e-160	0.28964	0.999	0.998	5.88174e-156	CD8_Teff	RPL29
AOAH1	1.07662e-158	0.544047	0.402	0.201	1.63377e-154	CD8_Teff	AOAH
PIK3R11	1.91316e-158	0.697573	0.674	0.486	2.90323e-154	CD8_Teff	PIK3R1
RPS81	2.70621e-158	0.29279	1	0.998	4.10667e-154	CD8_Teff	RPS8
NFKBIA	1.43108e-157	0.858652	0.876	0.754	2.17166e-153	CD8_Teff	NFKBIA
REL1	2.68273e-151	0.634431	0.82	0.676	4.07104e-147	CD8_Teff	REL
LMNA1	4.21511e-151	0.713387	0.6	0.381	6.39644e-147	CD8_Teff	LMNA
SATB11	1.01056e-149	0.580695	0.375	0.187	1.53353e-145	CD8_Teff	SATB1
TGFB11	1.06196e-147	0.641481	0.607	0.415	1.61152e-143	CD8_Teff	TGFB1
IFNGR11	5.07292e-147	0.619227	0.429	0.237	7.69815e-143	CD8_Teff	IFNGR1
SKIL1	1.1251e-146	0.591186	0.585	0.388	1.70735e-142	CD8_Teff	SKIL
RORA1	1.46421e-144	0.643157	0.542	0.341	2.22194e-140	CD8_Teff	RORA
LTB1	1.25592e-143	1.1381	0.358	0.18	1.90585e-139	CD8_Teff	LTB
MT-CO2	5.25697e-143	0.31929	0.999	0.997	7.97746e-139	CD8_Teff	MT-CO2
NKG71	1.08887e-138	0.496772	0.993	0.96	1.65236e-134	CD8_Teff	NKG7
PABPC11	2.7192e-135	0.427621	0.961	0.927	4.12639e-131	CD8_Teff	PABPC1
EEF1B21	2.25379e-131	0.386962	0.96	0.915	3.42013e-127	CD8_Teff	EEF1B2
RPL81	1.94341e-130	0.269292	0.998	0.997	2.94913e-126	CD8_Teff	RPL8
RPL23A1	1.29721e-127	0.25667	0.999	0.997	1.96852e-123	CD8_Teff	RPL23A
KDM6B1	2.98544e-124	0.615955	0.515	0.333	4.53041e-120	CD8_Teff	KDM6B
RPL35A1	2.33104e-123	0.252672	1	0.998	3.53735e-119	CD8_Teff	RPL35A
LINC00861	1.80238e-120	0.446768	0.262	0.118	2.73511e-116	CD8_Teff	LINC00861
RPL37A1	2.68982e-119	0.305799	0.994	0.985	4.08181e-115	CD8_Teff	RPL37A
CD551	3.84529e-119	0.486694	0.613	0.423	5.83523e-115	CD8_Teff	CD55
MT-ATP61	7.96125e-119	0.347169	0.996	0.992	1.20812e-114	CD8_Teff	MT-ATP6
RPS161	8.91433e-118	0.254624	0.999	0.996	1.35275e-113	CD8_Teff	RPS16
MT-CYB1	9.05431e-118	0.368204	0.992	0.981	1.37399e-113	CD8_Teff	MT-CYB
DSTN	2.24105e-117	0.573334	0.465	0.299	3.40079e-113	CD8_Teff	DSTN
XCL2	1.20327e-115	0.778149	0.339	0.177	1.82596e-111	CD8_Teff	XCL2
RPS131	1.50001e-114	0.250204	0.999	0.997	2.27626e-110	CD8_Teff	RPS13
ZFP361	2.29465e-113	0.487609	0.959	0.9	3.48213e-109	CD8_Teff	ZFP36
RPL371	1.52462e-112	0.266529	1	0.996	2.31361e-108	CD8_Teff	RPL37
RPL61	9.04559e-112	0.254697	0.999	0.998	1.37267e-107	CD8_Teff	RPL6
P2RY81	8.60176e-111	0.433271	0.257	0.12	1.30532e-106	CD8_Teff	P2RY8
STAT41	5.34407e-108	0.486257	0.586	0.42	8.10962e-104	CD8_Teff	STAT4
RPS271	8.47286e-108	0.253537	1	0.999	1.28576e-103	CD8_Teff	RPS27
MT-ND4L	3.85166e-107	0.272845	0.997	0.996	5.8449e-103	CD8_Teff	MT-ND4L
BIN2	5.99033e-106	0.492648	0.551	0.395	9.09032e-102	CD8_Teff	BIN2
MAP3K8	7.29008e-102	0.502352	0.64	0.477	1.10627e-97	CD8_Teff	MAP3K8
S100A101	1.08952e-101	0.43132	0.922	0.83	1.65334e-97	CD8_Teff	S100A10
BTG21	2.18831e-100	0.596833	0.766	0.644	3.32076e-96	CD8_Teff	BTG2
MAFF	7.56031e-100	0.493644	0.307	0.165	1.14728e-95	CD8_Teff	MAFF
RPL13A1	1.21324e-99	0.274093	0.994	0.986	1.84109e-95	CD8_Teff	RPL13A
MT-ND4	1.81501e-99	0.367628	0.961	0.924	2.75427e-95	CD8_Teff	MT-ND4
FLNA	2.01672e-96	0.556487	0.68	0.56	3.06038e-92	CD8_Teff	FLNA
MBP1	2.87869e-96	0.449971	0.564	0.405	4.36842e-92	CD8_Teff	MBP
BHLHE40	5.25574e-96	0.469522	0.736	0.58	7.97558e-92	CD8_Teff	BHLHE40
S100A6	4.82512e-95	0.442257	0.942	0.919	7.32212e-91	CD8_Teff	S100A6
MT-ATP81	5.38679e-93	0.289981	0.994	0.984	8.17446e-89	CD8_Teff	MT-ATP8
PIK3AP1	3.10125e-91	0.377249	0.252	0.126	4.70614e-87	CD8_Teff	PIK3AP1
RPL27A1	8.55176e-91	0.295363	0.957	0.91	1.29773e-86	CD8_Teff	RPL27A
VPS37B1	1.50049e-88	0.51754	0.632	0.496	2.277e-84	CD8_Teff	VPS37B
TNF	6.34093e-88	0.598827	0.254	0.126	9.62236e-84	CD8_Teff	TNF
FAM177A11	9.50364e-86	0.492861	0.697	0.585	1.44218e-81	CD8_Teff	FAM177A1
ELL21	4.92565e-85	0.411749	0.328	0.191	7.47468e-81	CD8_Teff	ELL2
FOSL2	1.99766e-83	0.432492	0.551	0.399	3.03145e-79	CD8_Teff	FOSL2
EEF1G1	3.33704e-83	0.325371	0.929	0.885	5.06395e-79	CD8_Teff	EEF1G
CTSW1	1.65663e-81	0.347497	0.831	0.671	2.51394e-77	CD8_Teff	CTSW
TAGLN21	4.37282e-81	0.369293	0.894	0.821	6.63575e-77	CD8_Teff	TAGLN2
SRGN1	3.00761e-78	0.269519	0.998	0.994	4.56405e-74	CD8_Teff	SRGN
DDIT4	1.11934e-77	0.445142	0.826	0.737	1.69859e-73	CD8_Teff	DDIT4
RAB29	3.115e-77	0.43683	0.375	0.244	4.72702e-73	CD8_Teff	RAB29
NR4A31	8.99934e-77	0.535668	0.431	0.29	1.36565e-72	CD8_Teff	NR4A3
S100A4	1.22508e-76	0.424943	0.946	0.888	1.85906e-72	CD8_Teff	S100A4
NFE2L2	1.66873e-76	0.451398	0.602	0.472	2.53229e-72	CD8_Teff	NFE2L2
GADD45B	4.47755e-76	0.543887	0.606	0.464	6.79468e-72	CD8_Teff	GADD45B
LDHA1	1.14203e-75	0.333801	0.941	0.889	1.73304e-71	CD8_Teff	LDHA
AHNAK1	4.42464e-75	0.44715	0.622	0.484	6.71439e-71	CD8_Teff	AHNAK
UPP1	4.64454e-74	0.421595	0.432	0.296	7.04808e-70	CD8_Teff	UPP1
MT-ND5	9.986e-74	0.285518	0.98	0.96	1.51538e-69	CD8_Teff	MT-ND5
CAST	1.13427e-73	0.391948	0.618	0.495	1.72125e-69	CD8_Teff	CAST
CD247	2.4852e-73	0.538791	0.724	0.649	3.77129e-69	CD8_Teff	CD247
APMAP	9.93173e-71	0.412828	0.559	0.433	1.50714e-66	CD8_Teff	APMAP
RPL71	5.88541e-69	0.268451	0.94	0.904	8.93111e-65	CD8_Teff	RPL7
GLIPR21	6.06966e-68	0.386493	0.458	0.329	9.2107e-64	CD8_Teff	GLIPR2
RBKS	6.70734e-68	0.452516	0.277	0.159	1.01784e-63	CD8_Teff	RBKS
AIM11	2.05984e-66	0.368652	0.313	0.192	3.12581e-62	CD8_Teff	AIM1
DUSP21	2.41107e-66	0.313915	0.921	0.854	3.6588e-62	CD8_Teff	DUSP2
SLC2A31	8.61851e-66	0.351039	0.737	0.622	1.30786e-61	CD8_Teff	SLC2A3
RARA1	1.5218e-65	0.363072	0.327	0.204	2.30932e-61	CD8_Teff	RARA
EFHD2	2.70855e-65	0.436146	0.399	0.281	4.11023e-61	CD8_Teff	EFHD2
PIM1	2.90538e-65	0.491247	0.567	0.446	4.40892e-61	CD8_Teff	PIM1
EEF21	5.06734e-65	0.262034	0.95	0.917	7.68969e-61	CD8_Teff	EEF2
GNG2	5.53354e-64	0.41638	0.84	0.785	8.39715e-60	CD8_Teff	GNG2
IFITM2	6.88802e-64	0.322827	0.976	0.938	1.04526e-59	CD8_Teff	IFITM2
TES	7.1342e-62	0.374412	0.329	0.213	1.08262e-57	CD8_Teff	TES
GPR65	1.15425e-61	0.356991	0.633	0.51	1.75157e-57	CD8_Teff	GPR65
XCL1	1.61765e-61	0.750355	0.294	0.181	2.45479e-57	CD8_Teff	XCL1
PITPNC11	4.10324e-59	0.329957	0.37	0.248	6.22667e-55	CD8_Teff	PITPNC1
OSTF1	1.06441e-58	0.325593	0.668	0.574	1.61525e-54	CD8_Teff	OSTF1
ADAM8	4.73661e-58	0.342488	0.352	0.236	7.18781e-54	CD8_Teff	ADAM8
ADGRE5	5.12124e-58	0.36337	0.825	0.745	7.77148e-54	CD8_Teff	ADGRE5
SYTL3	7.08349e-58	0.402161	0.717	0.64	1.07492e-53	CD8_Teff	SYTL3
ZC3H12A	4.59753e-57	0.411775	0.611	0.5	6.97675e-53	CD8_Teff	ZC3H12A
ERN11	6.86662e-57	0.403571	0.286	0.178	1.04201e-52	CD8_Teff	ERN1
CD481	8.45813e-57	0.321124	0.725	0.616	1.28352e-52	CD8_Teff	CD48
IRF1	1.3673e-56	0.361594	0.839	0.771	2.07488e-52	CD8_Teff	IRF1
BCL3	9.98675e-56	0.388704	0.403	0.285	1.51549e-51	CD8_Teff	BCL3
TUBA4A1	3.16422e-53	0.458082	0.751	0.695	4.8017e-49	CD8_Teff	TUBA4A
SELPLG1	7.51866e-53	0.332529	0.611	0.501	1.14096e-48	CD8_Teff	SELPLG
GZMH	1.00081e-52	0.372426	0.807	0.74	1.51873e-48	CD8_Teff	GZMH
MYADM1	2.48997e-52	0.352482	0.646	0.525	3.77853e-48	CD8_Teff	MYADM
RALGAPA11	5.97614e-52	0.35862	0.492	0.381	9.06879e-48	CD8_Teff	RALGAPA1
SH2D2A	1.06403e-51	0.30364	0.855	0.794	1.61467e-47	CD8_Teff	SH2D2A
FCMR1	1.91382e-51	0.299717	0.288	0.182	2.90422e-47	CD8_Teff	FCMR
NR4A2	3.25956e-50	0.40755	0.781	0.712	4.94639e-46	CD8_Teff	NR4A2
SERPINB91	7.77206e-50	0.4343	0.585	0.493	1.17941e-45	CD8_Teff	SERPINB9
KLRC2	1.99133e-48	0.363161	0.273	0.175	3.02185e-44	CD8_Teff	KLRC2
CD69	1.24233e-46	0.479113	0.81	0.737	1.88524e-42	CD8_Teff	CD69
FXYD5	1.54032e-45	0.282537	0.9	0.873	2.33743e-41	CD8_Teff	FXYD5
RP11-325F22.2	9.74345e-45	0.294634	0.279	0.182	1.47857e-40	CD8_Teff	RP11-325F22.2
STOM1	2.13078e-43	0.298624	0.533	0.425	3.23346e-39	CD8_Teff	STOM
FKBP11	3.00272e-42	0.302862	0.382	0.282	4.55663e-38	CD8_Teff	FKBP11
LYAR1	7.74908e-42	0.279834	0.359	0.258	1.17592e-37	CD8_Teff	LYAR
SLC16A3	2.09646e-41	0.356693	0.389	0.294	3.18138e-37	CD8_Teff	SLC16A3
AKNA	3.22046e-41	0.319576	0.587	0.499	4.88705e-37	CD8_Teff	AKNA
FLOT1	3.53094e-41	0.299939	0.355	0.259	5.3582e-37	CD8_Teff	FLOT1
IQGAP21	8.46759e-41	0.273142	0.289	0.195	1.28496e-36	CD8_Teff	IQGAP2
RP5-1171I10.5	1.57824e-40	0.335395	0.275	0.185	2.39498e-36	CD8_Teff	RP5-1171I10.5
NFKB1	5.07602e-39	0.360908	0.354	0.26	7.70286e-35	CD8_Teff	NFKB1
SCML41	3.40944e-38	0.290765	0.343	0.247	5.17383e-34	CD8_Teff	SCML4
UAP1	1.19602e-37	0.327911	0.299	0.209	1.81496e-33	CD8_Teff	UAP1
SYNE1	3.95498e-37	0.316292	0.378	0.286	6.00168e-33	CD8_Teff	SYNE1
IL7R1	5.99352e-37	0.41955	0.398	0.29	9.09516e-33	CD8_Teff	IL7R
FAM46C1	1.6012e-36	0.27461	0.638	0.539	2.42982e-32	CD8_Teff	FAM46C
PPP2R5C1	3.4024e-36	0.250971	0.556	0.461	5.16314e-32	CD8_Teff	PPP2R5C
RELB	4.23999e-36	0.282169	0.661	0.583	6.43419e-32	CD8_Teff	RELB
XBP1	7.59959e-36	0.382252	0.527	0.443	1.15324e-31	CD8_Teff	XBP1
SYAP1	9.91924e-35	0.333192	0.51	0.427	1.50524e-30	CD8_Teff	SYAP1
CDC42SE1	1.24526e-34	0.303409	0.6	0.535	1.88968e-30	CD8_Teff	CDC42SE1
NINJ1	1.08226e-32	0.326173	0.473	0.388	1.64234e-28	CD8_Teff	NINJ1
RNF1251	1.43489e-32	0.292135	0.39	0.307	2.17745e-28	CD8_Teff	RNF125
TRBC1	1.8389e-32	0.29677	0.545	0.452	2.79052e-28	CD8_Teff	TRBC1
MIDN1	1.86908e-32	0.255414	0.293	0.209	2.83632e-28	CD8_Teff	MIDN
LRRFIP1	1.88154e-32	0.25696	0.801	0.744	2.85524e-28	CD8_Teff	LRRFIP1
GZMM1	2.23395e-32	0.319149	0.674	0.611	3.39002e-28	CD8_Teff	GZMM
CDKN1A	2.9956e-32	0.272824	0.571	0.473	4.54583e-28	CD8_Teff	CDKN1A
TMBIM1	4.73109e-32	0.281585	0.397	0.316	7.17943e-28	CD8_Teff	TMBIM1
PTGER41	7.81204e-32	0.295431	0.485	0.398	1.18548e-27	CD8_Teff	PTGER4
CHMP1B1	9.07148e-32	0.426391	0.3	0.221	1.3766e-27	CD8_Teff	CHMP1B
SAMD3	5.61071e-30	0.251431	0.37	0.284	8.51425e-26	CD8_Teff	SAMD3
PIM2	3.96837e-29	0.322845	0.437	0.353	6.022e-25	CD8_Teff	PIM2
IFITM3	6.28198e-29	0.337837	0.544	0.463	9.53291e-25	CD8_Teff	IFITM3
SYNE21	1.74467e-28	0.261909	0.586	0.514	2.64753e-24	CD8_Teff	SYNE2
PRKX	5.33978e-28	0.285136	0.311	0.235	8.10312e-24	CD8_Teff	PRKX
FBXO341	1.80342e-27	0.260254	0.284	0.209	2.73669e-23	CD8_Teff	FBXO34
TPM4	2.73534e-27	0.265229	0.66	0.59	4.15088e-23	CD8_Teff	TPM4
B4GALT1	5.30695e-26	0.25169	0.452	0.377	8.0533e-22	CD8_Teff	B4GALT1
GYG11	6.35529e-26	0.311398	0.461	0.391	9.64416e-22	CD8_Teff	GYG1
FOS1	2.61945e-25	0.341439	0.449	0.354	3.97501e-21	CD8_Teff	FOS
TPST2	3.27556e-23	0.269075	0.403	0.338	4.97067e-19	CD8_Teff	TPST2
CD83	1.36094e-22	0.317643	0.367	0.289	2.06522e-18	CD8_Teff	CD83
INSIG1	3.59357e-22	0.327905	0.496	0.429	5.45325e-18	CD8_Teff	INSIG1
FTH11	5.68687e-22	0.368527	0.997	0.997	8.62982e-18	CD8_Teff	FTH1
EMP3	2.19518e-21	0.274818	0.749	0.712	3.33119e-17	CD8_Teff	EMP3
STARD3NL	7.63982e-21	0.253521	0.367	0.306	1.15934e-16	CD8_Teff	STARD3NL
AES	1.37368e-19	0.284729	0.513	0.468	2.08455e-15	CD8_Teff	AES
AREG	1.46271e-19	0.28316	0.274	0.207	2.21966e-15	CD8_Teff	AREG
NEAT1	2.74947e-19	0.252066	0.677	0.63	4.17232e-15	CD8_Teff	NEAT1
CCND3	3.63252e-17	0.26235	0.557	0.517	5.51235e-13	CD8_Teff	CCND3
ITGB2	6.11543e-13	0.35951	0.607	0.615	9.28017e-09	CD8_Teff	ITGB2
MT1E1	1.31507e-10	0.38605	0.219	0.286	1.99562e-06	CD8_Teff	MT1E
NR4A1	2.90463e-06	0.25572	0.528	0.496	0.0440778	CD8_Teff	NR4A1
CCL4	1.51127e-05	0.275219	0.82	0.793	0.229335	CD8_Teff	CCL4
CMC1	8.44001e-05	0.274448	0.362	0.351	1	CD8_Teff	CMC1
MT1X	0.000138973	0.588553	0.391	0.456	1	CD8_Teff	MT1X
ZNF683	0.00139759	0.295894	0.327	0.321	1	CD8_Teff	ZNF683
STMN1	0	3.34125	0.976	0.249	0	CD8_Tex_Term	STMN1
TYMS	0	2.63732	0.869	0.054	0	CD8_Tex_Term	TYMS
TUBB	0	2.55706	0.965	0.604	0	CD8_Tex_Term	TUBB
TUBA1B	0	2.45726	0.984	0.756	0	CD8_Tex_Term	TUBA1B
HIST1H4C	0	2.30156	0.807	0.547	0	CD8_Tex_Term	HIST1H4C
RRM2	0	2.22918	0.596	0.006	0	CD8_Tex_Term	RRM2
UBE2C	0	2.17038	0.602	0.011	0	CD8_Tex_Term	UBE2C
HMGN2	0	2.062	0.992	0.775	0	CD8_Tex_Term	HMGN2
MKI67	0	2.00935	0.703	0.044	0	CD8_Tex_Term	MKI67
KIAA0101	0	1.85208	0.744	0.032	0	CD8_Tex_Term	KIAA0101
DUT	0	1.81363	0.883	0.36	0	CD8_Tex_Term	DUT
HMGB2	0	1.74135	0.973	0.679	0	CD8_Tex_Term	HMGB2
CENPF	0	1.61238	0.593	0.074	0	CD8_Tex_Term	CENPF
TOP2A	0	1.5924	0.57	0.029	0	CD8_Tex_Term	TOP2A
NUSAP1	0	1.55914	0.697	0.122	0	CD8_Tex_Term	NUSAP1
CKS1B	0	1.52921	0.702	0.083	0	CD8_Tex_Term	CKS1B
TK1	0	1.47723	0.64	0.04	0	CD8_Tex_Term	TK1
MCM7	0	1.46741	0.727	0.1	0	CD8_Tex_Term	MCM7
H2AFZ	0	1.42987	0.99	0.798	0	CD8_Tex_Term	H2AFZ
HMGB1	0	1.39066	0.998	0.944	0	CD8_Tex_Term	HMGB1
CDK1	0	1.38272	0.592	0.045	0	CD8_Tex_Term	CDK1
HIST1H1B	0	1.35908	0.406	0.021	0	CD8_Tex_Term	HIST1H1B
PCNA	0	1.33652	0.713	0.149	0	CD8_Tex_Term	PCNA
ASPM	0	1.31651	0.489	0.015	0	CD8_Tex_Term	ASPM
ASF1B	0	1.30695	0.631	0.024	0	CD8_Tex_Term	ASF1B
TPX2	0	1.29581	0.58	0.052	0	CD8_Tex_Term	TPX2
ZWINT	0	1.29281	0.63	0.012	0	CD8_Tex_Term	ZWINT
PKMYT1	0	1.25304	0.53	0.002	0	CD8_Tex_Term	PKMYT1
HIST1H2AJ	0	1.23186	0.397	0.021	0	CD8_Tex_Term	HIST1H2AJ
CLSPN	0	1.22451	0.64	0.054	0	CD8_Tex_Term	CLSPN
H2AFV	0	1.22394	0.935	0.59	0	CD8_Tex_Term	H2AFV
DHFR	0	1.22234	0.587	0.03	0	CD8_Tex_Term	DHFR
UBE2T	0	1.1996	0.647	0.069	0	CD8_Tex_Term	UBE2T
KIF22	0	1.18965	0.68	0.147	0	CD8_Tex_Term	KIF22
TMEM106C	0	1.18506	0.739	0.168	0	CD8_Tex_Term	TMEM106C
CENPM	0	1.1382	0.675	0.113	0	CD8_Tex_Term	CENPM
RANBP1	0	1.13462	0.89	0.423	0	CD8_Tex_Term	RANBP1
CDT1	0	1.12949	0.537	0.028	0	CD8_Tex_Term	CDT1
SMC4	0	1.12735	0.803	0.31	0	CD8_Tex_Term	SMC4
HIST1H1E	0	1.12121	0.552	0.219	0	CD8_Tex_Term	HIST1H1E
UHRF1	0	1.11194	0.529	0.007	0	CD8_Tex_Term	UHRF1
CDC20	0	1.10992	0.375	0.007	0	CD8_Tex_Term	CDC20
CDKN3	0	1.10904	0.542	0.044	0	CD8_Tex_Term	CDKN3
CCNA2	0	1.10827	0.452	0.012	0	CD8_Tex_Term	CCNA2
DEK	0	1.09661	0.947	0.534	0	CD8_Tex_Term	DEK
SMC2	0	1.09574	0.646	0.064	0	CD8_Tex_Term	SMC2
TMPO	0	1.09369	0.795	0.294	0	CD8_Tex_Term	TMPO
ANP32B	0	1.09328	0.955	0.609	0	CD8_Tex_Term	ANP32B
MAD2L1	0	1.07593	0.609	0.06	0	CD8_Tex_Term	MAD2L1
CCNB2	0	1.06053	0.436	0.006	0	CD8_Tex_Term	CCNB2
KIFC1	0	1.05259	0.513	0.017	0	CD8_Tex_Term	KIFC1
MCM5	0	1.0487	0.67	0.183	0	CD8_Tex_Term	MCM5
CENPU	0	1.04739	0.567	0.025	0	CD8_Tex_Term	CENPU
HIST1H1D	0	1.03793	0.498	0.141	0	CD8_Tex_Term	HIST1H1D
DNAJC9	0	1.03237	0.762	0.211	0	CD8_Tex_Term	DNAJC9
H2AFX	0	1.01623	0.779	0.412	0	CD8_Tex_Term	H2AFX
BIRC5	0	1.01414	0.447	0.003	0	CD8_Tex_Term	BIRC5
NUDT1	0	1.00743	0.748	0.177	0	CD8_Tex_Term	NUDT1
FEN1	0	0.995834	0.557	0.057	0	CD8_Tex_Term	FEN1
H2AFY	0	0.993182	0.831	0.318	0	CD8_Tex_Term	H2AFY
SIVA1	0	0.992065	0.871	0.436	0	CD8_Tex_Term	SIVA1
MCM3	0	0.986533	0.629	0.13	0	CD8_Tex_Term	MCM3
NUCKS1	0	0.986511	0.876	0.424	0	CD8_Tex_Term	NUCKS1
CDCA8	0	0.957264	0.449	0.01	0	CD8_Tex_Term	CDCA8
CDCA5	0	0.943295	0.435	0.003	0	CD8_Tex_Term	CDCA5
GINS2	0	0.939249	0.473	0.033	0	CD8_Tex_Term	GINS2
DTYMK	0	0.927857	0.618	0.08	0	CD8_Tex_Term	DTYMK
DNMT1	0	0.909372	0.757	0.265	0	CD8_Tex_Term	DNMT1
ATAD2	0	0.905577	0.592	0.12	0	CD8_Tex_Term	ATAD2
HIST1H3B	0	0.90473	0.281	0.004	0	CD8_Tex_Term	HIST1H3B
GTSE1	0	0.901453	0.421	0.002	0	CD8_Tex_Term	GTSE1
RPA3	0	0.894776	0.813	0.317	0	CD8_Tex_Term	RPA3
STRA13	0	0.894621	0.726	0.252	0	CD8_Tex_Term	STRA13
CENPW	0	0.891714	0.496	0.017	0	CD8_Tex_Term	CENPW
CENPK	0	0.866679	0.644	0.12	0	CD8_Tex_Term	CENPK
PTTG1	0	0.860586	0.822	0.448	0	CD8_Tex_Term	PTTG1
COX8A	0	0.858839	0.98	0.783	0	CD8_Tex_Term	COX8A
EZH2	0	0.85598	0.612	0.151	0	CD8_Tex_Term	EZH2
AURKB	0	0.851516	0.39	0.002	0	CD8_Tex_Term	AURKB
TCF19	0	0.851154	0.483	0.025	0	CD8_Tex_Term	TCF19
TPI11	0	0.848412	0.992	0.879	0	CD8_Tex_Term	TPI1
ANAPC11	0	0.844557	0.902	0.506	0	CD8_Tex_Term	ANAPC11
DDX39A	0	0.840028	0.758	0.31	0	CD8_Tex_Term	DDX39A
SNRPB	0	0.839264	0.967	0.703	0	CD8_Tex_Term	SNRPB
SAE1	0	0.834104	0.667	0.174	0	CD8_Tex_Term	SAE1
NCAPH	0	0.81893	0.475	0.034	0	CD8_Tex_Term	NCAPH
LSM4	0	0.817817	0.787	0.313	0	CD8_Tex_Term	LSM4
DLGAP5	0	0.815788	0.367	0.002	0	CD8_Tex_Term	DLGAP5
PPIA	0	0.814576	0.998	0.985	0	CD8_Tex_Term	PPIA
RNASEH2A	0	0.81408	0.55	0.075	0	CD8_Tex_Term	RNASEH2A
WDR34	0	0.813454	0.476	0.036	0	CD8_Tex_Term	WDR34
CKS2	0	0.805403	0.87	0.515	0	CD8_Tex_Term	CKS2
CENPN	0	0.804858	0.548	0.087	0	CD8_Tex_Term	CENPN
LIG1	0	0.800849	0.501	0.064	0	CD8_Tex_Term	LIG1
MCM4	0	0.800147	0.466	0.054	0	CD8_Tex_Term	MCM4
HELLS	0	0.78639	0.496	0.073	0	CD8_Tex_Term	HELLS
PLK1	0	0.786049	0.289	0.003	0	CD8_Tex_Term	PLK1
CALM3	0	0.785183	0.948	0.666	0	CD8_Tex_Term	CALM3
CARHSP1	0	0.785005	0.75	0.284	0	CD8_Tex_Term	CARHSP1
CENPE	0	0.777708	0.385	0.044	0	CD8_Tex_Term	CENPE
RAD51AP1	0	0.773734	0.428	0.014	0	CD8_Tex_Term	RAD51AP1
ACTB	0	0.773224	1	1	0	CD8_Tex_Term	ACTB
SLC25A5	0	0.772553	0.961	0.749	0	CD8_Tex_Term	SLC25A5
NCAPG	0	0.768173	0.42	0.026	0	CD8_Tex_Term	NCAPG
CKAP2L	0	0.762366	0.4	0.018	0	CD8_Tex_Term	CKAP2L
RACGAP1	0	0.761936	0.442	0.047	0	CD8_Tex_Term	RACGAP1
MCM2	0	0.755132	0.44	0.046	0	CD8_Tex_Term	MCM2
RRM1	0	0.755068	0.567	0.134	0	CD8_Tex_Term	RRM1
HIST1H2AG	0	0.753201	0.281	0.038	0	CD8_Tex_Term	HIST1H2AG
CASC5	0	0.752836	0.401	0.019	0	CD8_Tex_Term	CASC5
NASP	0	0.750967	0.809	0.403	0	CD8_Tex_Term	NASP
PFN1	0	0.750566	1	0.997	0	CD8_Tex_Term	PFN1
NUF2	0	0.748319	0.375	0.01	0	CD8_Tex_Term	NUF2
CENPH	0	0.747532	0.469	0.038	0	CD8_Tex_Term	CENPH
RAN	0	0.745733	0.987	0.867	0	CD8_Tex_Term	RAN
GAPDH1	0	0.744041	1	0.998	0	CD8_Tex_Term	GAPDH
ORC6	0	0.74075	0.432	0.016	0	CD8_Tex_Term	ORC6
GNG5	0	0.739613	0.967	0.754	0	CD8_Tex_Term	GNG5
FBXO5	0	0.739536	0.392	0.053	0	CD8_Tex_Term	FBXO5
SKA2	0	0.73725	0.64	0.177	0	CD8_Tex_Term	SKA2
CCNB1	0	0.735784	0.283	0.02	0	CD8_Tex_Term	CCNB1
MAD2L2	0	0.731993	0.778	0.316	0	CD8_Tex_Term	MAD2L2
PRC1	0	0.731461	0.422	0.036	0	CD8_Tex_Term	PRC1
CCDC167	0	0.731117	0.658	0.2	0	CD8_Tex_Term	CCDC167
HIST1H2AI	0	0.729526	0.278	0.022	0	CD8_Tex_Term	HIST1H2AI
SNRPD1	0	0.728078	0.852	0.447	0	CD8_Tex_Term	SNRPD1
USP1	0	0.72733	0.635	0.208	0	CD8_Tex_Term	USP1
NAP1L1	0	0.72698	0.881	0.523	0	CD8_Tex_Term	NAP1L1
TROAP	0	0.72391	0.33	0.005	0	CD8_Tex_Term	TROAP
FABP51	0	0.722363	0.887	0.537	0	CD8_Tex_Term	FABP5
CENPA	0	0.720445	0.32	0.004	0	CD8_Tex_Term	CENPA
ANXA51	0	0.716958	0.936	0.635	0	CD8_Tex_Term	ANXA5
GGH	0	0.716095	0.421	0.017	0	CD8_Tex_Term	GGH
PHF19	0	0.715146	0.534	0.103	0	CD8_Tex_Term	PHF19
ANP32E	0	0.703968	0.683	0.292	0	CD8_Tex_Term	ANP32E
NDC80	0	0.702379	0.441	0.058	0	CD8_Tex_Term	NDC80
KIF2C	0	0.697517	0.35	0.005	0	CD8_Tex_Term	KIF2C
LMNB1	0	0.696945	0.737	0.299	0	CD8_Tex_Term	LMNB1
CDK4	0	0.69653	0.588	0.155	0	CD8_Tex_Term	CDK4
TALDO1	0	0.695787	0.804	0.393	0	CD8_Tex_Term	TALDO1
FANCI	0	0.694049	0.415	0.027	0	CD8_Tex_Term	FANCI
HIST1H1C	0	0.688188	0.516	0.227	0	CD8_Tex_Term	HIST1H1C
GMNN	0	0.682097	0.523	0.116	0	CD8_Tex_Term	GMNN
TACC3	0	0.681307	0.481	0.096	0	CD8_Tex_Term	TACC3
RALY	0	0.676981	0.947	0.662	0	CD8_Tex_Term	RALY
LSM5	0	0.676609	0.702	0.26	0	CD8_Tex_Term	LSM5
BANF1	0	0.675657	0.874	0.501	0	CD8_Tex_Term	BANF1
COX5A	0	0.672894	0.946	0.689	0	CD8_Tex_Term	COX5A
HIRIP3	0	0.667844	0.467	0.059	0	CD8_Tex_Term	HIRIP3
KIF20B	0	0.664977	0.549	0.168	0	CD8_Tex_Term	KIF20B
CDCA3	0	0.660695	0.325	0.001	0	CD8_Tex_Term	CDCA3
ANLN	0	0.659651	0.338	0.014	0	CD8_Tex_Term	ANLN
PSMC3	0	0.658344	0.745	0.317	0	CD8_Tex_Term	PSMC3
PKM1	0	0.656782	0.947	0.713	0	CD8_Tex_Term	PKM
HLA-DRA1	0	0.655737	0.922	0.664	0	CD8_Tex_Term	HLA-DRA
KIF23	0	0.655446	0.352	0.02	0	CD8_Tex_Term	KIF23
RAD21	0	0.652755	0.829	0.506	0	CD8_Tex_Term	RAD21
CDCA2	0	0.651677	0.343	0.009	0	CD8_Tex_Term	CDCA2
SMC3	0	0.650849	0.676	0.262	0	CD8_Tex_Term	SMC3
IFI27L1	0	0.649122	0.488	0.077	0	CD8_Tex_Term	IFI27L1
ACTG1	0	0.648666	0.999	0.986	0	CD8_Tex_Term	ACTG1
ACOT7	0	0.648534	0.55	0.129	0	CD8_Tex_Term	ACOT7
MELK	0	0.640585	0.369	0.009	0	CD8_Tex_Term	MELK
HNRNPAB	0	0.639493	0.703	0.309	0	CD8_Tex_Term	HNRNPAB
IDH2	0	0.637618	0.856	0.553	0	CD8_Tex_Term	IDH2
RFC4	0	0.637463	0.448	0.064	0	CD8_Tex_Term	RFC4
CBX3	0	0.636283	0.841	0.464	0	CD8_Tex_Term	CBX3
HMGN1	0	0.635519	0.971	0.782	0	CD8_Tex_Term	HMGN1
PSIP1	0	0.634942	0.756	0.343	0	CD8_Tex_Term	PSIP1
YWHAH	0	0.632712	0.743	0.351	0	CD8_Tex_Term	YWHAH
HMMR	0	0.63041	0.292	0.006	0	CD8_Tex_Term	HMMR
CDC45	0	0.625144	0.341	0.007	0	CD8_Tex_Term	CDC45
DTL	0	0.623649	0.355	0.019	0	CD8_Tex_Term	DTL
CDCA7	0	0.622075	0.363	0.049	0	CD8_Tex_Term	CDCA7
HJURP	0	0.621665	0.306	0.001	0	CD8_Tex_Term	HJURP
WHSC1	0	0.621636	0.448	0.071	0	CD8_Tex_Term	WHSC1
HSPB11	0	0.621236	0.742	0.328	0	CD8_Tex_Term	HSPB11
ENO1	0	0.618314	0.948	0.738	0	CD8_Tex_Term	ENO1
SNRPD3	0	0.615406	0.873	0.519	0	CD8_Tex_Term	SNRPD3
LSM3	0	0.615392	0.733	0.3	0	CD8_Tex_Term	LSM3
CDC6	0	0.612839	0.321	0.009	0	CD8_Tex_Term	CDC6
C19orf48	0	0.611101	0.43	0.063	0	CD8_Tex_Term	C19orf48
ERH	0	0.609685	0.866	0.516	0	CD8_Tex_Term	ERH
ACYP1	0	0.608383	0.495	0.111	0	CD8_Tex_Term	ACYP1
PRDX3	0	0.607888	0.761	0.342	0	CD8_Tex_Term	PRDX3
HIST2H2AC	0	0.606538	0.344	0.085	0	CD8_Tex_Term	HIST2H2AC
SPC25	0	0.604528	0.322	0.001	0	CD8_Tex_Term	SPC25
HNRNPA2B1	0	0.603171	0.995	0.935	0	CD8_Tex_Term	HNRNPA2B1
HMGB3	0	0.601456	0.346	0.029	0	CD8_Tex_Term	HMGB3
NRM	0	0.600399	0.449	0.072	0	CD8_Tex_Term	NRM
C12orf75	0	0.598447	0.855	0.512	0	CD8_Tex_Term	C12orf75
PA2G4	0	0.597862	0.843	0.487	0	CD8_Tex_Term	PA2G4
PGAM11	0	0.595068	0.974	0.793	0	CD8_Tex_Term	PGAM1
KIF15	0	0.590331	0.315	0.001	0	CD8_Tex_Term	KIF15
CCDC34	0	0.587011	0.357	0.028	0	CD8_Tex_Term	CCDC34
SMC1A	0	0.585787	0.602	0.218	0	CD8_Tex_Term	SMC1A
MZT1	0	0.583113	0.627	0.232	0	CD8_Tex_Term	MZT1
SAC3D1	0	0.58105	0.34	0.024	0	CD8_Tex_Term	SAC3D1
SGOL1	0	0.580776	0.338	0.007	0	CD8_Tex_Term	SGOL1
CDC25B	0	0.580328	0.502	0.151	0	CD8_Tex_Term	CDC25B
PTMA	0	0.577868	1	1	0	CD8_Tex_Term	PTMA
BRCA1	0	0.575058	0.341	0.016	0	CD8_Tex_Term	BRCA1
SSRP1	0	0.57392	0.603	0.214	0	CD8_Tex_Term	SSRP1
NCAPG2	0	0.572409	0.348	0.021	0	CD8_Tex_Term	NCAPG2
ATP5G3	0	0.571518	0.955	0.734	0	CD8_Tex_Term	ATP5G3
BRCA2	0	0.571275	0.36	0.027	0	CD8_Tex_Term	BRCA2
AP2S1	0	0.570857	0.797	0.395	0	CD8_Tex_Term	AP2S1
MCM6	0	0.569556	0.579	0.207	0	CD8_Tex_Term	MCM6
SRSF3	0	0.568392	0.917	0.649	0	CD8_Tex_Term	SRSF3
MZT2B	0	0.568341	0.681	0.309	0	CD8_Tex_Term	MZT2B
BLOC1S1	0	0.567652	0.623	0.222	0	CD8_Tex_Term	BLOC1S1
SGOL2	0	0.567076	0.324	0.021	0	CD8_Tex_Term	SGOL2
FAM111A	0	0.56647	0.504	0.148	0	CD8_Tex_Term	FAM111A
KIF14	0	0.565617	0.283	0.006	0	CD8_Tex_Term	KIF14
ESCO2	0	0.56354	0.291	0.004	0	CD8_Tex_Term	ESCO2
CFL1	0	0.563467	0.999	0.993	0	CD8_Tex_Term	CFL1
CHEK1	0	0.563026	0.385	0.037	0	CD8_Tex_Term	CHEK1
SNRPG	0	0.560671	0.93	0.677	0	CD8_Tex_Term	SNRPG
CDCA4	0	0.558915	0.462	0.117	0	CD8_Tex_Term	CDCA4
EXOSC8	0	0.558464	0.583	0.169	0	CD8_Tex_Term	EXOSC8
MRPL51	0	0.55015	0.811	0.437	0	CD8_Tex_Term	MRPL51
BARD1	0	0.549092	0.502	0.132	0	CD8_Tex_Term	BARD1
PPDPF	0	0.54667	0.985	0.916	0	CD8_Tex_Term	PPDPF
KIF11	0	0.545793	0.325	0.019	0	CD8_Tex_Term	KIF11
RBBP7	0	0.545013	0.653	0.26	0	CD8_Tex_Term	RBBP7
CHCHD2	0	0.544467	0.989	0.942	0	CD8_Tex_Term	CHCHD2
MIS18BP1	0	0.541382	0.598	0.226	0	CD8_Tex_Term	MIS18BP1
RNASEH2C	0	0.540178	0.668	0.27	0	CD8_Tex_Term	RNASEH2C
ARPC5	0	0.540063	0.889	0.582	0	CD8_Tex_Term	ARPC5
SNRNP25	0	0.539932	0.466	0.116	0	CD8_Tex_Term	SNRNP25
HIST1H2AM	0	0.537954	0.282	0.035	0	CD8_Tex_Term	HIST1H2AM
HPRT1	0	0.536161	0.685	0.306	0	CD8_Tex_Term	HPRT1
CDKN2A	0	0.535494	0.511	0.164	0	CD8_Tex_Term	CDKN2A
YBX1	0	0.535207	0.965	0.818	0	CD8_Tex_Term	YBX1
NCAPD3	0	0.534888	0.41	0.075	0	CD8_Tex_Term	NCAPD3
HNRNPA3	0	0.534722	0.947	0.716	0	CD8_Tex_Term	HNRNPA3
RBBP8	0	0.532294	0.471	0.12	0	CD8_Tex_Term	RBBP8
BUB1	0	0.531983	0.339	0.033	0	CD8_Tex_Term	BUB1
MXD3	0	0.528445	0.279	0.005	0	CD8_Tex_Term	MXD3
UBE2S	0	0.5273	0.546	0.233	0	CD8_Tex_Term	UBE2S
NCAPH2	0	0.524462	0.419	0.081	0	CD8_Tex_Term	NCAPH2
NUDT21	0	0.52284	0.762	0.386	0	CD8_Tex_Term	NUDT21
RBX1	0	0.521887	0.876	0.557	0	CD8_Tex_Term	RBX1
RFC2	0	0.5202	0.457	0.111	0	CD8_Tex_Term	RFC2
RAD51	0	0.519599	0.313	0.007	0	CD8_Tex_Term	RAD51
HNRNPF	0	0.519469	0.943	0.736	0	CD8_Tex_Term	HNRNPF
MEA1	0	0.517783	0.729	0.359	0	CD8_Tex_Term	MEA1
FDPS	0	0.516356	0.675	0.287	0	CD8_Tex_Term	FDPS
SRP9	0	0.514983	0.856	0.52	0	CD8_Tex_Term	SRP9
NCAPD2	0	0.514219	0.366	0.051	0	CD8_Tex_Term	NCAPD2
CDK2	0	0.51363	0.38	0.057	0	CD8_Tex_Term	CDK2
UQCC2	0	0.511541	0.592	0.212	0	CD8_Tex_Term	UQCC2
PSMB9	0	0.506375	0.989	0.877	0	CD8_Tex_Term	PSMB9
ATAD5	0	0.503018	0.311	0.022	0	CD8_Tex_Term	ATAD5
DEPDC1B	0	0.501471	0.303	0.012	0	CD8_Tex_Term	DEPDC1B
MND1	0	0.501347	0.288	0.002	0	CD8_Tex_Term	MND1
PPP1CA	0	0.496534	0.946	0.722	0	CD8_Tex_Term	PPP1CA
LSM2	0	0.495903	0.836	0.488	0	CD8_Tex_Term	LSM2
TFDP1	0	0.495867	0.463	0.124	0	CD8_Tex_Term	TFDP1
YEATS4	0	0.494777	0.488	0.142	0	CD8_Tex_Term	YEATS4
ITGB3BP	0	0.491773	0.383	0.063	0	CD8_Tex_Term	ITGB3BP
SHCBP1	0	0.489369	0.298	0.004	0	CD8_Tex_Term	SHCBP1
GGCT	0	0.488822	0.493	0.153	0	CD8_Tex_Term	GGCT
SNRPE	0	0.486858	0.685	0.322	0	CD8_Tex_Term	SNRPE
TIMELESS	0	0.48665	0.31	0.024	0	CD8_Tex_Term	TIMELESS
COX6A1	0	0.484865	0.98	0.871	0	CD8_Tex_Term	COX6A1
SPAG5	0	0.484593	0.292	0.009	0	CD8_Tex_Term	SPAG5
CBX5	0	0.484382	0.5	0.14	0	CD8_Tex_Term	CBX5
SHMT2	0	0.480716	0.545	0.187	0	CD8_Tex_Term	SHMT2
SUMO2	0	0.480366	0.992	0.932	0	CD8_Tex_Term	SUMO2
FAM96A	0	0.479541	0.704	0.319	0	CD8_Tex_Term	FAM96A
DIAPH3	0	0.478809	0.263	0.001	0	CD8_Tex_Term	DIAPH3
SNRPC	0	0.476449	0.765	0.391	0	CD8_Tex_Term	SNRPC
TUBG1	0	0.475149	0.373	0.054	0	CD8_Tex_Term	TUBG1
NAA38	0	0.474924	0.704	0.33	0	CD8_Tex_Term	NAA38
VRK1	0	0.474718	0.446	0.103	0	CD8_Tex_Term	VRK1
LRR1	0	0.47259	0.385	0.061	0	CD8_Tex_Term	LRR1
MCM10	0	0.471854	0.265	0.002	0	CD8_Tex_Term	MCM10
SNRPA	0	0.468389	0.705	0.333	0	CD8_Tex_Term	SNRPA
BCL2L12	0	0.467413	0.427	0.087	0	CD8_Tex_Term	BCL2L12
CLN6	0	0.467072	0.395	0.083	0	CD8_Tex_Term	CLN6
VDAC3	0	0.466706	0.665	0.294	0	CD8_Tex_Term	VDAC3
RPL39L	0	0.466299	0.395	0.07	0	CD8_Tex_Term	RPL39L
POLR3K	0	0.46429	0.49	0.143	0	CD8_Tex_Term	POLR3K
PPIH	0	0.463552	0.583	0.208	0	CD8_Tex_Term	PPIH
DCTPP1	0	0.462724	0.44	0.138	0	CD8_Tex_Term	DCTPP1
RFC5	0	0.459454	0.336	0.038	0	CD8_Tex_Term	RFC5
CEP55	0	0.454642	0.266	0.005	0	CD8_Tex_Term	CEP55
DPM2	0	0.454579	0.516	0.171	0	CD8_Tex_Term	DPM2
ACAT2	0	0.454147	0.511	0.168	0	CD8_Tex_Term	ACAT2
KIAA1524	0	0.453339	0.304	0.024	0	CD8_Tex_Term	KIAA1524
EBP	0	0.450343	0.55	0.2	0	CD8_Tex_Term	EBP
DDB2	0	0.448138	0.478	0.147	0	CD8_Tex_Term	DDB2
THOC3	0	0.447965	0.556	0.195	0	CD8_Tex_Term	THOC3
CKAP5	0	0.445212	0.382	0.094	0	CD8_Tex_Term	CKAP5
BAZ1B	0	0.445185	0.603	0.251	0	CD8_Tex_Term	BAZ1B
AURKA	0	0.444932	0.284	0.038	0	CD8_Tex_Term	AURKA
SCCPDH	0	0.444636	0.48	0.157	0	CD8_Tex_Term	SCCPDH
SKA1	0	0.44266	0.263	0.003	0	CD8_Tex_Term	SKA1
HADH	0	0.437788	0.393	0.085	0	CD8_Tex_Term	HADH
RAD51C	0	0.437134	0.427	0.109	0	CD8_Tex_Term	RAD51C
RHOA	0	0.434354	0.992	0.952	0	CD8_Tex_Term	RHOA
CHAF1A	0	0.432499	0.286	0.027	0	CD8_Tex_Term	CHAF1A
TOPBP1	0	0.430699	0.408	0.098	0	CD8_Tex_Term	TOPBP1
NEIL3	0	0.430008	0.251	0.007	0	CD8_Tex_Term	NEIL3
WDR76	0	0.428746	0.314	0.045	0	CD8_Tex_Term	WDR76
HAUS4	0	0.428024	0.413	0.096	0	CD8_Tex_Term	HAUS4
NABP2	0	0.427438	0.511	0.17	0	CD8_Tex_Term	NABP2
ZDHHC12	0	0.422373	0.524	0.191	0	CD8_Tex_Term	ZDHHC12
MASTL	0	0.42195	0.315	0.053	0	CD8_Tex_Term	MASTL
NME1	0	0.416937	0.39	0.119	0	CD8_Tex_Term	NME1
POLD2	0	0.413751	0.382	0.104	0	CD8_Tex_Term	POLD2
DSN1	0	0.412794	0.303	0.037	0	CD8_Tex_Term	DSN1
HINT2	0	0.411615	0.544	0.207	0	CD8_Tex_Term	HINT2
PRPSAP1	0	0.411112	0.439	0.13	0	CD8_Tex_Term	PRPSAP1
ECT2	0	0.408662	0.252	0.013	0	CD8_Tex_Term	ECT2
TEX30	0	0.406844	0.439	0.123	0	CD8_Tex_Term	TEX30
HNRNPD	0	0.406641	0.574	0.238	0	CD8_Tex_Term	HNRNPD
UNG	0	0.403727	0.292	0.084	0	CD8_Tex_Term	UNG
PAICS	0	0.394587	0.296	0.056	0	CD8_Tex_Term	PAICS
BUB1B	0	0.391966	0.258	0.023	0	CD8_Tex_Term	BUB1B
PAFAH1B3	0	0.390929	0.477	0.156	0	CD8_Tex_Term	PAFAH1B3
MTHFD1	0	0.39085	0.41	0.123	0	CD8_Tex_Term	MTHFD1
FAM83D	0	0.387772	0.316	0.097	0	CD8_Tex_Term	FAM83D
POLD3	0	0.386533	0.29	0.046	0	CD8_Tex_Term	POLD3
FANCG	0	0.386156	0.292	0.042	0	CD8_Tex_Term	FANCG
DLEU2	0	0.384234	0.373	0.1	0	CD8_Tex_Term	DLEU2
MRPL37	0	0.38279	0.481	0.164	0	CD8_Tex_Term	MRPL37
COMMD4	0	0.382667	0.471	0.161	0	CD8_Tex_Term	COMMD4
ARHGAP11A	0	0.381457	0.271	0.038	0	CD8_Tex_Term	ARHGAP11A
TTF2	0	0.380955	0.349	0.08	0	CD8_Tex_Term	TTF2
SLC43A3	0	0.380347	0.327	0.066	0	CD8_Tex_Term	SLC43A3
POP7	0	0.373718	0.46	0.145	0	CD8_Tex_Term	POP7
HAUS8	0	0.372852	0.282	0.033	0	CD8_Tex_Term	HAUS8
SMS	0	0.37066	0.527	0.212	0	CD8_Tex_Term	SMS
CENPP	0	0.367823	0.251	0.017	0	CD8_Tex_Term	CENPP
WDHD1	0	0.364988	0.266	0.032	0	CD8_Tex_Term	WDHD1
BOLA3	0	0.364744	0.549	0.219	0	CD8_Tex_Term	BOLA3
MAGOHB	0	0.363295	0.37	0.093	0	CD8_Tex_Term	MAGOHB
REEP4	0	0.361046	0.327	0.082	0	CD8_Tex_Term	REEP4
CD151	0	0.359976	0.446	0.166	0	CD8_Tex_Term	CD151
CEP152	0	0.359618	0.29	0.047	0	CD8_Tex_Term	CEP152
TPGS2	0	0.359212	0.466	0.164	0	CD8_Tex_Term	TPGS2
DDX11	0	0.355637	0.255	0.029	0	CD8_Tex_Term	DDX11
MYL6B	0	0.347493	0.422	0.133	0	CD8_Tex_Term	MYL6B
SUZ12	0	0.346636	0.431	0.147	0	CD8_Tex_Term	SUZ12
ARHGAP11B	0	0.343035	0.272	0.052	0	CD8_Tex_Term	ARHGAP11B
HAUS1	0	0.339479	0.392	0.12	0	CD8_Tex_Term	HAUS1
LRRC45	0	0.337511	0.267	0.047	0	CD8_Tex_Term	LRRC45
CBR3	0	0.336564	0.266	0.052	0	CD8_Tex_Term	CBR3
POLA2	0	0.335944	0.253	0.036	0	CD8_Tex_Term	POLA2
TIMM10	0	0.333059	0.449	0.16	0	CD8_Tex_Term	TIMM10
ICMT	0	0.333037	0.347	0.097	0	CD8_Tex_Term	ICMT
TPRKB	0	0.329945	0.435	0.135	0	CD8_Tex_Term	TPRKB
RP11-545E17.3	0	0.329919	0.272	0.051	0	CD8_Tex_Term	RP11-545E17.3
SHMT1	0	0.329701	0.278	0.046	0	CD8_Tex_Term	SHMT1
ACTL6A	0	0.327939	0.357	0.096	0	CD8_Tex_Term	ACTL6A
CENPL	0	0.327301	0.265	0.042	0	CD8_Tex_Term	CENPL
POLR2H	0	0.326207	0.443	0.161	0	CD8_Tex_Term	POLR2H
MSH6	0	0.32582	0.27	0.064	0	CD8_Tex_Term	MSH6
CAMK1	0	0.323653	0.318	0.099	0	CD8_Tex_Term	CAMK1
NUP107	0	0.322125	0.362	0.102	0	CD8_Tex_Term	NUP107
ZWILCH	0	0.319202	0.26	0.037	0	CD8_Tex_Term	ZWILCH
RPA1	0	0.318775	0.403	0.135	0	CD8_Tex_Term	RPA1
TIPIN	0	0.317492	0.258	0.049	0	CD8_Tex_Term	TIPIN
TMEM107	0	0.317211	0.386	0.123	0	CD8_Tex_Term	TMEM107
WDR54	0	0.315367	0.446	0.162	0	CD8_Tex_Term	WDR54
LMNB2	0	0.312477	0.303	0.073	0	CD8_Tex_Term	LMNB2
PRIM2	0	0.312139	0.305	0.072	0	CD8_Tex_Term	PRIM2
MSH2	0	0.296711	0.259	0.056	0	CD8_Tex_Term	MSH2
BLM	0	0.294016	0.258	0.053	0	CD8_Tex_Term	BLM
PRIM1	0	0.29305	0.264	0.056	0	CD8_Tex_Term	PRIM1
RFWD3	0	0.292473	0.272	0.06	0	CD8_Tex_Term	RFWD3
DHRS4L2	0	0.288038	0.291	0.074	0	CD8_Tex_Term	DHRS4L2
EMC9	0	0.287082	0.31	0.085	0	CD8_Tex_Term	EMC9
CBX1	0	0.285343	0.328	0.093	0	CD8_Tex_Term	CBX1
CCDC18	0	0.282087	0.256	0.058	0	CD8_Tex_Term	CCDC18
FANCL	0	0.275307	0.252	0.061	0	CD8_Tex_Term	FANCL
FN3KRP	0	0.273067	0.31	0.092	0	CD8_Tex_Term	FN3KRP
AKIP1	0	0.269379	0.319	0.097	0	CD8_Tex_Term	AKIP1
XRCC1	0	0.267715	0.362	0.118	0	CD8_Tex_Term	XRCC1
PCNT	0	0.263594	0.262	0.066	0	CD8_Tex_Term	PCNT
RNASEH2B	7.38505e-308	0.403517	0.607	0.266	1.12068e-303	CD8_Tex_Term	RNASEH2B
TUBA1C	4.80568e-306	0.610285	0.701	0.38	7.29262e-302	CD8_Tex_Term	TUBA1C
SUPT16H	2.12517e-305	0.389107	0.536	0.222	3.22495e-301	CD8_Tex_Term	SUPT16H
CORO1A	5.9125e-305	0.442523	0.994	0.954	8.97222e-301	CD8_Tex_Term	CORO1A
PMVK	1.14935e-304	0.351913	0.519	0.209	1.74414e-300	CD8_Tex_Term	PMVK
MRPS11	2.52885e-304	0.29142	0.422	0.15	3.83754e-300	CD8_Tex_Term	MRPS11
PSMA2	1.13013e-303	0.343658	0.502	0.198	1.71497e-299	CD8_Tex_Term	PSMA2
RPL26L1	8.661e-303	0.250811	0.359	0.118	1.31431e-298	CD8_Tex_Term	RPL26L1
PMM1	4.50767e-300	0.286509	0.395	0.138	6.84039e-296	CD8_Tex_Term	PMM1
CASP8AP2	4.22169e-299	0.261671	0.269	0.076	6.40641e-295	CD8_Tex_Term	CASP8AP2
RBM17	7.18289e-299	0.48126	0.762	0.41	1.09e-294	CD8_Tex_Term	RBM17
UBE2I	2.52923e-298	0.482336	0.897	0.615	3.83811e-294	CD8_Tex_Term	UBE2I
C1orf35	4.37261e-298	0.293346	0.387	0.135	6.63544e-294	CD8_Tex_Term	C1orf35
GUSB	1.5102e-297	0.35024	0.476	0.186	2.29173e-293	CD8_Tex_Term	GUSB
PPIF	1.87214e-297	0.417665	0.568	0.251	2.84097e-293	CD8_Tex_Term	PPIF
VPS29	2.83891e-297	0.445702	0.72	0.359	4.30805e-293	CD8_Tex_Term	VPS29
CDKN2D	5.3807e-296	0.361308	0.315	0.102	8.16521e-292	CD8_Tex_Term	CDKN2D
MRPL11	1.22242e-294	0.361372	0.534	0.221	1.85502e-290	CD8_Tex_Term	MRPL11
TOR3A	3.32658e-294	0.316792	0.442	0.166	5.04809e-290	CD8_Tex_Term	TOR3A
AP1M1	1.52841e-293	0.340154	0.525	0.214	2.31936e-289	CD8_Tex_Term	AP1M1
AKR7A2	3.05223e-293	0.384001	0.515	0.215	4.63175e-289	CD8_Tex_Term	AKR7A2
NUCB2	2.39794e-291	0.43322	0.568	0.251	3.63887e-287	CD8_Tex_Term	NUCB2
NDUFB3	3.49276e-290	0.444764	0.745	0.388	5.30026e-286	CD8_Tex_Term	NDUFB3
GMPS	2.03865e-289	0.31572	0.437	0.165	3.09365e-285	CD8_Tex_Term	GMPS
XPO1	2.08855e-289	0.33437	0.475	0.188	3.16937e-285	CD8_Tex_Term	XPO1
ATP5J	1.14983e-286	0.48149	0.887	0.582	1.74487e-282	CD8_Tex_Term	ATP5J
ARPC1B	1.99553e-285	0.45815	0.969	0.831	3.02821e-281	CD8_Tex_Term	ARPC1B
MYCBP	1.26331e-284	0.279101	0.408	0.148	1.91708e-280	CD8_Tex_Term	MYCBP
ARL6IP6	1.00579e-282	0.401621	0.609	0.277	1.52628e-278	CD8_Tex_Term	ARL6IP6
HN1	4.14824e-282	0.556516	0.878	0.628	6.29496e-278	CD8_Tex_Term	HN1
HNRNPR	8.80104e-282	0.481319	0.797	0.462	1.33556e-277	CD8_Tex_Term	HNRNPR
RBBP4	3.69335e-281	0.454048	0.704	0.359	5.60466e-277	CD8_Tex_Term	RBBP4
SARNP	5.21405e-281	0.389248	0.677	0.32	7.91232e-277	CD8_Tex_Term	SARNP
RDX	2.66796e-278	0.257982	0.318	0.104	4.04863e-274	CD8_Tex_Term	RDX
SNRPF	3.61661e-275	0.462167	0.771	0.428	5.48821e-271	CD8_Tex_Term	SNRPF
PSMB2	1.46378e-273	0.452549	0.787	0.44	2.22129e-269	CD8_Tex_Term	PSMB2
NFATC2IP	1.22509e-272	0.293167	0.389	0.143	1.85907e-268	CD8_Tex_Term	NFATC2IP
RPA2	2.50829e-272	0.353136	0.542	0.233	3.80633e-268	CD8_Tex_Term	RPA2
CXCL131	5.20774e-272	0.712087	0.78	0.485	7.90275e-268	CD8_Tex_Term	CXCL13
TMEM14C	9.8883e-272	0.433701	0.655	0.323	1.50055e-267	CD8_Tex_Term	TMEM14C
ACAA2	1.27953e-271	0.329645	0.519	0.218	1.94168e-267	CD8_Tex_Term	ACAA2
NONO	1.48477e-271	0.461563	0.811	0.478	2.25314e-267	CD8_Tex_Term	NONO
ANAPC15	1.66514e-269	0.267042	0.376	0.136	2.52685e-265	CD8_Tex_Term	ANAPC15
PDLIM7	2.79357e-269	0.266192	0.357	0.126	4.23925e-265	CD8_Tex_Term	PDLIM7
TMEM14A	5.60373e-269	0.342405	0.543	0.234	8.50366e-265	CD8_Tex_Term	TMEM14A
CTNNAL1	6.54053e-269	0.288887	0.44	0.173	9.92526e-265	CD8_Tex_Term	CTNNAL1
NUTF2	1.24497e-268	0.398905	0.677	0.331	1.88924e-264	CD8_Tex_Term	NUTF2
PSMD14	2.52648e-267	0.340109	0.577	0.253	3.83394e-263	CD8_Tex_Term	PSMD14
CNTRL	4.22024e-267	0.361423	0.543	0.237	6.40422e-263	CD8_Tex_Term	CNTRL
YIF1B	7.55426e-267	0.288718	0.47	0.187	1.14636e-262	CD8_Tex_Term	YIF1B
CCL31	1.22028e-266	0.901596	0.649	0.373	1.85178e-262	CD8_Tex_Term	CCL3
DCK	1.42105e-266	0.32679	0.5	0.208	2.15644e-262	CD8_Tex_Term	DCK
DAZAP1	2.88918e-265	0.276146	0.431	0.165	4.38434e-261	CD8_Tex_Term	DAZAP1
PSMB81	4.79615e-265	0.429349	0.951	0.742	7.27816e-261	CD8_Tex_Term	PSMB8
RTN3	4.70022e-264	0.332727	0.505	0.213	7.13258e-260	CD8_Tex_Term	RTN3
MCMBP	1.13374e-263	0.26109	0.336	0.116	1.72045e-259	CD8_Tex_Term	MCMBP
GPAA1	1.27567e-263	0.296026	0.45	0.178	1.93584e-259	CD8_Tex_Term	GPAA1
IFI61	5.63546e-262	0.622267	0.865	0.582	8.5518e-258	CD8_Tex_Term	IFI6
GSS	9.40451e-261	0.263314	0.395	0.148	1.42713e-256	CD8_Tex_Term	GSS
PNKD	2.00517e-260	0.328237	0.539	0.232	3.04285e-256	CD8_Tex_Term	PNKD
TOMM5	2.03437e-260	0.470633	0.821	0.501	3.08716e-256	CD8_Tex_Term	TOMM5
C16orf87	5.01122e-260	0.28925	0.4	0.153	7.60452e-256	CD8_Tex_Term	C16orf87
MCUR1	2.69767e-259	0.265707	0.385	0.143	4.09371e-255	CD8_Tex_Term	MCUR1
RSRC1	3.84388e-259	0.253877	0.371	0.134	5.83308e-255	CD8_Tex_Term	RSRC1
PDCD5	4.97068e-259	0.399361	0.687	0.344	7.543e-255	CD8_Tex_Term	PDCD5
EIF4EBP1	8.11838e-259	0.312415	0.448	0.181	1.23196e-254	CD8_Tex_Term	EIF4EBP1
IMPDH2	1.29476e-258	0.332265	0.511	0.219	1.9648e-254	CD8_Tex_Term	IMPDH2
RUVBL2	2.73278e-258	0.273388	0.421	0.163	4.14699e-254	CD8_Tex_Term	RUVBL2
CEP57	7.01975e-258	0.37793	0.626	0.296	1.06525e-253	CD8_Tex_Term	CEP57
SNRNP40	1.367e-256	0.327239	0.581	0.258	2.07442e-252	CD8_Tex_Term	SNRNP40
PIN1	5.39577e-256	0.407228	0.757	0.399	8.18807e-252	CD8_Tex_Term	PIN1
ILF2	8.79208e-256	0.452539	0.815	0.495	1.3342e-251	CD8_Tex_Term	ILF2
DBI	9.21018e-256	0.449771	0.916	0.677	1.39764e-251	CD8_Tex_Term	DBI
GEM1	5.74312e-254	0.526127	0.624	0.323	8.71518e-250	CD8_Tex_Term	GEM
CKAP2	3.20607e-253	0.320478	0.466	0.194	4.86521e-249	CD8_Tex_Term	CKAP2
HAT1	3.11391e-252	0.284406	0.419	0.164	4.72536e-248	CD8_Tex_Term	HAT1
PSMG2	2.65538e-251	0.405255	0.704	0.365	4.02953e-247	CD8_Tex_Term	PSMG2
HMGN31	4.03954e-251	0.446904	0.745	0.411	6.13e-247	CD8_Tex_Term	HMGN3
ATP5J2	2.94721e-250	0.434491	0.906	0.636	4.47238e-246	CD8_Tex_Term	ATP5J2
GLO1	3.25944e-250	0.317465	0.483	0.204	4.9462e-246	CD8_Tex_Term	GLO1
STOML2	7.91169e-250	0.327807	0.59	0.268	1.2006e-245	CD8_Tex_Term	STOML2
MRPL17	1.7859e-249	0.280549	0.436	0.174	2.7101e-245	CD8_Tex_Term	MRPL17
IER3IP1	4.78104e-248	0.359883	0.62	0.293	7.25522e-244	CD8_Tex_Term	IER3IP1
COPS3	9.49539e-248	0.350279	0.555	0.253	1.44092e-243	CD8_Tex_Term	COPS3
CRIP1	2.17735e-247	0.386971	0.997	0.966	3.30413e-243	CD8_Tex_Term	CRIP1
PSMB3	8.36943e-247	0.418224	0.905	0.632	1.27006e-242	CD8_Tex_Term	PSMB3
DCXR	1.35016e-246	0.468232	0.81	0.491	2.04886e-242	CD8_Tex_Term	DCXR
LMCD1	2.19533e-246	0.252572	0.268	0.086	3.33141e-242	CD8_Tex_Term	LMCD1
EEF1E1	2.35839e-245	0.273923	0.412	0.162	3.57886e-241	CD8_Tex_Term	EEF1E1
PGD	5.0172e-245	0.282515	0.428	0.171	7.6136e-241	CD8_Tex_Term	PGD
LAGE3	1.06173e-243	0.35998	0.611	0.29	1.61117e-239	CD8_Tex_Term	LAGE3
TMEM109	1.66274e-243	0.410643	0.641	0.321	2.52321e-239	CD8_Tex_Term	TMEM109
PIGX	2.14355e-243	0.25427	0.334	0.12	3.25283e-239	CD8_Tex_Term	PIGX
PPM1G	2.61979e-243	0.420745	0.838	0.51	3.97552e-239	CD8_Tex_Term	PPM1G
TPM41	1.38509e-242	0.485575	0.845	0.556	2.10187e-238	CD8_Tex_Term	TPM4
DCPS	1.69856e-242	0.268785	0.461	0.189	2.57757e-238	CD8_Tex_Term	DCPS
SRSF10	1.54344e-241	0.476052	0.875	0.589	2.34217e-237	CD8_Tex_Term	SRSF10
RNPS1	1.6591e-241	0.425515	0.853	0.544	2.51768e-237	CD8_Tex_Term	RNPS1
SET	8.45028e-240	0.437716	0.805	0.484	1.28233e-235	CD8_Tex_Term	SET
ITGB1BP1	4.11109e-239	0.350756	0.621	0.297	6.23857e-235	CD8_Tex_Term	ITGB1BP1
BUB3	7.25623e-238	0.451703	0.884	0.625	1.10113e-233	CD8_Tex_Term	BUB3
PSMD1	3.11558e-237	0.271955	0.461	0.192	4.72789e-233	CD8_Tex_Term	PSMD1
SNRPA1	1.15593e-235	0.340537	0.622	0.298	1.75412e-231	CD8_Tex_Term	SNRPA1
PDIA6	1.97421e-235	0.437728	0.844	0.539	2.99586e-231	CD8_Tex_Term	PDIA6
NDUFB11	3.59195e-235	0.413729	0.927	0.69	5.45078e-231	CD8_Tex_Term	NDUFB11
LMF2	1.20168e-234	0.306771	0.503	0.219	1.82354e-230	CD8_Tex_Term	LMF2
ELAVL1	6.00981e-234	0.323716	0.577	0.267	9.11989e-230	CD8_Tex_Term	ELAVL1
SF3A2	1.62484e-233	0.423837	0.807	0.483	2.46569e-229	CD8_Tex_Term	SF3A2
VIM1	8.29075e-233	0.350611	0.998	0.973	1.25812e-228	CD8_Tex_Term	VIM
PLEKHJ1	8.4939e-233	0.288979	0.54	0.24	1.28895e-228	CD8_Tex_Term	PLEKHJ1
FKBP1A1	1.49695e-232	0.414676	0.937	0.689	2.27162e-228	CD8_Tex_Term	FKBP1A
GLRX3	1.91348e-232	0.261054	0.461	0.192	2.90371e-228	CD8_Tex_Term	GLRX3
CYC1	1.30193e-231	0.349841	0.664	0.327	1.97568e-227	CD8_Tex_Term	CYC1
TRNAU1AP	3.99783e-231	0.260563	0.435	0.178	6.0667e-227	CD8_Tex_Term	TRNAU1AP
INO80E	7.66902e-230	0.292478	0.53	0.235	1.16377e-225	CD8_Tex_Term	INO80E
CISD2	2.34028e-229	0.337725	0.638	0.311	3.55137e-225	CD8_Tex_Term	CISD2
SLC25A11	1.12272e-227	0.274187	0.488	0.21	1.70373e-223	CD8_Tex_Term	SLC25A11
CLTA	1.35555e-227	0.407622	0.829	0.509	2.05705e-223	CD8_Tex_Term	CLTA
MZT2A	9.36055e-226	0.42506	0.727	0.406	1.42046e-221	CD8_Tex_Term	MZT2A
MYL6	1.78377e-223	0.340001	0.996	0.982	2.70687e-219	CD8_Tex_Term	MYL6
RFC1	2.37456e-223	0.322627	0.56	0.263	3.6034e-219	CD8_Tex_Term	RFC1
CYB5B	2.42942e-223	0.288834	0.571	0.263	3.68665e-219	CD8_Tex_Term	CYB5B
SLBP	5.57964e-223	0.443114	0.852	0.575	8.4671e-219	CD8_Tex_Term	SLBP
MRPL13	1.51596e-222	0.271577	0.501	0.219	2.30047e-218	CD8_Tex_Term	MRPL13
VBP1	2.09875e-222	0.288244	0.54	0.243	3.18485e-218	CD8_Tex_Term	VBP1
PSME2	2.12836e-222	0.414718	0.958	0.791	3.22979e-218	CD8_Tex_Term	PSME2
NUP50	5.39409e-222	0.261796	0.436	0.182	8.18554e-218	CD8_Tex_Term	NUP50
ARPC2	7.419e-222	0.339358	0.994	0.96	1.12583e-217	CD8_Tex_Term	ARPC2
NENF	1.92051e-221	0.279662	0.451	0.193	2.91438e-217	CD8_Tex_Term	NENF
UBA2	5.51482e-221	0.33565	0.592	0.286	8.36873e-217	CD8_Tex_Term	UBA2
CD74	7.72074e-221	0.428587	0.998	0.981	1.17162e-216	CD8_Tex_Term	CD74
BAX	4.31138e-220	0.401805	0.816	0.492	6.54253e-216	CD8_Tex_Term	BAX
PLP2	1.28861e-218	0.461362	0.899	0.668	1.95547e-214	CD8_Tex_Term	PLP2
NDUFB6	2.63811e-218	0.378868	0.733	0.405	4.00333e-214	CD8_Tex_Term	NDUFB6
HTATSF1	1.05754e-217	0.256438	0.44	0.187	1.60482e-213	CD8_Tex_Term	HTATSF1
LY6E1	1.92738e-217	0.479636	0.974	0.859	2.9248e-213	CD8_Tex_Term	LY6E
NUDCD2	4.98607e-217	0.269311	0.484	0.211	7.56636e-213	CD8_Tex_Term	NUDCD2
YWHAQ	1.47391e-216	0.403711	0.91	0.667	2.23665e-212	CD8_Tex_Term	YWHAQ
PSMA4	3.15764e-216	0.353641	0.654	0.334	4.79172e-212	CD8_Tex_Term	PSMA4
IFI16	2.73448e-215	0.412089	0.866	0.581	4.14957e-211	CD8_Tex_Term	IFI16
CD320	3.84043e-215	0.250572	0.374	0.15	5.82785e-211	CD8_Tex_Term	CD320
RECQL	1.82243e-214	0.289434	0.509	0.231	2.76553e-210	CD8_Tex_Term	RECQL
PFKL	6.0731e-213	0.274521	0.481	0.214	9.21593e-209	CD8_Tex_Term	PFKL
TMEM258	1.44358e-212	0.40864	0.885	0.615	2.19063e-208	CD8_Tex_Term	TMEM258
MIF	3.04582e-212	0.422062	0.984	0.929	4.62203e-208	CD8_Tex_Term	MIF
MIR155HG1	5.25002e-212	0.449004	0.602	0.323	7.9669e-208	CD8_Tex_Term	MIR155HG
CDK2AP2	1.30939e-211	0.425239	0.869	0.6	1.98701e-207	CD8_Tex_Term	CDK2AP2
TAF15	2.24201e-211	0.403957	0.723	0.409	3.40224e-207	CD8_Tex_Term	TAF15
FIBP	2.28909e-211	0.329843	0.66	0.334	3.47369e-207	CD8_Tex_Term	FIBP
OAS3	2.37278e-211	0.253732	0.437	0.189	3.60069e-207	CD8_Tex_Term	OAS3
MIR4435-2HG	4.56331e-211	0.372542	0.701	0.383	6.92483e-207	CD8_Tex_Term	MIR4435-2HG
SPATS2L1	2.95687e-210	0.259883	0.461	0.203	4.48705e-206	CD8_Tex_Term	SPATS2L
UQCRQ	9.00391e-210	0.410275	0.845	0.553	1.36634e-205	CD8_Tex_Term	UQCRQ
TESC	1.12018e-209	0.328283	0.436	0.194	1.69987e-205	CD8_Tex_Term	TESC
TMUB1	3.61883e-209	0.341295	0.685	0.35	5.49157e-205	CD8_Tex_Term	TMUB1
SLC25A1	1.78784e-208	0.251199	0.454	0.196	2.71305e-204	CD8_Tex_Term	SLC25A1
CSRP1	4.72307e-208	0.25659	0.502	0.225	7.16727e-204	CD8_Tex_Term	CSRP1
NDUFA4	2.81381e-207	0.37142	0.954	0.795	4.26995e-203	CD8_Tex_Term	NDUFA4
TMEM160	4.66574e-207	0.336447	0.68	0.353	7.08026e-203	CD8_Tex_Term	TMEM160
MTHFD21	1.34776e-205	0.410357	0.848	0.558	2.04523e-201	CD8_Tex_Term	MTHFD2
ID31	2.15097e-205	0.405625	0.514	0.259	3.2641e-201	CD8_Tex_Term	ID3
GSTO1	2.42664e-205	0.33178	0.662	0.346	3.68243e-201	CD8_Tex_Term	GSTO1
HSD17B10	2.88507e-205	0.30119	0.585	0.281	4.3781e-201	CD8_Tex_Term	HSD17B10
NDUFS8	1.88274e-204	0.378699	0.805	0.479	2.85706e-200	CD8_Tex_Term	NDUFS8
PARK71	2.85967e-203	0.372704	0.947	0.762	4.33955e-199	CD8_Tex_Term	PARK7
NUDT5	9.36439e-203	0.283477	0.598	0.289	1.42105e-198	CD8_Tex_Term	NUDT5
SRSF1	1.02899e-201	0.271286	0.47	0.212	1.56149e-197	CD8_Tex_Term	SRSF1
UFD1L	3.11507e-200	0.300031	0.61	0.3	4.72712e-196	CD8_Tex_Term	UFD1L
TCERG1	8.67159e-199	0.264432	0.493	0.226	1.31591e-194	CD8_Tex_Term	TCERG1
WDR1	1.19761e-198	0.378479	0.88	0.614	1.81737e-194	CD8_Tex_Term	WDR1
ENTPD11	1.33174e-198	0.32002	0.603	0.314	2.02092e-194	CD8_Tex_Term	ENTPD1
MRPS16	4.57964e-198	0.251262	0.522	0.239	6.94961e-194	CD8_Tex_Term	MRPS16
PCMT1	7.70433e-197	0.322343	0.655	0.337	1.16913e-192	CD8_Tex_Term	PCMT1
RAD23A	2.2034e-196	0.390619	0.799	0.49	3.34365e-192	CD8_Tex_Term	RAD23A
SMARCB1	2.63229e-195	0.275291	0.583	0.282	3.9945e-191	CD8_Tex_Term	SMARCB1
NOP56	5.12205e-195	0.282909	0.51	0.242	7.77271e-191	CD8_Tex_Term	NOP56
PRKDC	1.0797e-194	0.305787	0.484	0.229	1.63844e-190	CD8_Tex_Term	PRKDC
NHP2	3.27572e-194	0.342382	0.663	0.352	4.9709e-190	CD8_Tex_Term	NHP2
ANXA2	4.67409e-192	0.441222	0.829	0.565	7.09293e-188	CD8_Tex_Term	ANXA2
UQCRC1	7.14044e-192	0.336164	0.7	0.385	1.08356e-187	CD8_Tex_Term	UQCRC1
CD59	4.37804e-191	0.275265	0.354	0.15	6.64368e-187	CD8_Tex_Term	CD59
H3F3A	2.0285e-190	0.366924	0.991	0.962	3.07825e-186	CD8_Tex_Term	H3F3A
PSMD8	2.35324e-190	0.36834	0.859	0.575	3.57104e-186	CD8_Tex_Term	PSMD8
COTL1	5.34329e-190	0.471309	0.977	0.865	8.10845e-186	CD8_Tex_Term	COTL1
RHEB	5.62117e-190	0.391824	0.717	0.418	8.53013e-186	CD8_Tex_Term	RHEB
SUMO3	6.80012e-190	0.319727	0.669	0.354	1.03192e-185	CD8_Tex_Term	SUMO3
HLA-DRB11	7.68521e-188	0.448343	0.954	0.84	1.16623e-183	CD8_Tex_Term	HLA-DRB1
NDUFA2	6.42193e-187	0.352354	0.746	0.429	9.74529e-183	CD8_Tex_Term	NDUFA2
DCTN3	8.91017e-187	0.410204	0.712	0.418	1.35212e-182	CD8_Tex_Term	DCTN3
HP1BP3	2.51969e-185	0.43253	0.758	0.47	3.82364e-181	CD8_Tex_Term	HP1BP3
MRPL52	5.07074e-185	0.318286	0.646	0.341	7.69485e-181	CD8_Tex_Term	MRPL52
ARL6IP1	2.77117e-183	0.717551	0.821	0.59	4.20525e-179	CD8_Tex_Term	ARL6IP1
LAP3	6.6874e-182	0.329509	0.679	0.374	1.01481e-177	CD8_Tex_Term	LAP3
AK2	8.19399e-182	0.261219	0.57	0.279	1.24344e-177	CD8_Tex_Term	AK2
MDH1	1.1285e-181	0.333277	0.718	0.407	1.7125e-177	CD8_Tex_Term	MDH1
KPNB1	1.82071e-181	0.347203	0.732	0.426	2.76293e-177	CD8_Tex_Term	KPNB1
ILK	2.5716e-181	0.270669	0.607	0.306	3.9024e-177	CD8_Tex_Term	ILK
TXN2	3.45693e-181	0.25212	0.55	0.267	5.24588e-177	CD8_Tex_Term	TXN2
CD38	3.91499e-181	0.296354	0.489	0.243	5.941e-177	CD8_Tex_Term	CD38
TPM3	5.03795e-180	0.340048	0.966	0.844	7.64508e-176	CD8_Tex_Term	TPM3
TXN	1.40353e-179	0.381306	0.852	0.596	2.12986e-175	CD8_Tex_Term	TXN
TNFSF41	1.47589e-176	0.330191	0.374	0.171	2.23967e-172	CD8_Tex_Term	TNFSF4
KPNA2	2.21783e-176	0.483058	0.68	0.409	3.36555e-172	CD8_Tex_Term	KPNA2
CD701	3.1562e-176	0.434332	0.476	0.249	4.78954e-172	CD8_Tex_Term	CD70
SDF2L1	4.186e-174	0.318821	0.604	0.322	6.35225e-170	CD8_Tex_Term	SDF2L1
PARP1	2.2407e-173	0.318499	0.625	0.337	3.40027e-169	CD8_Tex_Term	PARP1
PHLDA11	5.05333e-173	0.416255	0.867	0.612	7.66843e-169	CD8_Tex_Term	PHLDA1
TUBB4B1	3.43297e-172	0.440449	0.835	0.62	5.20953e-168	CD8_Tex_Term	TUBB4B
SLC25A39	3.59251e-172	0.29228	0.587	0.305	5.45163e-168	CD8_Tex_Term	SLC25A39
XRCC5	1.93871e-171	0.355109	0.798	0.506	2.94199e-167	CD8_Tex_Term	XRCC5
TMX1	6.64878e-171	0.281416	0.603	0.31	1.00895e-166	CD8_Tex_Term	TMX1
COX6C	3.21875e-170	0.343891	0.947	0.779	4.88446e-166	CD8_Tex_Term	COX6C
IER5	4.26199e-170	0.385003	0.402	0.19	6.46757e-166	CD8_Tex_Term	IER5
ACP1	7.90124e-170	0.297448	0.668	0.36	1.19901e-165	CD8_Tex_Term	ACP1
RAB8A	1.14136e-169	0.278463	0.639	0.335	1.73202e-165	CD8_Tex_Term	RAB8A
ATPIF1	1.37086e-168	0.34984	0.881	0.619	2.08027e-164	CD8_Tex_Term	ATPIF1
HSBP1	5.3424e-168	0.289691	0.684	0.371	8.10709e-164	CD8_Tex_Term	HSBP1
NDUFS6	1.97789e-166	0.333147	0.79	0.489	3.00145e-162	CD8_Tex_Term	NDUFS6
ATP5C1	6.11264e-166	0.33458	0.821	0.533	9.27593e-162	CD8_Tex_Term	ATP5C1
POLR2G	1.4983e-165	0.301309	0.722	0.411	2.27367e-161	CD8_Tex_Term	POLR2G
LSM7	7.1652e-165	0.339734	0.791	0.492	1.08732e-160	CD8_Tex_Term	LSM7
LDHB	9.1864e-165	0.36655	0.927	0.748	1.39404e-160	CD8_Tex_Term	LDHB
P4HB	1.05737e-164	0.347629	0.811	0.52	1.60457e-160	CD8_Tex_Term	P4HB
PDAP1	4.04118e-164	0.270535	0.655	0.348	6.13249e-160	CD8_Tex_Term	PDAP1
C11orf311	1.7283e-163	0.358207	0.858	0.591	2.6227e-159	CD8_Tex_Term	C11orf31
LSM6	2.73839e-163	0.250998	0.601	0.306	4.15551e-159	CD8_Tex_Term	LSM6
NDUFAB1	3.91727e-163	0.321176	0.751	0.442	5.94446e-159	CD8_Tex_Term	NDUFAB1
ATP5L	6.99668e-163	0.279701	0.987	0.93	1.06175e-158	CD8_Tex_Term	ATP5L
PSMA7	1.67422e-162	0.301809	0.972	0.854	2.54062e-158	CD8_Tex_Term	PSMA7
GPR251	2.1304e-162	0.265555	0.421	0.205	3.23288e-158	CD8_Tex_Term	GPR25
RAC1	2.41913e-162	0.332116	0.891	0.661	3.67103e-158	CD8_Tex_Term	RAC1
MRPL34	4.85157e-162	0.254784	0.574	0.292	7.36226e-158	CD8_Tex_Term	MRPL34
TXNDC17	2.15884e-161	0.275849	0.627	0.335	3.27604e-157	CD8_Tex_Term	TXNDC17
LBR	6.54767e-160	0.283334	0.556	0.29	9.9361e-156	CD8_Tex_Term	LBR
NDUFB2	1.28629e-159	0.35361	0.873	0.642	1.95194e-155	CD8_Tex_Term	NDUFB2
IFNG1	1.81276e-159	0.481	0.64	0.394	2.75087e-155	CD8_Tex_Term	IFNG
PHPT11	2.34681e-159	0.303412	0.682	0.383	3.56128e-155	CD8_Tex_Term	PHPT1
HINT1	1.21479e-158	0.290997	0.981	0.904	1.84344e-154	CD8_Tex_Term	HINT1
SIT11	4.89092e-158	0.29885	0.659	0.375	7.42197e-154	CD8_Tex_Term	SIT1
DNAJC15	8.56998e-158	0.278441	0.664	0.362	1.30049e-153	CD8_Tex_Term	DNAJC15
SSNA1	1.1891e-157	0.289888	0.71	0.403	1.80445e-153	CD8_Tex_Term	SSNA1
CSNK2B	1.21539e-157	0.338132	0.867	0.597	1.84435e-153	CD8_Tex_Term	CSNK2B
ATP5G1	5.40598e-157	0.295466	0.572	0.307	8.20358e-153	CD8_Tex_Term	ATP5G1
PPP4C	6.26333e-157	0.319701	0.799	0.503	9.5046e-153	CD8_Tex_Term	PPP4C
CKLF	1.03059e-156	0.340354	0.841	0.557	1.56392e-152	CD8_Tex_Term	CKLF
H1FX	1.5441e-156	0.280486	0.465	0.234	2.34317e-152	CD8_Tex_Term	H1FX
VDAC1	4.75433e-156	0.333653	0.793	0.51	7.2147e-152	CD8_Tex_Term	VDAC1
ARL6IP4	4.92018e-156	0.334794	0.815	0.529	7.46638e-152	CD8_Tex_Term	ARL6IP4
MRPS34	1.03381e-154	0.281009	0.654	0.362	1.56881e-150	CD8_Tex_Term	MRPS34
DNPH11	1.37613e-154	0.324392	0.712	0.421	2.08827e-150	CD8_Tex_Term	DNPH1
PTBP1	3.28192e-154	0.299675	0.709	0.406	4.98032e-150	CD8_Tex_Term	PTBP1
CNPY3	3.20651e-153	0.259154	0.647	0.347	4.86589e-149	CD8_Tex_Term	CNPY3
PLSCR11	2.5508e-152	0.308583	0.726	0.445	3.87084e-148	CD8_Tex_Term	PLSCR1
COX17	2.2624e-151	0.298548	0.722	0.422	3.4332e-147	CD8_Tex_Term	COX17
ATF3	3.47617e-151	0.468151	0.575	0.337	5.27509e-147	CD8_Tex_Term	ATF3
ARPC5L	1.19302e-150	0.308444	0.785	0.489	1.81041e-146	CD8_Tex_Term	ARPC5L
SNRNP70	2.20355e-148	0.268595	0.643	0.355	3.34389e-144	CD8_Tex_Term	SNRNP70
NDUFA12	4.16734e-148	0.313092	0.812	0.518	6.32393e-144	CD8_Tex_Term	NDUFA12
POLR2J	1.07227e-147	0.268693	0.675	0.376	1.62717e-143	CD8_Tex_Term	POLR2J
ILF3	5.29082e-147	0.280035	0.694	0.395	8.02882e-143	CD8_Tex_Term	ILF3
HLA-DMA1	1.07965e-145	0.307446	0.714	0.428	1.63836e-141	CD8_Tex_Term	HLA-DMA
PRDX2	2.01126e-145	0.364335	0.669	0.416	3.05209e-141	CD8_Tex_Term	PRDX2
CHMP5	4.8461e-144	0.255007	0.639	0.351	7.35395e-140	CD8_Tex_Term	CHMP5
NDUFA6	9.42254e-142	0.322223	0.85	0.584	1.42987e-137	CD8_Tex_Term	NDUFA6
PSMA3	2.21856e-141	0.276861	0.694	0.401	3.36666e-137	CD8_Tex_Term	PSMA3
SOX41	8.22258e-141	0.282623	0.44	0.235	1.24778e-136	CD8_Tex_Term	SOX4
CLIC1	1.23537e-140	0.274656	0.987	0.923	1.87467e-136	CD8_Tex_Term	CLIC1
GSTP1	1.27478e-140	0.40642	0.845	0.657	1.93448e-136	CD8_Tex_Term	GSTP1
BATF1	1.46848e-139	0.296266	0.835	0.553	2.22842e-135	CD8_Tex_Term	BATF
EIF2S2	3.06661e-139	0.281727	0.674	0.392	4.65358e-135	CD8_Tex_Term	EIF2S2
PRELID1	4.866e-138	0.323666	0.847	0.595	7.38416e-134	CD8_Tex_Term	PRELID1
DNAJC8	9.3753e-138	0.290013	0.749	0.453	1.4227e-133	CD8_Tex_Term	DNAJC8
MPC2	1.17802e-137	0.291978	0.765	0.472	1.78764e-133	CD8_Tex_Term	MPC2
TMSB10	3.82371e-137	0.320766	0.999	0.998	5.80247e-133	CD8_Tex_Term	TMSB10
TCEB1	2.81391e-133	0.275592	0.757	0.458	4.27012e-129	CD8_Tex_Term	TCEB1
PMAIP11	1.02354e-132	0.355733	0.779	0.539	1.55322e-128	CD8_Tex_Term	PMAIP1
MRPL57	3.21787e-132	0.274267	0.709	0.423	4.88312e-128	CD8_Tex_Term	MRPL57
PPA1	1.51759e-131	0.302748	0.711	0.443	2.30294e-127	CD8_Tex_Term	PPA1
EIF5A	3.56386e-131	0.31229	0.8	0.534	5.40815e-127	CD8_Tex_Term	EIF5A
SRSF4	2.5751e-130	0.279353	0.721	0.437	3.90771e-126	CD8_Tex_Term	SRSF4
PSMA6	3.29576e-130	0.295949	0.837	0.572	5.00131e-126	CD8_Tex_Term	PSMA6
SHFM11	4.40646e-130	0.3067	0.905	0.676	6.6868e-126	CD8_Tex_Term	SHFM1
PSMB6	1.93008e-129	0.290394	0.854	0.594	2.9289e-125	CD8_Tex_Term	PSMB6
KHDRBS1	1.6985e-126	0.284568	0.765	0.485	2.57747e-122	CD8_Tex_Term	KHDRBS1
SRSF2	2.60975e-125	0.278775	0.945	0.776	3.9603e-121	CD8_Tex_Term	SRSF2
POLR2E	2.06216e-124	0.263346	0.748	0.456	3.12933e-120	CD8_Tex_Term	POLR2E
YWHAE	9.27742e-124	0.262671	0.737	0.456	1.40785e-119	CD8_Tex_Term	YWHAE
UQCR10	3.4048e-123	0.285463	0.892	0.657	5.16679e-119	CD8_Tex_Term	UQCR10
UQCRH	1.017e-122	0.282815	0.916	0.73	1.54331e-118	CD8_Tex_Term	UQCRH
PSMA5	2.66856e-122	0.281394	0.803	0.534	4.04954e-118	CD8_Tex_Term	PSMA5
RPS27L	4.14635e-122	0.293819	0.826	0.576	6.29209e-118	CD8_Tex_Term	RPS27L
PNN	2.99444e-119	0.257979	0.666	0.394	4.54406e-115	CD8_Tex_Term	PNN
SF3B4	9.12219e-119	0.25196	0.713	0.429	1.38429e-114	CD8_Tex_Term	SF3B4
NDUFAF3	2.36468e-118	0.258022	0.702	0.428	3.5884e-114	CD8_Tex_Term	NDUFAF3
HLA-DPA11	9.86359e-118	0.305032	0.958	0.833	1.4968e-113	CD8_Tex_Term	HLA-DPA1
SEC11A1	1.79665e-117	0.268179	0.792	0.512	2.72641e-113	CD8_Tex_Term	SEC11A
SGK1	7.69706e-117	0.324905	0.273	0.13	1.16803e-112	CD8_Tex_Term	SGK1
RBMX	9.57318e-117	0.264172	0.776	0.503	1.45273e-112	CD8_Tex_Term	RBMX
RBPJ1	9.90338e-117	0.25819	0.823	0.568	1.50284e-112	CD8_Tex_Term	RBPJ
PCBP2	3.59781e-116	0.286716	0.903	0.709	5.45967e-112	CD8_Tex_Term	PCBP2
RGS16	5.23845e-116	0.322774	0.316	0.16	7.94934e-112	CD8_Tex_Term	RGS16
CMC2	2.60934e-113	0.265673	0.788	0.52	3.95968e-109	CD8_Tex_Term	CMC2
THRAP3	2.82823e-113	0.262322	0.769	0.491	4.29184e-109	CD8_Tex_Term	THRAP3
CCT8	5.29919e-113	0.250968	0.738	0.457	8.04152e-109	CD8_Tex_Term	CCT8
GNB2	6.90003e-113	0.277705	0.825	0.578	1.04708e-108	CD8_Tex_Term	GNB2
COX6B1	8.56625e-113	0.264466	0.945	0.786	1.29993e-108	CD8_Tex_Term	COX6B1
RNF167	4.59183e-112	0.260346	0.761	0.48	6.9681e-108	CD8_Tex_Term	RNF167
PSMA1	4.73038e-112	0.253893	0.859	0.597	7.17835e-108	CD8_Tex_Term	PSMA1
MRPL181	3.59841e-110	0.270872	0.764	0.499	5.46059e-106	CD8_Tex_Term	MRPL18
POLR2K	7.85489e-109	0.251633	0.797	0.523	1.19198e-104	CD8_Tex_Term	POLR2K
UBE2D2	1.42853e-106	0.257186	0.919	0.732	2.16779e-102	CD8_Tex_Term	UBE2D2
NME2	1.47269e-105	0.360509	0.863	0.693	2.23481e-101	CD8_Tex_Term	NME2
SF3B2	4.88427e-105	0.272262	0.858	0.615	7.41188e-101	CD8_Tex_Term	SF3B2
HLA-DQA11	3.13019e-104	0.315029	0.819	0.624	4.75007e-100	CD8_Tex_Term	HLA-DQA1
UBE2N	3.46543e-103	0.251708	0.779	0.511	5.25879e-99	CD8_Tex_Term	UBE2N
MAGOH	3.70714e-103	0.250301	0.783	0.514	5.62558e-99	CD8_Tex_Term	MAGOH
PRDX61	6.80427e-103	0.257449	0.885	0.653	1.03255e-98	CD8_Tex_Term	PRDX6
ATP5H	3.75424e-101	0.255229	0.798	0.532	5.69706e-97	CD8_Tex_Term	ATP5H
HLA-DRB51	4.42845e-93	0.369346	0.817	0.637	6.72018e-89	CD8_Tex_Term	HLA-DRB5
RHOB1	4.67765e-93	0.31952	0.659	0.451	7.09833e-89	CD8_Tex_Term	RHOB
2023-06-01	3.25804e-82	0.268502	0.973	0.894	4.94407e-78	CD8_Tex_Term	JUN
CALM2	4.1209e-76	0.251237	0.957	0.873	6.25347e-72	CD8_Tex_Term	CALM2
LGALS1	9.62106e-55	0.422323	0.812	0.665	1.46e-50	CD8_Tex_Term	LGALS1
CCL41	7.90514e-53	0.418092	0.858	0.785	1.1996e-48	CD8_Tex_Term	CCL4
GZMA1	2.72612e-43	0.368698	0.928	0.885	4.13689e-39	CD8_Tex_Term	GZMA
RGS11	1.41077e-40	0.257549	0.91	0.793	2.14084e-36	CD8_Tex_Term	RGS1
HSPA61	0	2.46048	0.792	0.229	0	CD8_Tem	HSPA6
HSPA1B1	0	1.63747	0.995	0.743	0	CD8_Tem	HSPA1B
DNAJB11	0	1.59763	0.991	0.933	0	CD8_Tem	DNAJB1
HSPA1A1	0	1.57462	0.996	0.87	0	CD8_Tem	HSPA1A
ZFAND2A1	2.31286e-234	2.09092	0.771	0.459	3.50977e-230	CD8_Tem	ZFAND2A
DNAJB41	1.10195e-226	1.41842	0.688	0.321	1.67221e-222	CD8_Tem	DNAJB4
PPP1R15A1	1.25937e-207	1.45685	0.899	0.716	1.9111e-203	CD8_Tem	PPP1R15A
CACYBP1	3.47726e-198	1.05514	0.933	0.822	5.27674e-194	CD8_Tem	CACYBP
HSPB12	3.99222e-189	1.17187	0.922	0.721	6.05819e-185	CD8_Tem	HSPB1
HSP90AA1	1.92527e-185	0.998399	0.998	0.996	2.9216e-181	CD8_Tem	HSP90AA1
HSPE11	1.89588e-177	1.19447	0.96	0.934	2.877e-173	CD8_Tem	HSPE1
BAG31	3.09385e-168	1.35132	0.754	0.463	4.69492e-164	CD8_Tem	BAG3
SERPINH11	6.68226e-151	1.58857	0.582	0.283	1.01403e-146	CD8_Tem	SERPINH1
HSPA8	1.18884e-149	0.982282	0.992	0.997	1.80406e-145	CD8_Tem	HSPA8
NR4A11	8.8449e-146	1.49341	0.742	0.49	1.34221e-141	CD8_Tem	NR4A1
DNAJA4	1.13164e-145	1.05283	0.457	0.187	1.71726e-141	CD8_Tem	DNAJA4
DUSP11	5.24059e-138	1.33601	0.863	0.707	7.95259e-134	CD8_Tem	DUSP1
HSPH11	2.6114e-134	1.20156	0.908	0.864	3.9628e-130	CD8_Tem	HSPH1
TNFSF14	4.95134e-129	1.41018	0.489	0.236	7.51366e-125	CD8_Tem	TNFSF14
GZMK1	1.82647e-126	0.916453	0.707	0.38	2.77167e-122	CD8_Tem	GZMK
RPL391	3.6277e-124	0.45492	0.999	0.998	5.50504e-120	CD8_Tem	RPL39
RPL23A2	4.88516e-120	0.473534	0.999	0.997	7.41323e-116	CD8_Tem	RPL23A
HSPD11	1.72743e-116	1.10635	0.897	0.87	2.62138e-112	CD8_Tem	HSPD1
RPS15A1	8.7495e-112	0.442461	1	0.999	1.32774e-107	CD8_Tem	RPS15A
RPL132	5.64141e-111	0.385929	1	0.999	8.56084e-107	CD8_Tem	RPL13
TNF1	4.1898e-109	1.46911	0.34	0.131	6.35802e-105	CD8_Tem	TNF
ATF31	1.08771e-108	1.16855	0.616	0.361	1.6506e-104	CD8_Tem	ATF3
RPS251	2.30614e-108	0.416313	0.999	0.998	3.49956e-104	CD8_Tem	RPS25
MALAT11	1.40577e-106	0.474915	1	1	2.13325e-102	CD8_Tem	MALAT1
NEU1	1.18572e-103	1.35349	0.587	0.371	1.79932e-99	CD8_Tem	NEU1
RPS272	1.18495e-98	0.506241	0.999	0.999	1.79816e-94	CD8_Tem	RPS27
UBB	1.34864e-98	0.918777	0.967	0.982	2.04657e-94	CD8_Tem	UBB
TXNIP	4.65306e-98	0.94446	0.766	0.58	7.06103e-94	CD8_Tem	TXNIP
UBC1	1.7607e-96	0.840644	0.985	0.993	2.67186e-92	CD8_Tem	UBC
FOS2	1.13586e-94	1.16609	0.603	0.354	1.72366e-90	CD8_Tem	FOS
KCNA3	2.66605e-94	0.781332	0.312	0.122	4.04574e-90	CD8_Tem	KCNA3
RPS142	1.12339e-93	0.349419	0.999	0.999	1.70474e-89	CD8_Tem	RPS14
RPL302	2.41968e-93	0.348219	1	0.999	3.67186e-89	CD8_Tem	RPL30
AC090498.11	1.83746e-87	0.373078	0.999	0.999	2.78835e-83	CD8_Tem	AC090498.1
RPS122	4.6217e-86	0.328255	1	0.999	7.01343e-82	CD8_Tem	RPS12
FKBP41	1.29933e-83	1.1218	0.686	0.563	1.97174e-79	CD8_Tem	FKBP4
CDC42EP3	2.17518e-82	0.936584	0.597	0.41	3.30084e-78	CD8_Tem	CDC42EP3
RPL281	1.53989e-76	0.302931	1	1	2.33679e-72	CD8_Tem	RPL28
2023-06-02	1.44438e-75	0.868988	0.939	0.904	2.19185e-71	CD8_Tem	JUN
RPS281	2.21421e-73	0.389817	1	0.998	3.36007e-69	CD8_Tem	RPS28
TC2N1	6.77494e-71	0.609491	0.369	0.179	1.0281e-66	CD8_Tem	TC2N
GIMAP41	1.127e-70	0.7673	0.592	0.404	1.71023e-66	CD8_Tem	GIMAP4
RPL102	6.93267e-70	0.273166	0.999	1	1.05203e-65	CD8_Tem	RPL10
RPLP21	6.85535e-69	0.331867	0.999	0.997	1.0403e-64	CD8_Tem	RPLP2
RPS182	1.65364e-68	0.311407	1	0.999	2.50939e-64	CD8_Tem	RPS18
ITM2C1	1.48245e-65	0.682487	0.646	0.443	2.24962e-61	CD8_Tem	ITM2C
RPS101	5.63796e-65	0.335353	0.997	0.998	8.55561e-61	CD8_Tem	RPS10
NCF1	6.11602e-64	0.607222	0.296	0.136	9.28106e-60	CD8_Tem	NCF1
RPS32	1.1988e-63	0.265139	0.999	0.999	1.81918e-59	CD8_Tem	RPS3
KLF2	1.8235e-63	0.978225	0.302	0.139	2.76717e-59	CD8_Tem	KLF2
DNAJA1	1.45876e-62	0.86549	0.891	0.951	2.21366e-58	CD8_Tem	DNAJA1
RPL361	5.64197e-61	0.366417	0.997	0.992	8.56169e-57	CD8_Tem	RPL36
RPL342	3.17591e-60	0.302832	0.999	0.998	4.81944e-56	CD8_Tem	RPL34
TNFSF9	3.48442e-60	1.03541	0.327	0.166	5.28761e-56	CD8_Tem	TNFSF9
RPL27A2	5.84644e-58	0.422025	0.934	0.914	8.87198e-54	CD8_Tem	RPL27A
MRPL182	1.7765e-57	0.885687	0.646	0.532	2.69584e-53	CD8_Tem	MRPL18
CCL4L2	1.15035e-54	0.834479	0.644	0.481	1.74565e-50	CD8_Tem	CCL4L2
RPS82	1.92115e-54	0.270596	0.998	0.998	2.91535e-50	CD8_Tem	RPS8
RPS291	1.40756e-53	0.429446	0.982	0.966	2.13598e-49	CD8_Tem	RPS29
DOK21	2.90646e-53	0.78621	0.762	0.703	4.41055e-49	CD8_Tem	DOK2
SOD11	3.97613e-52	0.609286	0.925	0.921	6.03378e-48	CD8_Tem	SOD1
RPL310	4.98955e-52	0.257216	0.997	0.996	7.57164e-48	CD8_Tem	RPL3
RPL7A1	1.55562e-51	0.263363	0.998	0.998	2.36065e-47	CD8_Tem	RPL7A
RPL35A2	7.92741e-51	0.297891	0.998	0.998	1.20298e-46	CD8_Tem	RPL35A
DEDD21	1.03502e-48	0.666087	0.597	0.477	1.57064e-44	CD8_Tem	DEDD2
PLEK1	8.04974e-48	0.576504	0.283	0.143	1.22155e-43	CD8_Tem	PLEK
RHOB2	1.58712e-47	0.727206	0.63	0.475	2.40846e-43	CD8_Tem	RHOB
RPL13A2	4.74851e-47	0.313272	0.994	0.986	7.20587e-43	CD8_Tem	RPL13A
EGR1	2.60637e-45	0.905516	0.274	0.141	3.95517e-41	CD8_Tem	EGR1
MXD1	2.49211e-44	0.695768	0.362	0.224	3.78178e-40	CD8_Tem	MXD1
KLRG11	2.05496e-43	0.544703	0.271	0.138	3.1184e-39	CD8_Tem	KLRG1
CLK1	3.48197e-42	0.6445	0.673	0.601	5.28389e-38	CD8_Tem	CLK1
TAGAP	9.6496e-42	0.719442	0.633	0.515	1.46433e-37	CD8_Tem	TAGAP
ANXA11	5.66699e-40	0.920774	0.796	0.685	8.59965e-36	CD8_Tem	ANXA1
AOAH2	1.94572e-39	0.532905	0.355	0.216	2.95263e-35	CD8_Tem	AOAH
TNFAIP8	2.41565e-39	0.631881	0.488	0.362	3.66574e-35	CD8_Tem	TNFAIP8
S100A102	1.3357e-38	0.538139	0.873	0.838	2.02692e-34	CD8_Tem	S100A10
TOMM71	4.41876e-38	0.405339	0.887	0.857	6.70547e-34	CD8_Tem	TOMM7
HSP90AB11	7.00249e-35	0.643889	0.935	0.98	1.06263e-30	CD8_Tem	HSP90AB1
BTG22	4.61043e-34	0.854845	0.694	0.655	6.99633e-30	CD8_Tem	BTG2
RPS211	4.42818e-32	0.281978	0.995	0.989	6.71977e-28	CD8_Tem	RPS21
HMGA11	1.33141e-31	0.460428	0.488	0.372	2.02042e-27	CD8_Tem	HMGA1
KLF61	2.53557e-31	0.485038	0.875	0.861	3.84772e-27	CD8_Tem	KLF6
CPNE7	3.34371e-31	0.488103	0.256	0.148	5.07408e-27	CD8_Tem	CPNE7
DENND2D	1.44532e-30	0.525741	0.436	0.327	2.19327e-26	CD8_Tem	DENND2D
MB21D11	1.45654e-30	0.586907	0.417	0.31	2.2103e-26	CD8_Tem	MB21D1
RPS4Y1	1.54749e-30	0.390633	0.746	0.636	2.34832e-26	CD8_Tem	RPS4Y1
GIMAP71	2.05059e-29	0.491883	0.538	0.429	3.11177e-25	CD8_Tem	GIMAP7
RARRES3	3.89033e-29	0.394313	0.886	0.869	5.90357e-25	CD8_Tem	RARRES3
RPS201	3.0164e-28	0.340553	0.878	0.863	4.57738e-24	CD8_Tem	RPS20
NFKBIE	7.76196e-28	0.484755	0.271	0.166	1.17788e-23	CD8_Tem	NFKBIE
GIMAP11	8.06685e-28	0.471187	0.335	0.223	1.22415e-23	CD8_Tem	GIMAP1
RPL381	9.21864e-27	0.311946	0.933	0.906	1.39893e-22	CD8_Tem	RPL38
EEF1B22	1.43616e-26	0.253907	0.929	0.919	2.17937e-22	CD8_Tem	EEF1B2
AHSA11	7.13808e-26	0.434642	0.712	0.687	1.0832e-21	CD8_Tem	AHSA1
PTPRCAP	8.32914e-26	0.285969	0.983	0.977	1.26395e-21	CD8_Tem	PTPRCAP
TIFA	1.95355e-25	0.61647	0.31	0.212	2.96451e-21	CD8_Tem	TIFA
IFNG2	7.108e-25	1.06102	0.512	0.426	1.07864e-20	CD8_Tem	IFNG
EOMES	6.44128e-24	0.433836	0.263	0.165	9.77465e-20	CD8_Tem	EOMES
EIF4A2	1.17332e-23	0.328084	0.811	0.796	1.78052e-19	CD8_Tem	EIF4A2
GADD45B1	3.06825e-23	0.801164	0.552	0.475	4.65608e-19	CD8_Tem	GADD45B
NABP1	3.11338e-23	0.478522	0.27	0.177	4.72455e-19	CD8_Tem	NABP1
ABHD3	3.80273e-23	0.446313	0.35	0.256	5.77064e-19	CD8_Tem	ABHD3
CHORDC11	5.25878e-23	0.451423	0.668	0.633	7.9802e-19	CD8_Tem	CHORDC1
CD482	6.79703e-22	0.332424	0.685	0.624	1.03145e-17	CD8_Tem	CD48
CD691	3.50757e-21	0.651718	0.753	0.743	5.32274e-17	CD8_Tem	CD69
IL32	1.66606e-20	0.299908	0.987	0.977	2.52824e-16	CD8_Tem	IL32
PPP1R21	1.17246e-19	0.439943	0.774	0.767	1.77921e-15	CD8_Tem	PPP1R2
FTL1	5.04929e-19	0.536188	0.978	0.985	7.6623e-15	CD8_Tem	FTL
FOSB1	9.21735e-18	0.508916	0.495	0.412	1.39873e-13	CD8_Tem	FOSB
DDIT3	1.61246e-17	0.503032	0.397	0.325	2.44691e-13	CD8_Tem	DDIT3
CXCR31	7.46879e-17	0.412706	0.458	0.381	1.13339e-12	CD8_Tem	CXCR3
STOM2	8.33935e-16	0.356875	0.493	0.434	1.2655e-11	CD8_Tem	STOM
GBP31	1.37236e-15	0.383905	0.292	0.215	2.08256e-11	CD8_Tem	GBP3
LYAR2	2.08942e-15	0.353619	0.338	0.265	3.1707e-11	CD8_Tem	LYAR
TSPYL2	4.65374e-15	0.417226	0.516	0.453	7.06205e-11	CD8_Tem	TSPYL2
CCNH1	6.04167e-15	0.385574	0.454	0.399	9.16824e-11	CD8_Tem	CCNH
TCP1	8.34388e-15	0.416033	0.606	0.611	1.26618e-10	CD8_Tem	TCP1
ERN12	1.11697e-14	0.344182	0.263	0.186	1.69501e-10	CD8_Tem	ERN1
TAF7	1.1327e-14	0.375952	0.535	0.501	1.71887e-10	CD8_Tem	TAF7
JUNB1	2.68688e-14	0.394432	0.862	0.892	4.07734e-10	CD8_Tem	JUNB
PLIN2	3.27045e-14	0.747582	0.437	0.397	4.96291e-10	CD8_Tem	PLIN2
PLK31	3.15162e-13	0.442942	0.39	0.329	4.78259e-09	CD8_Tem	PLK3
CORO1B	3.6808e-13	0.334739	0.51	0.467	5.58562e-09	CD8_Tem	CORO1B
CLDND11	4.38845e-13	0.405525	0.64	0.639	6.65947e-09	CD8_Tem	CLDND1
MBP2	5.95967e-13	0.316205	0.47	0.419	9.0438e-09	CD8_Tem	MBP
MBNL21	2.08504e-12	0.359993	0.331	0.268	3.16405e-08	CD8_Tem	MBNL2
DUSP22	3.80499e-12	0.437088	0.835	0.862	5.77408e-08	CD8_Tem	DUSP2
NUDC1	4.78695e-12	0.378746	0.607	0.609	7.2642e-08	CD8_Tem	NUDC
XCL21	5.67378e-12	0.486575	0.263	0.19	8.60996e-08	CD8_Tem	XCL2
SAMD31	1.81963e-11	0.319166	0.352	0.29	2.76129e-07	CD8_Tem	SAMD3
PPP1R18	1.82296e-11	0.283671	0.606	0.584	2.76634e-07	CD8_Tem	PPP1R18
CCT41	2.6013e-11	0.432728	0.673	0.701	3.94747e-07	CD8_Tem	CCT4
GLIPR22	3.23899e-11	0.325737	0.39	0.34	4.91516e-07	CD8_Tem	GLIPR2
SOD2	1.00748e-10	0.485519	0.328	0.281	1.52885e-06	CD8_Tem	SOD2
ANKRD37	1.46589e-10	0.896444	0.39	0.359	2.22449e-06	CD8_Tem	ANKRD37
ARHGAP25	3.5197e-10	0.303634	0.256	0.2	5.34114e-06	CD8_Tem	ARHGAP25
LIME11	4.66517e-10	0.336777	0.306	0.253	7.0794e-06	CD8_Tem	LIME1
TES1	2.0886e-09	0.310509	0.272	0.223	3.16945e-05	CD8_Tem	TES
BCAS2	5.21287e-09	0.511681	0.54	0.558	7.91053e-05	CD8_Tem	BCAS2
STK17A	8.2539e-09	0.280975	0.717	0.737	0.000125253	CD8_Tem	STK17A
SNAP23	1.71443e-08	0.369774	0.291	0.252	0.000260164	CD8_Tem	SNAP23
CD52	2.06865e-08	0.259147	0.938	0.942	0.000313917	CD8_Tem	CD52
TRA2B	1.36025e-07	0.338053	0.554	0.556	0.00206417	CD8_Tem	TRA2B
KIAA1551	1.75172e-07	0.30015	0.496	0.49	0.00265823	CD8_Tem	KIAA1551
GCHFR	2.62753e-07	0.272513	0.271	0.226	0.00398728	CD8_Tem	GCHFR
RILPL2	4.42286e-07	0.29339	0.309	0.272	0.0067117	CD8_Tem	RILPL2
MYLIP	5.52054e-07	0.296493	0.286	0.245	0.00837742	CD8_Tem	MYLIP
SAT11	7.12601e-07	0.585838	0.751	0.811	0.0108137	CD8_Tem	SAT1
SERTAD1	8.0437e-07	0.326212	0.488	0.475	0.0122063	CD8_Tem	SERTAD1
LRIF1	6.25526e-06	0.256915	0.26	0.223	0.0949235	CD8_Tem	LRIF1
STIP11	6.55441e-06	0.309762	0.584	0.627	0.0994632	CD8_Tem	STIP1
GLUL	7.24491e-06	0.534645	0.303	0.272	0.109942	CD8_Tem	GLUL
PNP	2.33167e-05	0.340335	0.348	0.33	0.353831	CD8_Tem	PNP
CMC11	3.1411e-05	0.324307	0.368	0.352	0.476663	CD8_Tem	CMC1
H3F3B	3.23957e-05	0.304934	0.991	0.998	0.491604	CD8_Tem	H3F3B
RCSD1	5.18061e-05	0.258839	0.362	0.345	0.786157	CD8_Tem	RCSD1
IFRD11	7.31941e-05	0.357433	0.439	0.452	1	CD8_Tem	IFRD1
H2AFJ	0.000160884	0.35243	0.28	0.262	1	CD8_Tem	H2AFJ
SNHG8	0.000313837	0.255965	0.494	0.502	1	CD8_Tem	SNHG8
TRMT10C	0.000709393	0.253706	0.252	0.234	1	CD8_Tem	TRMT10C
SRSF7	0.00206037	0.258473	0.839	0.906	1	CD8_Tem	SRSF7
SLC20A1	0.00281933	0.254634	0.286	0.275	1	CD8_Tem	SLC20A1
TUBA1C1	0.00785692	0.340811	0.413	0.426	1	CD8_Tem	TUBA1C
CHI3L2	0	1.99213	0.607	0.053	0	CD8_Tcm	CHI3L2
CAV1	0	1.41476	0.317	0.008	0	CD8_Tcm	CAV1
ENC1	1.91182e-301	1.22489	0.514	0.075	2.90118e-297	CD8_Tcm	ENC1
TMEM155	1.51254e-271	0.707461	0.272	0.023	2.29528e-267	CD8_Tcm	TMEM155
FAAH2	6.82958e-255	0.980801	0.347	0.041	1.03639e-250	CD8_Tcm	FAAH2
NGFRAP1	1.89301e-243	0.760027	0.339	0.04	2.87265e-239	CD8_Tcm	NGFRAP1
GZMK2	3.05199e-231	2.06782	0.923	0.383	4.63139e-227	CD8_Tcm	GZMK
AIF1	1.74897e-223	0.914468	0.352	0.048	2.65407e-219	CD8_Tcm	AIF1
BCAT1	4.37549e-197	0.757544	0.334	0.048	6.63981e-193	CD8_Tcm	BCAT1
CD271	3.21758e-193	1.47782	0.956	0.533	4.88267e-189	CD8_Tcm	CD27
CRTAM	2.38765e-189	2.14729	0.802	0.32	3.62325e-185	CD8_Tcm	CRTAM
TSHZ2	2.41932e-158	0.831608	0.413	0.085	3.67132e-154	CD8_Tcm	TSHZ2
LANCL2	2.05406e-152	0.675138	0.255	0.036	3.11703e-148	CD8_Tcm	LANCL2
TCF7	7.0585e-132	0.827555	0.33	0.065	1.07113e-127	CD8_Tcm	TCF7
TSC22D1	2.70305e-124	0.927928	0.545	0.161	4.10188e-120	CD8_Tcm	TSC22D1
DUSP41	5.84291e-124	1.12028	0.994	0.813	8.86661e-120	CD8_Tcm	DUSP4
HES4	1.51913e-123	1.08888	0.299	0.058	2.30527e-119	CD8_Tcm	HES4
ZNF331	3.30554e-121	1.13195	0.958	0.627	5.01615e-117	CD8_Tcm	ZNF331
IGFBP4	9.5021e-121	0.609081	0.253	0.042	1.44194e-116	CD8_Tcm	IGFBP4
CD281	3.5179e-118	0.854508	0.539	0.168	5.33841e-114	CD8_Tcm	CD28
ZBED2	2.22725e-116	0.919093	0.391	0.096	3.37985e-112	CD8_Tcm	ZBED2
RNF19A1	1.04135e-113	1.10318	0.921	0.611	1.58025e-109	CD8_Tcm	RNF19A
TRAT11	2.67384e-108	1.0314	0.774	0.36	4.05756e-104	CD8_Tcm	TRAT1
FXYD2	1.25877e-106	1.36207	0.294	0.063	1.91018e-102	CD8_Tcm	FXYD2
SH2D1A	6.39628e-104	1.24491	0.813	0.473	9.70635e-100	CD8_Tcm	SH2D1A
HLA-G	6.82601e-103	0.56725	0.317	0.071	1.03585e-98	CD8_Tcm	HLA-G
CMC12	1.11133e-97	1.18559	0.721	0.346	1.68644e-93	CD8_Tcm	CMC1
HLA-A	2.92881e-96	0.49334	1	1	4.44447e-92	CD8_Tcm	HLA-A
SMAP2	1.93871e-93	0.861969	0.642	0.276	2.94199e-89	CD8_Tcm	SMAP2
LRMP	3.93008e-91	0.745724	0.514	0.182	5.96389e-87	CD8_Tcm	LRMP
FCMR2	2.29272e-87	0.774528	0.519	0.187	3.4792e-83	CD8_Tcm	FCMR
SESN3	3.87905e-87	0.678382	0.336	0.089	5.88645e-83	CD8_Tcm	SESN3
AP3S1	1.29626e-85	0.921467	0.679	0.346	1.96707e-81	CD8_Tcm	AP3S1
CXCR41	2.7432e-84	0.985019	0.985	0.855	4.16281e-80	CD8_Tcm	CXCR4
FCRL3	7.12841e-84	0.505303	0.253	0.055	1.08174e-79	CD8_Tcm	FCRL3
LAT	1.04059e-81	0.961026	0.857	0.596	1.5791e-77	CD8_Tcm	LAT
EOMES1	2.63215e-80	0.781717	0.464	0.164	3.99429e-76	CD8_Tcm	EOMES
PLEK2	4.62119e-80	0.777916	0.426	0.143	7.01266e-76	CD8_Tcm	PLEK
DTHD1	6.02143e-80	0.595359	0.385	0.116	9.13752e-76	CD8_Tcm	DTHD1
SLC25A46	1.55903e-77	0.7339	0.512	0.202	2.36583e-73	CD8_Tcm	SLC25A46
DENND2D1	4.23729e-77	0.914813	0.65	0.325	6.43008e-73	CD8_Tcm	DENND2D
COTL11	7.74544e-74	0.754116	0.987	0.879	1.17537e-69	CD8_Tcm	COTL1
TOX1	7.56834e-72	0.788565	0.686	0.352	1.1485e-67	CD8_Tcm	TOX
SLA	2.46551e-69	1.04414	0.809	0.546	3.74141e-65	CD8_Tcm	SLA
NAB11	4.05588e-67	0.707517	0.594	0.269	6.15479e-63	CD8_Tcm	NAB1
LIMS1	4.61815e-65	0.653331	0.6	0.28	7.00804e-61	CD8_Tcm	LIMS1
BCL11B	1.2966e-64	0.697507	0.51	0.217	1.96759e-60	CD8_Tcm	BCL11B
LYST1	4.38957e-64	0.740587	0.839	0.543	6.66117e-60	CD8_Tcm	LYST
CCDC64	2.59161e-62	0.629748	0.44	0.173	3.93277e-58	CD8_Tcm	CCDC64
TNFSF91	9.09868e-62	0.718852	0.435	0.168	1.38073e-57	CD8_Tcm	TNFSF9
SEMA4A	1.65187e-61	0.502086	0.325	0.103	2.50671e-57	CD8_Tcm	SEMA4A
TTN	2.5294e-60	0.747695	0.396	0.151	3.83837e-56	CD8_Tcm	TTN
ARID4B	6.17957e-60	0.70719	0.859	0.613	9.3775e-56	CD8_Tcm	ARID4B
NOP58	8.91529e-59	0.721587	0.879	0.639	1.3529e-54	CD8_Tcm	NOP58
STT3B	2.43069e-58	0.680152	0.42	0.17	3.68857e-54	CD8_Tcm	STT3B
RPS4X2	1.68653e-57	0.430523	0.998	0.998	2.5593e-53	CD8_Tcm	RPS4X
MALAT12	3.58847e-57	0.683249	1	1	5.4455e-53	CD8_Tcm	MALAT1
VOPP1	3.88008e-56	0.697799	0.628	0.336	5.88802e-52	CD8_Tcm	VOPP1
GNB2L11	1.35342e-55	0.445543	0.998	0.99	2.05381e-51	CD8_Tcm	GNB2L1
NR4A32	2.80099e-55	0.830647	0.587	0.299	4.2505e-51	CD8_Tcm	NR4A3
TMEM9	3.46424e-55	0.425096	0.284	0.089	5.25698e-51	CD8_Tcm	TMEM9
NSMCE3	1.19346e-54	0.747768	0.486	0.22	1.81108e-50	CD8_Tcm	NSMCE3
TIAM1	4.3465e-54	0.577962	0.358	0.134	6.59581e-50	CD8_Tcm	TIAM1
SERTAD3	5.21069e-51	0.572462	0.316	0.112	7.90722e-47	CD8_Tcm	SERTAD3
USP11	6.31698e-50	0.638286	0.646	0.352	9.58601e-46	CD8_Tcm	USP11
GFOD1	1.37284e-49	0.474325	0.354	0.134	2.08328e-45	CD8_Tcm	GFOD1
DUSP23	7.43331e-49	0.6621	0.98	0.859	1.128e-44	CD8_Tcm	DUSP2
VCAM11	7.87086e-49	0.889293	0.617	0.34	1.1944e-44	CD8_Tcm	VCAM1
TUBA4A2	2.39967e-48	0.7376	0.892	0.697	3.64151e-44	CD8_Tcm	TUBA4A
PAM	4.14391e-48	0.493061	0.44	0.188	6.28839e-44	CD8_Tcm	PAM
TP53INP1	6.54711e-48	0.448411	0.275	0.092	9.93524e-44	CD8_Tcm	TP53INP1
ITM2A1	1.79427e-47	0.767959	0.888	0.708	2.7228e-43	CD8_Tcm	ITM2A
CD200R1	6.80706e-47	0.822747	0.332	0.131	1.03297e-42	CD8_Tcm	CD200R1
TMEM2	7.10127e-47	0.715222	0.699	0.431	1.07762e-42	CD8_Tcm	TMEM2
NR4A21	1.70279e-46	0.855732	0.899	0.716	2.58399e-42	CD8_Tcm	NR4A2
NCOA1	1.83197e-46	0.437135	0.334	0.127	2.78002e-42	CD8_Tcm	NCOA1
2023-09-06	6.78315e-46	0.733184	0.778	0.566	1.02934e-41	CD8_Tcm	2023-09-06
MYL6B1	1.15287e-45	0.489432	0.393	0.17	1.74948e-41	CD8_Tcm	MYL6B
METTL8	1.44791e-45	0.461238	0.325	0.122	2.19721e-41	CD8_Tcm	METTL8
BCL2	1.81865e-45	0.524869	0.407	0.176	2.7598e-41	CD8_Tcm	BCL2
TNFRSF91	8.70555e-45	0.733936	0.668	0.397	1.32107e-40	CD8_Tcm	TNFRSF9
FABP52	9.61145e-45	0.944711	0.798	0.583	1.45854e-40	CD8_Tcm	FABP5
SIAH2	1.69602e-44	0.613129	0.451	0.214	2.57371e-40	CD8_Tcm	SIAH2
CCDC141	3.93874e-44	0.442925	0.312	0.116	5.97703e-40	CD8_Tcm	CCDC141
TLK1	1.18927e-43	0.578812	0.519	0.269	1.80471e-39	CD8_Tcm	TLK1
ELMO1	1.26141e-43	0.584862	0.473	0.229	1.91419e-39	CD8_Tcm	ELMO1
APLP2	1.34723e-42	0.60177	0.409	0.183	2.04443e-38	CD8_Tcm	APLP2
CLDND12	2.65439e-42	0.772857	0.829	0.636	4.02804e-38	CD8_Tcm	CLDND1
EXOSC9	5.00205e-42	0.506847	0.446	0.211	7.59061e-38	CD8_Tcm	EXOSC9
MAN2A1	5.30923e-42	0.511653	0.382	0.164	8.05676e-38	CD8_Tcm	MAN2A1
XCL22	9.2365e-42	1.64787	0.404	0.189	1.40164e-37	CD8_Tcm	XCL2
CNOT6L	1.80327e-40	0.586779	0.717	0.463	2.73646e-36	CD8_Tcm	CNOT6L
NINJ2	1.94257e-40	0.521418	0.299	0.117	2.94785e-36	CD8_Tcm	NINJ2
MAP1LC3A	7.1331e-39	0.472839	0.413	0.19	1.08245e-34	CD8_Tcm	MAP1LC3A
RPS83	1.29333e-38	0.389125	1	0.998	1.96262e-34	CD8_Tcm	RPS8
LIMD2	2.02016e-38	0.563783	0.906	0.797	3.06559e-34	CD8_Tcm	LIMD2
DGKZ	2.03094e-38	0.490931	0.47	0.233	3.08195e-34	CD8_Tcm	DGKZ
CNIH1	3.02831e-38	0.591603	0.541	0.304	4.59546e-34	CD8_Tcm	CNIH1
RPS22	6.62737e-38	0.531882	0.994	0.972	1.0057e-33	CD8_Tcm	RPS2
TOX2	8.17034e-38	0.491542	0.306	0.125	1.23985e-33	CD8_Tcm	TOX2
PRKCH	1.4892e-37	0.563338	0.758	0.51	2.25987e-33	CD8_Tcm	PRKCH
ZC3H7A	2.36664e-37	0.489775	0.422	0.204	3.59138e-33	CD8_Tcm	ZC3H7A
XCL11	5.12295e-37	1.57554	0.385	0.189	7.77408e-33	CD8_Tcm	XCL1
MALT1	5.90234e-37	0.46726	0.303	0.123	8.9568e-33	CD8_Tcm	MALT1
HNRNPLL	2.49194e-36	0.570375	0.683	0.441	3.78152e-32	CD8_Tcm	HNRNPLL
TNFRSF14	8.74974e-36	0.493332	0.613	0.364	1.32777e-31	CD8_Tcm	TNFRSF14
SFPQ	8.81052e-36	0.629616	0.798	0.608	1.337e-31	CD8_Tcm	SFPQ
PMAIP12	1.07671e-35	0.58462	0.794	0.569	1.6339e-31	CD8_Tcm	PMAIP1
IKZF2	2.2519e-35	0.442557	0.284	0.113	3.41726e-31	CD8_Tcm	IKZF2
CMTM7	2.37372e-35	0.595202	0.47	0.249	3.60213e-31	CD8_Tcm	CMTM7
GSPT1	3.43839e-35	0.534572	0.624	0.378	5.21775e-31	CD8_Tcm	GSPT1
MIB2	5.13723e-35	0.444343	0.305	0.126	7.79575e-31	CD8_Tcm	MIB2
PON2	1.11625e-34	0.430715	0.292	0.12	1.6939e-30	CD8_Tcm	PON2
BANP	1.47642e-34	0.45521	0.36	0.165	2.24046e-30	CD8_Tcm	BANP
OAZ1	1.16916e-33	0.345235	0.998	0.987	1.77421e-29	CD8_Tcm	OAZ1
RPS26	1.36928e-33	0.42487	0.994	0.981	2.07789e-29	CD8_Tcm	RPS26
GEM2	1.5825e-33	0.724858	0.606	0.362	2.40144e-29	CD8_Tcm	GEM
WNK1	2.2709e-33	0.50553	0.655	0.425	3.44609e-29	CD8_Tcm	WNK1
SPN	3.41088e-33	0.582291	0.631	0.408	5.17601e-29	CD8_Tcm	SPN
GIMAP42	4.89455e-33	0.557575	0.653	0.406	7.42748e-29	CD8_Tcm	GIMAP4
FBXO32	5.38068e-33	0.436768	0.306	0.131	8.16518e-29	CD8_Tcm	FBXO32
TERF2IP	5.90622e-33	0.504371	0.866	0.713	8.96269e-29	CD8_Tcm	TERF2IP
CD81	6.37725e-33	0.438361	0.281	0.115	9.67748e-29	CD8_Tcm	CD81
CARHSP11	6.75004e-33	0.546725	0.572	0.346	1.02432e-28	CD8_Tcm	CARHSP1
PECAM1	6.91418e-33	0.470453	0.305	0.131	1.04923e-28	CD8_Tcm	PECAM1
JUNB2	7.05539e-33	0.785376	0.954	0.89	1.07066e-28	CD8_Tcm	JUNB
RAD23B	1.09811e-32	0.483331	0.407	0.205	1.66638e-28	CD8_Tcm	RAD23B
ZNF580	1.16383e-31	0.398314	0.334	0.152	1.76611e-27	CD8_Tcm	ZNF580
RPL181	1.71469e-31	0.266429	1	0.999	2.60204e-27	CD8_Tcm	RPL18
CXCL132	1.89481e-31	0.687863	0.802	0.522	2.87537e-27	CD8_Tcm	CXCL13
NPM1	2.48387e-31	0.354029	0.991	0.966	3.76927e-27	CD8_Tcm	NPM1
JMY	3.21481e-31	0.402055	0.349	0.159	4.87848e-27	CD8_Tcm	JMY
DDX6	3.1727e-30	0.526266	0.69	0.475	4.81458e-26	CD8_Tcm	DDX6
EZR1	3.85771e-30	0.449683	0.939	0.835	5.85408e-26	CD8_Tcm	EZR
BLVRB	4.857e-30	0.537098	0.275	0.121	7.3705e-26	CD8_Tcm	BLVRB
SFI1	5.83699e-30	0.366152	0.327	0.148	8.85763e-26	CD8_Tcm	SFI1
1991-09-01	2.48827e-29	0.487479	0.75	0.535	3.77594e-25	CD8_Tcm	2023-09-09
CD741	5.5156e-29	0.547385	0.996	0.983	8.36992e-25	CD8_Tcm	CD74
PARK72	6.81393e-29	0.5144	0.906	0.787	1.03401e-24	CD8_Tcm	PARK7
BLVRA	2.92728e-28	0.349078	0.295	0.132	4.44215e-24	CD8_Tcm	BLVRA
GRSF1	5.4988e-28	0.610681	0.585	0.392	8.34442e-24	CD8_Tcm	GRSF1
EEF1A12	6.36931e-28	0.269728	1	1	9.66543e-24	CD8_Tcm	EEF1A1
RPL7A2	9.17171e-28	0.265004	0.998	0.998	1.39181e-23	CD8_Tcm	RPL7A
ITGB21	9.48731e-28	0.419837	0.818	0.611	1.4397e-23	CD8_Tcm	ITGB2
GRAMD1A	1.06072e-27	0.396622	0.36	0.178	1.60964e-23	CD8_Tcm	GRAMD1A
RRP1B	1.62398e-27	0.427466	0.385	0.2	2.46439e-23	CD8_Tcm	RRP1B
WSB1	1.79738e-27	0.536122	0.758	0.578	2.72752e-23	CD8_Tcm	WSB1
NFATC21	3.60417e-27	0.516695	0.646	0.436	5.46932e-23	CD8_Tcm	NFATC2
PHACTR2	4.96678e-27	0.334576	0.251	0.106	7.53708e-23	CD8_Tcm	PHACTR2
GK	5.13116e-27	0.494656	0.319	0.155	7.78653e-23	CD8_Tcm	GK
PSMB4	6.68688e-27	0.447255	0.477	0.279	1.01473e-22	CD8_Tcm	PSMB4
GTPBP8	7.14436e-27	0.501619	0.327	0.161	1.08416e-22	CD8_Tcm	GTPBP8
ERICH1	7.19415e-27	0.426176	0.418	0.225	1.09171e-22	CD8_Tcm	ERICH1
RPL52	8.3194e-27	0.310753	0.998	0.985	1.26247e-22	CD8_Tcm	RPL5
SLAMF7	9.00011e-27	0.381564	0.301	0.139	1.36577e-22	CD8_Tcm	SLAMF7
B3GNT2	9.26106e-27	0.544688	0.594	0.394	1.40537e-22	CD8_Tcm	B3GNT2
STX11	1.31514e-26	0.459372	0.539	0.327	1.99572e-22	CD8_Tcm	STX11
PPP1R22	2.23754e-26	0.436911	0.894	0.765	3.39547e-22	CD8_Tcm	PPP1R2
TBC1D2B	3.99778e-26	0.354932	0.279	0.125	6.06663e-22	CD8_Tcm	TBC1D2B
PEBP1	1.72995e-25	0.462864	0.771	0.609	2.6252e-21	CD8_Tcm	PEBP1
GPR18	3.16091e-25	0.535914	0.312	0.156	4.79667e-21	CD8_Tcm	GPR18
PRDX21	6.03141e-25	0.493083	0.633	0.449	9.15267e-21	CD8_Tcm	PRDX2
PTP4A2	7.68513e-25	0.448715	0.615	0.408	1.16622e-20	CD8_Tcm	PTP4A2
ALKBH7	8.57834e-25	0.413913	0.459	0.27	1.30176e-20	CD8_Tcm	ALKBH7
BATF2	1.91499e-24	0.505965	0.78	0.589	2.906e-20	CD8_Tcm	BATF
ZNF281	2.10589e-24	0.377643	0.314	0.153	3.19569e-20	CD8_Tcm	ZNF281
TGIF11	2.18837e-24	0.49488	0.587	0.378	3.32086e-20	CD8_Tcm	TGIF1
STAT31	3.51271e-24	0.423862	0.857	0.707	5.33053e-20	CD8_Tcm	STAT3
CYLD	4.0662e-24	0.430122	0.629	0.416	6.17046e-20	CD8_Tcm	CYLD
RPS51	5.05422e-24	0.310211	1	0.991	7.66978e-20	CD8_Tcm	RPS5
TMEM39A	5.40582e-24	0.401606	0.312	0.156	8.20333e-20	CD8_Tcm	TMEM39A
TRPS1	5.59624e-24	0.305434	0.284	0.132	8.4923e-20	CD8_Tcm	TRPS1
H1FX1	8.93177e-24	0.480785	0.45	0.263	1.3554e-19	CD8_Tcm	H1FX
ACTG11	1.02706e-23	0.374468	0.996	0.988	1.55857e-19	CD8_Tcm	ACTG1
TXNL4A	1.25288e-23	0.343213	0.35	0.182	1.90124e-19	CD8_Tcm	TXNL4A
CHST11	1.31517e-23	0.417648	0.497	0.307	1.99577e-19	CD8_Tcm	CHST11
CXCR32	1.37505e-23	0.404796	0.593	0.38	2.08664e-19	CD8_Tcm	CXCR3
KDM5B1	1.81691e-23	0.382805	0.413	0.223	2.75716e-19	CD8_Tcm	KDM5B
CIRBP	1.95012e-23	0.39634	0.916	0.813	2.95931e-19	CD8_Tcm	CIRBP
ZNRF1	2.72377e-23	0.351856	0.273	0.13	4.13333e-19	CD8_Tcm	ZNRF1
HLA-E1	6.27672e-23	0.260528	1	0.994	9.52492e-19	CD8_Tcm	HLA-E
ISCU	1.39242e-22	0.394051	0.793	0.616	2.11299e-18	CD8_Tcm	ISCU
CSNK1G3	2.02395e-22	0.388654	0.383	0.212	3.07135e-18	CD8_Tcm	CSNK1G3
BTF3	2.16262e-22	0.264579	0.991	0.972	3.28177e-18	CD8_Tcm	BTF3
HBP1	2.68449e-22	0.439676	0.615	0.406	4.07371e-18	CD8_Tcm	HBP1
ICOS1	2.75845e-22	0.525379	0.675	0.482	4.18594e-18	CD8_Tcm	ICOS
CD84	3.22549e-22	0.376813	0.363	0.194	4.89468e-18	CD8_Tcm	CD84
PPP1R16B	3.39415e-22	0.396116	0.552	0.352	5.15062e-18	CD8_Tcm	PPP1R16B
YPEL3	3.50107e-22	0.324657	0.306	0.152	5.31287e-18	CD8_Tcm	YPEL3
ITGAL	3.92302e-22	0.36683	0.512	0.316	5.95318e-18	CD8_Tcm	ITGAL
STAT5B	4.87633e-22	0.371066	0.358	0.194	7.39983e-18	CD8_Tcm	STAT5B
KHDRBS11	5.95118e-22	0.414174	0.706	0.522	9.03091e-18	CD8_Tcm	KHDRBS1
HLA-DQA12	7.39985e-22	0.607024	0.824	0.648	1.12293e-17	CD8_Tcm	HLA-DQA1
RAB9A	1.08576e-21	0.499637	0.488	0.306	1.64764e-17	CD8_Tcm	RAB9A
GALNT1	1.20713e-21	0.314615	0.257	0.12	1.83182e-17	CD8_Tcm	GALNT1
NFATC1	1.21028e-21	0.313013	0.277	0.133	1.8366e-17	CD8_Tcm	NFATC1
YPEL51	1.88323e-21	0.437102	0.895	0.758	2.8578e-17	CD8_Tcm	YPEL5
DNPH12	1.94814e-21	0.430271	0.659	0.459	2.95631e-17	CD8_Tcm	DNPH1
YBX3	2.54373e-21	0.384725	0.253	0.118	3.86011e-17	CD8_Tcm	YBX3
C12orf57	3.35344e-21	0.408089	0.897	0.8	5.08885e-17	CD8_Tcm	C12orf57
MZT2B1	3.55862e-21	0.428937	0.539	0.358	5.40021e-17	CD8_Tcm	MZT2B
ATP5G2	3.68732e-21	0.323181	0.972	0.937	5.59551e-17	CD8_Tcm	ATP5G2
SLC1A4	4.09428e-21	0.486795	0.328	0.177	6.21307e-17	CD8_Tcm	SLC1A4
CYSTM11	5.58867e-21	0.335132	0.347	0.184	8.4808e-17	CD8_Tcm	CYSTM1
KIAA0232	6.39461e-21	0.299874	0.288	0.143	9.70382e-17	CD8_Tcm	KIAA0232
CCDC6	8.89e-21	0.303552	0.283	0.14	1.34906e-16	CD8_Tcm	CCDC6
CUTA	9.60823e-21	0.399445	0.738	0.556	1.45805e-16	CD8_Tcm	CUTA
HNRNPL	9.75237e-21	0.401285	0.492	0.311	1.47992e-16	CD8_Tcm	HNRNPL
PPP1CC	1.02303e-20	0.417258	0.657	0.481	1.55245e-16	CD8_Tcm	PPP1CC
NIN	1.05873e-20	0.380535	0.417	0.244	1.60662e-16	CD8_Tcm	NIN
SRRT1	1.31135e-20	0.447787	0.585	0.403	1.98997e-16	CD8_Tcm	SRRT
RAB22A	1.36405e-20	0.274025	0.29	0.145	2.06994e-16	CD8_Tcm	RAB22A
HNRNPA1	1.38201e-20	0.295478	0.991	0.974	2.09719e-16	CD8_Tcm	HNRNPA1
NME3	1.45519e-20	0.381156	0.422	0.25	2.20824e-16	CD8_Tcm	NME3
LIME12	1.51367e-20	0.430349	0.422	0.252	2.297e-16	CD8_Tcm	LIME1
RPL36AL1	5.27654e-20	0.266413	0.987	0.956	8.00716e-16	CD8_Tcm	RPL36AL
PDCD7	7.98428e-20	0.312814	0.277	0.139	1.21161e-15	CD8_Tcm	PDCD7
ATP6V0C	9.17282e-20	0.316594	0.919	0.826	1.39198e-15	CD8_Tcm	ATP6V0C
CCNI	1.06229e-19	0.279152	0.987	0.938	1.61202e-15	CD8_Tcm	CCNI
NDUFB111	1.22676e-19	0.338574	0.853	0.721	1.8616e-15	CD8_Tcm	NDUFB11
PNRC1	1.5967e-19	0.356148	0.967	0.868	2.42299e-15	CD8_Tcm	PNRC1
ITGA4	1.77243e-19	0.427441	0.661	0.489	2.68966e-15	CD8_Tcm	ITGA4
MCOLN2	1.90281e-19	0.387571	0.314	0.169	2.88752e-15	CD8_Tcm	MCOLN2
CORO1B1	2.11366e-19	0.494713	0.628	0.466	3.20749e-15	CD8_Tcm	CORO1B
WBP1	2.79896e-19	0.326554	0.391	0.224	4.24742e-15	CD8_Tcm	WBP1
RASGRP1	3.18935e-19	0.390107	0.415	0.248	4.83984e-15	CD8_Tcm	RASGRP1
EIF3K	4.18776e-19	0.313775	0.905	0.817	6.35493e-15	CD8_Tcm	EIF3K
REL2	4.3879e-19	0.560738	0.798	0.688	6.65863e-15	CD8_Tcm	REL
F2R	5.31821e-19	0.349068	0.354	0.199	8.07039e-15	CD8_Tcm	F2R
ANXA7	6.01296e-19	0.391967	0.547	0.384	9.12467e-15	CD8_Tcm	ANXA7
ZNF10	7.76954e-19	0.305676	0.277	0.141	1.17903e-14	CD8_Tcm	ZNF10
ETS11	8.23834e-19	0.389317	0.684	0.504	1.25017e-14	CD8_Tcm	ETS1
UNC50	8.9788e-19	0.25676	0.279	0.142	1.36253e-14	CD8_Tcm	UNC50
GRINA1	9.88482e-19	0.313995	0.413	0.244	1.50002e-14	CD8_Tcm	GRINA
DARS	1.04796e-18	0.349125	0.51	0.327	1.59027e-14	CD8_Tcm	DARS
LDHB1	1.30287e-18	0.343027	0.866	0.771	1.97711e-14	CD8_Tcm	LDHB
DNM2	1.32407e-18	0.358391	0.385	0.23	2.00927e-14	CD8_Tcm	DNM2
HLA-DMA2	1.59449e-18	0.407402	0.64	0.466	2.41963e-14	CD8_Tcm	HLA-DMA
CCL3L3	1.70085e-18	0.330275	0.372	0.218	2.58104e-14	CD8_Tcm	CCL3L3
PPM1G1	1.90205e-18	0.378069	0.705	0.554	2.88637e-14	CD8_Tcm	PPM1G
TLE3	2.29118e-18	0.275142	0.297	0.155	3.47687e-14	CD8_Tcm	TLE3
SEC11C	2.45061e-18	0.454795	0.558	0.394	3.71879e-14	CD8_Tcm	SEC11C
HINT11	2.53067e-18	0.284233	0.971	0.914	3.84029e-14	CD8_Tcm	HINT1
SKP1	2.58563e-18	0.294704	0.939	0.883	3.9237e-14	CD8_Tcm	SKP1
FAS	2.60138e-18	0.393208	0.596	0.409	3.94759e-14	CD8_Tcm	FAS
PPP1R10	4.76512e-18	0.37107	0.398	0.238	7.23106e-14	CD8_Tcm	PPP1R10
GPSM3	6.7228e-18	0.364213	0.787	0.656	1.02019e-13	CD8_Tcm	GPSM3
NUCB21	7.38165e-18	0.491865	0.442	0.294	1.12017e-13	CD8_Tcm	NUCB2
ITPRIP	1.1614e-17	0.277992	0.29	0.152	1.76243e-13	CD8_Tcm	ITPRIP
PLEKHA3	1.28585e-17	0.280533	0.27	0.14	1.95128e-13	CD8_Tcm	PLEKHA3
IRF2BP2	2.27001e-17	0.336432	0.442	0.269	3.44475e-13	CD8_Tcm	IRF2BP2
MX21	2.40882e-17	0.49106	0.371	0.224	3.65538e-13	CD8_Tcm	MX2
PLEKHO1	3.05524e-17	0.336834	0.275	0.145	4.63632e-13	CD8_Tcm	PLEKHO1
RNASET2	3.24526e-17	0.357552	0.541	0.366	4.92468e-13	CD8_Tcm	RNASET2
GPCPD11	3.57131e-17	0.388824	0.404	0.251	5.41946e-13	CD8_Tcm	GPCPD1
DNAJC4	3.84722e-17	0.334671	0.429	0.265	5.83816e-13	CD8_Tcm	DNAJC4
STUB1	5.29573e-17	0.293276	0.51	0.33	8.03627e-13	CD8_Tcm	STUB1
ZNHIT3	6.47295e-17	0.323827	0.499	0.333	9.8227e-13	CD8_Tcm	ZNHIT3
BTG11	7.88959e-17	0.367251	1	0.986	1.19725e-12	CD8_Tcm	BTG1
ATM	1.10589e-16	0.303477	0.363	0.209	1.67819e-12	CD8_Tcm	ATM
MOB4	1.31352e-16	0.376315	0.64	0.468	1.99326e-12	CD8_Tcm	MOB4
STAT5A	1.4841e-16	0.357395	0.442	0.284	2.25212e-12	CD8_Tcm	STAT5A
TMEM134	1.61052e-16	0.299048	0.378	0.226	2.44396e-12	CD8_Tcm	TMEM134
HMGA12	1.78523e-16	0.333309	0.552	0.373	2.70909e-12	CD8_Tcm	HMGA1
TNFRSF1B1	2.86666e-16	0.342154	0.822	0.665	4.35016e-12	CD8_Tcm	TNFRSF1B
CSTB	4.02003e-16	0.374384	0.706	0.558	6.10039e-12	CD8_Tcm	CSTB
FAM160B1	4.6203e-16	0.297532	0.305	0.171	7.0113e-12	CD8_Tcm	FAM160B1
SPCS1	4.84283e-16	0.299345	0.844	0.708	7.34899e-12	CD8_Tcm	SPCS1
VTI1B	5.71684e-16	0.286091	0.433	0.274	8.67531e-12	CD8_Tcm	VTI1B
SATB12	6.04651e-16	0.349509	0.341	0.203	9.17558e-12	CD8_Tcm	SATB1
FYB	1.19955e-15	0.336675	0.903	0.805	1.82032e-11	CD8_Tcm	FYB
FAAP20	1.84134e-15	0.310781	0.517	0.35	2.79423e-11	CD8_Tcm	FAAP20
RFTN1	2.18219e-15	0.292545	0.55	0.376	3.31148e-11	CD8_Tcm	RFTN1
TSPYL21	2.20036e-15	0.489477	0.613	0.452	3.33905e-11	CD8_Tcm	TSPYL2
PDE7A	2.56018e-15	0.325544	0.308	0.18	3.88508e-11	CD8_Tcm	PDE7A
ARAP2	2.7445e-15	0.354834	0.494	0.327	4.16478e-11	CD8_Tcm	ARAP2
U2AF1L4	3.27097e-15	0.260508	0.301	0.169	4.9637e-11	CD8_Tcm	U2AF1L4
PTRHD1	3.48612e-15	0.265629	0.358	0.214	5.29018e-11	CD8_Tcm	PTRHD1
EPB41L4A-AS1	5.79908e-15	0.289045	0.385	0.233	8.8001e-11	CD8_Tcm	EPB41L4A-AS1
RPLP01	5.86965e-15	0.301356	1	0.993	8.90719e-11	CD8_Tcm	RPLP0
SRSF9	6.96123e-15	0.312836	0.53	0.361	1.05637e-10	CD8_Tcm	SRSF9
SH3KBP1	8.01112e-15	0.342938	0.679	0.52	1.21569e-10	CD8_Tcm	SH3KBP1
FYN1	1.03831e-14	0.31136	0.809	0.706	1.57563e-10	CD8_Tcm	FYN
RUNX3	1.0635e-14	0.344718	0.723	0.58	1.61387e-10	CD8_Tcm	RUNX3
UCP2	1.07988e-14	0.319539	0.778	0.644	1.63871e-10	CD8_Tcm	UCP2
HERPUD1	1.10802e-14	0.320845	0.853	0.74	1.68142e-10	CD8_Tcm	HERPUD1
PJA2	1.30267e-14	0.294948	0.365	0.224	1.97679e-10	CD8_Tcm	PJA2
PLEKHF2	1.32891e-14	0.265792	0.268	0.148	2.01662e-10	CD8_Tcm	PLEKHF2
RBBP6	1.44774e-14	0.295786	0.49	0.326	2.19695e-10	CD8_Tcm	RBBP6
RHOH	1.99452e-14	0.373071	0.811	0.702	3.02668e-10	CD8_Tcm	RHOH
TXNDC11	2.23933e-14	0.295208	0.312	0.182	3.39818e-10	CD8_Tcm	TXNDC11
SSU72	2.4717e-14	0.276085	0.585	0.417	3.7508e-10	CD8_Tcm	SSU72
LRBA	2.54286e-14	0.404254	0.455	0.318	3.85879e-10	CD8_Tcm	LRBA
MYCBP2	3.05781e-14	0.383672	0.49	0.344	4.64023e-10	CD8_Tcm	MYCBP2
TBC1D4	3.2481e-14	0.256332	0.277	0.154	4.92899e-10	CD8_Tcm	TBC1D4
EEF1G2	3.989e-14	0.262641	0.949	0.888	6.0533e-10	CD8_Tcm	EEF1G
EIF3F	4.13783e-14	0.272737	0.87	0.776	6.27916e-10	CD8_Tcm	EIF3F
UBXN1	4.18633e-14	0.311193	0.848	0.711	6.35276e-10	CD8_Tcm	UBXN1
RABEP1	4.90646e-14	0.251208	0.319	0.188	7.44555e-10	CD8_Tcm	RABEP1
SSR2	5.06259e-14	0.295126	0.866	0.766	7.68248e-10	CD8_Tcm	SSR2
GCC2	5.08266e-14	0.322477	0.591	0.425	7.71294e-10	CD8_Tcm	GCC2
MYLIP1	5.11955e-14	0.369863	0.385	0.244	7.76891e-10	CD8_Tcm	MYLIP
TESPA1	6.01957e-14	0.279653	0.262	0.148	9.1347e-10	CD8_Tcm	TESPA1
GLTSCR21	1.03434e-13	0.261796	0.844	0.714	1.56962e-09	CD8_Tcm	GLTSCR2
SYNE22	1.11145e-13	0.373899	0.672	0.519	1.68663e-09	CD8_Tcm	SYNE2
UQCRC2	1.2624e-13	0.388649	0.534	0.39	1.91569e-09	CD8_Tcm	UQCRC2
PTMS1	1.45462e-13	0.337208	0.728	0.57	2.20739e-09	CD8_Tcm	PTMS
OXA1L	1.62889e-13	0.304716	0.545	0.396	2.47184e-09	CD8_Tcm	OXA1L
PDCD11	1.75456e-13	0.392865	0.653	0.49	2.66255e-09	CD8_Tcm	PDCD1
ANP32B1	1.85609e-13	0.251839	0.809	0.656	2.81661e-09	CD8_Tcm	ANP32B
[truncated: 96 more rows]

## Sheet: S5_CD8_pathways_genes
Naïve	Activation:Effector function	Exhaustion	TCR Signaling	Cytotoxicity	Cytokine/Cytokine receptor	Chemokine/Chemokine receptor	Senescence	Anergy	NFKB Signaling	Stress response	MAPK Signaling	Adhesion	IFN Response	Oxidative phosphorylation	Glycolysis	Fatty acid metabolism	Pro-apoptosis	Anti-apoptosis
IL7R	FAS	PDCD1	CALM1	GZMA	CSF1	CCR4	KLRK1	NT5E	NFKB1	HIKESHI	MAP2K1	ITGA1	IFIT1	ATP1B3	SLC2A3	ACAA1	BCL2L11	BCL11B
CCR7	FASLG	LAYN	CALM2	GZMB	IL10RA	CCR5	IFNA1	IZUMO1R	NFKB2	P4HB	MAP2K2	ITGA4	IFIT2	ATP2A3	SLC2A8	ACADM	BID	BCL2L1
SELL	CD44	HAVCR2	CALM3	GZMH	IL16	CCR7	IFNAR1	LAG3	NFKBIA	UBA52	MAP2K3	ITGAE	IFIT3	ATP2B1	PFKFB3	ACADVL	BIN1	BAG3
FOXO1	CD69	LAG3	CAST	GZMK	IL17RA	CXCR3	TAB1	NRP1	NFKBIB	MAPK1	MAP3K4	ITGAL	IFIT5	ATP2B4	ALDOA	ACSL5	BIN2	BAG4
KLF2	CD38	CD244	CD247	GZMH	IL18RAP	CXCR4	SESN2	DGKA	NFKBIZ	RPA2	MAP3K5	ITGAM	STAT1	ATP5A1	ENO1	ALDH16A1	BAX	BIRC3
KLF3	NKG7	CTLA4	CD3D	GNLY	IL21R	CXCR5		CBLB	CHUK	RPA3	MAP3K8	ITGB1	STAT2	ATP5B	GAPDH	ALDH9A1	BAK1	GADD45B
LEF1	KLRB1	LILRB1	CD3E	PRF1	IL2RB	CXCR6		RNF128	IKBKB	TNRC6A	MAP4K1	ITGB2	MX1	ATP5C1	GPI	ECH1	CASP8
TCF7	KLRD1	TIGIT	CD3G	IFNG	IL2RG	CCL3		ITCH	IKBKG	TNRC6B	MAP4K5	ITGB7	IRF1	ATP5D	PGAM1	ECHS1	CASP3
ACTN1	KLRF1	TOX	CSK	TNF	IL32	CCL4		NFATC2	REL	TNRC6C	MAPK1	SELL	IRF4	ATP5E	PGK1	HADHA
FOXP1	KLRG1	VSIR	DOK1	SERPINB1	IL9R	CCL4L1		EGR2	RELA	NUP210	MAPK3	SELPLG	IRF7	ATP5EP2	PKM	HSD17B10
	KLRK1	BTLA	DOK2	SERPINB6	ADAM10	CCL4L2		EGR3	RELB	RBX1	MAPK11	S1PR1	IRF8	ATP5F1	TPI1	SLC27A2
	FCGR3A	ENTPD1	FYN	SERPINB9	ADAM8	CCL5		NR4A1		UBB	MAPK13	VCAM1	IRF9	ATP5F1A	GYG1	DECR1
	CX3CR1	CD160	LCK	CTSA	METRNL	CXCL13		TOB1		UBC	MAPK14	ICAM2	ISG15	ATP5F1B	MDH1	PEX16
	CD300A	LAIR1	NFATC2	CTSB	CD70	CXCL8				CREBBP	MAPK1IP1L	ICAM3	ISG20	ATP5F1C	MDH2	SCP2
	FGFBP2		NFATC1	CTSC		XCL1				ETS1	MAPKAPK3		IFITM1	ATP5F1D	LDHA
	ID2		NFATC4	CTSD		XCL2				LAMTOR1	MAPK8		IFITM2	ATP5F1E	LDHB
	ID3		NFATC3	CTSW						EED	MAPK9		IFITM3	ATP5G2	ADH5
	PRDM1		PLEK	CST3						LAMTOR2	MAP2K7		OAS1	ATP5G3	IDH2
	RUNX3		PAG1	CST7						HSP90AA1	MAPK10		OAS2	ATP5H
	TBX21		PTPN11	CSTB						RBBP4	MAP3K7		OAS3	ATP5I
	ZEB2		PTPN2	LAMP1						LAMTOR4			JAK1	ATP5IF1
	BATF		PTPN22	LAMP3						LAMTOR5			JAK2	ATP5J
	IRF4		PTPN4	CAPN2						PSMB10			SOCS1	ATP5J2
	NR4A1		PTPN6							CDKN1A			SOCS3	ATP5L
	NR4A2		PTPN7							ANAPC11			TRIM14	ATP5MC1
	NR4A3		PTPRC							PSMA1			TRIM21	ATP5MC2
	PBX3		PTPRCAP							ATG4D			TRIM22	ATP5MC3
	ZNF683		S100A10							PSMA2			APOL1	ATP5MD
	HOPX		S100A11							WIPI2			APOL2	ATP5ME
	FOS		S100A13							PSMA3			APOL6	ATP5MF
	FOSB		S100A4							TFDP2			IFNGR1	ATP5MG
	JUN		S100A6							PSMA4			GBP1	ATP5MPL
	JUNB		ZAP70							ATM			GBP2	ATP5O
	JUND		DUSP1							CYCS			GBP4	ATP5PB
	STAT1		DUSP2							PSMA5			GBP5	ATP5PD
	STAT2		DUSP4							WDR45			GBP3	ATP5PF
	STAT5A		DUSP5							ANAPC16			BST2	ATP6AP1
	STAT6		DUSP10							PSMA6			CMPK2	ATP6AP2
	STAT4		LAT							EHMT1			DDX58	ATP6V0B
	EOMES		PLCG1							PSMA7			DDX60	ATP6V0C
			PLCG2							EHMT2			DDX60L	ATP6V0D1
			PPP3CA							TERF1			IFI30	ATP6V0E1
			PPP3CC							PSMC1			IFI35	ATP6V0E2
			FOS							ATR			IFI44	ATP6V1D
			FOSB							PSMC3			IFI44L	ATP6V1F
			FOSL1							SOD1			IFI6	ATP6V1G1
			FOSL2							PSMC4			IFIH1	ATP8B2
			JUN							PSMC5			PARP10	ATP8B4
			JUNB							PSMC6			PARP12	COX16
			JUND							PSME1			PARP14	COX17
			NR4A1							ATG3				COX4I1
			NR4A2							NCF1				COX5A
			NR4A3							PSME2				COX5B
			BATF							ATG5				COX6A1
			IRF4							CHMP2A				COX6B1
			SH2D2A							CHMP2B				COX6C
										GSK3B				COX7A2
										RPS19BP1				COX7B
										TPR				COX7C
										MDM4				COX8A
										ELOB				CYC1
										CDC26				MT.ATP6
										ELOC				MT.ATP8
										ST13				MT.CO1
										RPS6KA1				MT.CO2
										EEF1A1				MT.CO3
										RPS6KA3				MT.CYB
										CHMP4A				MT.ND1
										DNAJB1				MT.ND2
										CAMK2G				MT.ND3
										RPS27A				MT.ND4
										TXN2				MT.ND4L
										PRDX1				MT.ND5
										PRDX2				MT.ND6
										DNAJB6				NDUFA1
										FKBP4				NDUFA10
										PRDX3				NDUFA11
										MAP2K3				NDUFA12
										MTMR14				NDUFA13
										ATG12				NDUFA2
										PRDX5				NDUFA3
										RHEB				NDUFA4
										PRDX6				NDUFA5
										GSTP1				NDUFA6
										ATG14				NDUFAB1
										RELA				NDUFAF3
										GPX1				NDUFAF4
										VHL				NDUFAF8
										HSPA1A				NDUFB10
										UBE2D1				NDUFB11
										TERF2IP				NDUFB2
										HSPA1B				NDUFB3
										UBE2D2				NDUFB4
										TXN				NDUFB6
										UBE2D3				NDUFB7
										HSPH1				NDUFB8
										CYBA				NDUFB9
										CDK4				NDUFC1
										HSF1				NDUFC2
										CDK6				NDUFS2
										MAPKAPK3				NDUFS3
										CITED2				NDUFS5
										MAP1LC3B				NDUFS6
										PSMD12				NDUFS7
										HIF1A				NDUFS8
										HMGA1				NDUFV1
										PSMD13				NDUFV2
										MINK1				SDHA
										PSMD14				SDHB
										HSP90AB1				TCIRG1
										PTGES3				UQCRB
										CXCL8				UQCRC1
										HSBP1				UQCRC2
										NFKB1				UQCRFS1
										UVRAG				UQCRH
										CAT				UQCRQ
										PSMB1				SURF1
										CDKN2C				SURF4
										PSMB2
										CDKN2D
										FOS
										PSMB3
										CCS
										JUN
										GABARAPL1
										GABARAPL2
										PSMB6
										KDM6B
										PSMB8
										PSMD2
										TNIK
										PSMB9
										PSMD3
										RANBP2
										ATOX1
										SEM1
										PSMD6
										GABARAP
										PSMD7
										PSMF1
										CHMP3
										STAT3
										PSMD8
										TINF2
										PSMD9
										CHMP7
										CCAR2
										HSPA4
										YWHAE
										BAG1
										HSPA5
										HSPA6
										BAG3
										DYNLL1
										HSPA8
										RB1CC1
										BAG5
										ANAPC5
										DYNLL2
										VCP
										DNAJC2
										CABIN1
										CEBPB

## Sheet: S6_CD8T_celltype_sex_DEGs
	p_val	avg_log2FC	pct.1	pct.2	p_val_adj	cell_type	gene	change
1	0	1.13467	0.395	0	0	CD8_Tn	DDX3Y	up
2	0	2.81529	0.889	0	0	CD8_Tn	RPS4Y1	up
3	3.18954e-251	0.839967	0.299	0	4.84013e-247	CD8_Tn	EIF1AY	up
4	1.5467e-185	-0.434309	0.999	1	2.34712e-181	CD8_Tn	RPS4X	down
5	4.96574e-152	-0.665987	0.968	0.989	7.53552e-148	CD8_Tn	RPS26	down
6	3.56865e-132	0.482034	0.17	0	5.41543e-128	CD8_Tn	TTTY15	up
7	9.57019e-118	0.43371	0.153	0	1.45228e-113	CD8_Tn	UTY	up
8	6.60023e-78	0.301077	0.103	0	1.00158e-73	CD8_Tn	KDM5D	up
9	6.27883e-55	-0.432284	0.441	0.602	9.52812e-51	CD8_Tn	EIF1AX	down
10	2.23187e-53	-0.333462	0.961	0.982	3.38686e-49	CD8_Tn	CXCR4	down
11	3.38419e-52	0.278832	0.945	0.908	5.1355e-48	CD8_Tn	CD99	up
12	1.2191e-50	0.419813	0.617	0.463	1.84998e-46	CD8_Tn	CTSW	up
13	4.46157e-42	-0.272852	0.031	0.103	6.77043e-38	CD8_Tn	MID1	down
14	5.35289e-29	-0.272492	0.648	0.754	8.12301e-25	CD8_Tn	ZNF331	down
15	5.5138e-29	-0.277089	0.834	0.898	8.3672e-25	CD8_Tn	CREM	down
16	5.22798e-26	-0.276536	0.551	0.659	7.93346e-22	CD8_Tn	2023-09-06	down
17	2.91187e-25	0.357726	0.187	0.104	4.41876e-21	CD8_Tn	SELP	up
18	7.58602e-25	-0.261481	0.578	0.68	1.15118e-20	CD8_Tn	DDX3X	down
19	5.01886e-21	0.34232	0.365	0.275	7.61613e-17	CD8_Tn	KLRD1	up
20	1.2201e-20	-0.292878	0.719	0.802	1.85151e-16	CD8_Tn	NR4A2	down
21	7.06382e-20	0.286896	0.1	0.046	1.07193e-15	CD8_Tn	HLA-G	up
22	3.08143e-18	-0.260757	0.46	0.554	4.67607e-14	CD8_Tn	SOCS1	down
23	2.13207e-14	-0.274341	0.91	0.94	3.23542e-10	CD8_Tn	JUNB	down
24	2.77952e-12	0.272789	0.904	0.89	4.21793e-08	CD8_Tn	KLF6	up
25	1.37838e-10	0.314489	0.687	0.641	2.0917e-06	CD8_Tn	GZMB	up
26	5.74905e-10	0.255216	0.13	0.086	8.72418e-06	CD8_Tn	TRGV9	up
27	1.04193e-09	0.662287	0.326	0.273	1.58114e-05	CD8_Tn	GNLY	up
28	2.35716e-07	0.382959	0.41	0.479	0.00357699	CD8_Tn	CCL4L2	up
36	0	-0.649758	0.997	1	0	CD8_Tex	RPS4X	down
37	0	2.43992	0.823	0	0	CD8_Tex	RPS4Y1	up
38	8.58881e-293	1.06094	0.387	0	1.30335e-288	CD8_Tex	EIF1AY	up
39	1.20758e-213	0.883242	0.303	0	1.8325e-209	CD8_Tex	DDX3Y	up
40	1.37997e-213	-0.608131	0.982	0.994	2.0941e-209	CD8_Tex	RPS26	down
41	4.94473e-118	-0.53378	0.432	0.666	7.50363e-114	CD8_Tex	EIF1AX	down
42	2.08891e-108	-0.516212	0.874	0.958	3.16991e-104	CD8_Tex	ZFP36L2	down
43	1.03698e-104	0.549807	0.778	0.531	1.57362e-100	CD8_Tex	CTSW	up
44	4.24056e-100	0.451368	0.16	0	6.43505e-96	CD8_Tex	UTY	up
45	3.66362e-95	-0.537695	0.462	0.67	5.55954e-91	CD8_Tex	DDX3X	down
46	5.1887e-94	-0.420038	0.868	0.972	7.87385e-90	CD8_Tex	TNFAIP3	down
47	9.57955e-94	-0.46594	0.844	0.942	1.4537e-89	CD8_Tex	CREM	down
48	9.75676e-93	1.33383	0.811	0.702	1.48059e-88	CD8_Tex	HSPA1B	up
49	6.75153e-87	-0.365268	0.978	1	1.02455e-82	CD8_Tex	BTG1	down
50	1.11824e-84	-0.321817	0.974	0.996	1.69693e-80	CD8_Tex	SARAF	down
51	2.85622e-72	0.346982	0.118	0	4.33432e-68	CD8_Tex	TTTY15	up
52	2.14334e-69	-0.496904	0.491	0.671	3.25252e-65	CD8_Tex	GPR65	down
53	6.08787e-69	1.15784	0.573	0.425	9.23834e-65	CD8_Tex	CCL3	up
54	9.09874e-69	-0.415157	0.576	0.772	1.38073e-64	CD8_Tex	ZNF331	down
55	1.46765e-68	-0.542147	0.621	0.756	2.22715e-64	CD8_Tex	CXCR6	down
56	1.54948e-68	-0.426726	0.488	0.656	2.35134e-64	CD8_Tex	2023-09-06	down
57	3.15785e-68	1.24564	0.614	0.499	4.79204e-64	CD8_Tex	RHOB	up
58	3.90054e-68	-0.481552	0.426	0.606	5.91907e-64	CD8_Tex	VPS37B	down
59	2.00867e-64	0.748269	0.934	0.877	3.04816e-60	CD8_Tex	HSPA1A	up
60	1.01501e-63	-0.418962	0.677	0.838	1.54027e-59	CD8_Tex	YPEL5	down
61	2.51477e-63	0.98055	0.932	0.91	3.81617e-59	CD8_Tex	DNAJB1	up
62	2.22618e-62	-0.455767	0.665	0.823	3.37823e-58	CD8_Tex	NR4A2	down
63	3.53591e-62	-0.322915	0.881	0.943	5.36574e-58	CD8_Tex	DDX5	down
64	8.24958e-62	0.300071	0.102	0	1.25187e-57	CD8_Tex	KDM5D	up
65	5.51607e-59	1.08751	0.407	0.254	8.37063e-55	CD8_Tex	ID3	up
66	2.34719e-58	-0.38251	0.773	0.892	3.56187e-54	CD8_Tex	CXCR4	down
67	9.34761e-58	0.839722	0.868	0.828	1.4185e-53	CD8_Tex	HSPB1	up
68	4.5397e-57	1.11984	0.613	0.511	6.88899e-53	CD8_Tex	BAG3	up
69	5.04205e-57	-0.391761	0.236	0.395	7.65131e-53	CD8_Tex	KDM6B	down
70	3.39657e-56	-0.375634	0.281	0.442	5.15429e-52	CD8_Tex	PER1	down
71	6.64555e-55	-0.414833	0.289	0.448	1.00846e-50	CD8_Tex	PFKFB3	down
72	4.48135e-52	-0.321983	0.248	0.398	6.80045e-48	CD8_Tex	EIF2S3	down
73	4.62322e-52	-0.334269	0.85	0.942	7.01573e-48	CD8_Tex	ZFP36	down
74	1.91497e-51	-0.369585	0.465	0.627	2.90597e-47	CD8_Tex	FAM177A1	down
75	3.38702e-51	-0.362904	0.467	0.632	5.1398e-47	CD8_Tex	FAM46C	down
76	3.72568e-51	0.271385	0.998	0.998	5.65372e-47	CD8_Tex	TMSB10	up
77	4.86716e-50	1.91095	0.313	0.18	7.38592e-46	CD8_Tex	HSPA6	up
78	2.3701e-49	0.750889	0.701	0.575	3.59662e-45	CD8_Tex	GNLY	up
79	3.16664e-46	-0.252227	0.095	0.195	4.80538e-42	CD8_Tex	TXLNG	down
80	3.417e-46	0.634604	0.207	0.089	5.18529e-42	CD8_Tex	SGK1	up
81	3.73169e-45	0.704964	0.41	0.288	5.66284e-41	CD8_Tex	DNAJB4	up
82	3.75625e-45	-0.268749	0.888	0.959	5.70012e-41	CD8_Tex	RGS1	down
83	6.23136e-45	0.268565	0.986	0.964	9.45609e-41	CD8_Tex	NKG7	up
84	1.2118e-44	-0.332696	0.723	0.839	1.83891e-40	CD8_Tex	NR3C1	down
85	1.55646e-43	0.315261	0.886	0.836	2.36193e-39	CD8_Tex	S100A11	up
86	3.24519e-43	-0.305587	0.729	0.834	4.92457e-39	CD8_Tex	LEPROTL1	down
87	5.54468e-43	-0.34188	0.782	0.871	8.41405e-39	CD8_Tex	EZR	down
88	3.7009e-42	-0.368065	0.578	0.722	5.61612e-38	CD8_Tex	REL	down
89	1.16406e-41	-0.346915	0.452	0.601	1.76646e-37	CD8_Tex	PDCD4	down
90	6.31549e-40	-0.303242	0.368	0.512	9.58375e-36	CD8_Tex	SYAP1	down
91	2.17145e-39	-0.364308	0.358	0.499	3.29517e-35	CD8_Tex	MGAT4A	down
92	3.02119e-39	-0.367515	0.536	0.671	4.58465e-35	CD8_Tex	ICOS	down
93	4.9247e-39	0.735681	0.74	0.703	7.47323e-35	CD8_Tex	PPP1R15A	up
94	6.29293e-39	-0.325198	0.166	0.279	9.54951e-35	CD8_Tex	SLC1A4	down
95	9.85251e-39	-0.301977	0.567	0.701	1.49512e-34	CD8_Tex	SLC7A5	down
96	1.23067e-38	0.963624	0.5	0.396	1.86755e-34	CD8_Tex	IFNG	up
97	4.88579e-38	0.440478	0.762	0.713	7.41419e-34	CD8_Tex	HLA-DQA1	up
98	3.37426e-37	-0.349081	0.181	0.296	5.12044e-33	CD8_Tex	NR4A3	down
99	4.78102e-36	-0.310427	0.399	0.54	7.25519e-32	CD8_Tex	ZBTB1	down
100	6.76964e-35	1.37547	0.403	0.305	1.02729e-30	CD8_Tex	SERPINH1	up
101	1.11207e-34	-0.274616	0.199	0.313	1.68756e-30	CD8_Tex	USP36	down
102	1.89848e-34	-0.256649	0.219	0.335	2.88094e-30	CD8_Tex	SMC1A	down
103	9.40428e-34	-0.281152	0.306	0.437	1.4271e-29	CD8_Tex	P2RY10	down
104	3.8763e-33	0.585772	0.378	0.277	5.88228e-29	CD8_Tex	CDKN2C	up
105	6.46012e-33	-0.262087	0.887	0.93	9.80324e-29	CD8_Tex	CLEC2B	down
106	6.74328e-33	-0.272135	0.467	0.606	1.02329e-28	CD8_Tex	PDE3B	down
107	5.0584e-32	-0.266994	0.737	0.845	7.67613e-28	CD8_Tex	BRD2	down
108	1.51427e-30	-0.334087	0.493	0.628	2.2979e-26	CD8_Tex	PIM3	down
109	3.37692e-30	-0.279956	0.33	0.451	5.12447e-26	CD8_Tex	NAA50	down
110	3.88607e-30	-0.270835	0.558	0.68	5.89712e-26	CD8_Tex	GABARAPL1	down
111	3.93187e-30	-0.266947	0.46	0.588	5.96661e-26	CD8_Tex	PIK3IP1	down
112	8.20221e-30	0.492576	0.494	0.382	1.24468e-25	CD8_Tex	RP11-291B21.2	up
113	3.02451e-29	-0.260869	0.392	0.517	4.58969e-25	CD8_Tex	RANBP2	down
114	3.23715e-29	-0.251535	0.583	0.706	4.91237e-25	CD8_Tex	SRSF5	down
115	4.06199e-29	-0.539346	0.243	0.344	6.16407e-25	CD8_Tex	KLRB1	down
116	5.58185e-29	-0.300898	0.37	0.487	8.47046e-25	CD8_Tex	MAT2A	down
117	6.51059e-29	-1.37648	0.435	0.533	9.87982e-25	CD8_Tex	MT1X	down
118	1.62799e-28	0.777011	0.323	0.227	2.47047e-24	CD8_Tex	HMOX1	up
119	1.66688e-28	0.473453	0.612	0.53	2.52949e-24	CD8_Tex	PMAIP1	up
120	2.59711e-28	-0.264828	0.318	0.438	3.94112e-24	CD8_Tex	NFKB2	down
121	3.64767e-28	0.353815	0.782	0.717	5.53534e-24	CD8_Tex	HLA-DRA	up
122	1.02767e-27	-0.28319	0.417	0.534	1.55949e-23	CD8_Tex	MT-ND6	down
123	1.28049e-27	0.70275	0.39	0.296	1.94314e-23	CD8_Tex	ATF3	up
124	1.80298e-27	-0.306781	0.437	0.556	2.73602e-23	CD8_Tex	PDCL3	down
125	3.39977e-27	0.264935	0.989	0.985	5.15914e-23	CD8_Tex	CD74	up
126	4.79854e-27	0.576387	0.237	0.145	7.28178e-23	CD8_Tex	RGS16	up
127	9.68416e-26	-0.281618	0.583	0.701	1.46957e-21	CD8_Tex	BIRC3	down
128	7.00618e-25	0.358387	0.466	0.361	1.06319e-20	CD8_Tex	HOPX	up
129	9.63004e-24	0.299708	0.58	0.472	1.46136e-19	CD8_Tex	KLRD1	up
130	8.3341e-23	-0.353559	0.51	0.6	1.2647e-18	CD8_Tex	LDLRAD4	down
131	1.08356e-22	0.355792	0.699	0.629	1.6443e-18	CD8_Tex	LGALS1	up
132	1.11021e-22	-0.258542	0.458	0.57	1.68474e-18	CD8_Tex	PDE4B	down
133	1.47539e-22	0.346572	0.853	0.822	2.23891e-18	CD8_Tex	ID2	up
134	3.97383e-22	0.386211	0.156	0.084	6.03028e-18	CD8_Tex	CEBPD	up
135	1.21192e-21	0.351611	0.326	0.246	1.8391e-17	CD8_Tex	MBNL2	up
136	7.06564e-21	0.932739	0.681	0.669	1.07221e-16	CD8_Tex	DUSP1	up
137	3.44883e-20	0.759663	0.531	0.482	5.2336e-16	CD8_Tex	ZFAND2A	up
138	1.76942e-19	0.351381	0.877	0.853	2.68509e-15	CD8_Tex	CXCL13	up
139	2.60934e-19	0.271855	0.126	0.064	3.95967e-15	CD8_Tex	HTRA1	up
140	6.13576e-19	0.272108	0.989	0.987	9.31102e-15	CD8_Tex	FTL	up
141	8.23976e-19	-0.455488	0.104	0.164	1.25038e-14	CD8_Tex	XCL2	down
142	1.22689e-18	0.30696	0.397	0.309	1.86181e-14	CD8_Tex	LRRN3	up
143	2.55844e-18	-0.283348	0.321	0.413	3.88244e-14	CD8_Tex	PIM2	down
144	3.25515e-18	0.323705	0.868	0.885	4.93969e-14	CD8_Tex	CACYBP	up
145	6.416e-18	0.420425	0.833	0.831	9.73629e-14	CD8_Tex	RGS2	up
146	1.38922e-17	-0.295022	0.484	0.592	2.10813e-13	CD8_Tex	CCL4L2	down
147	1.73913e-17	0.343449	0.107	0.052	2.63913e-13	CD8_Tex	RASD1	up
148	7.29133e-17	0.511102	0.943	0.954	1.10646e-12	CD8_Tex	JUN	up
149	1.35275e-16	0.781245	0.274	0.205	2.0528e-12	CD8_Tex	FOS	up
150	2.45981e-16	0.339207	0.219	0.153	3.73275e-12	CD8_Tex	DNAJA4	up
151	4.32272e-16	-0.328713	0.218	0.288	6.55972e-12	CD8_Tex	GNA15	down
152	5.2135e-16	0.278791	0.24	0.172	7.91148e-12	CD8_Tex	KLRC3	up
153	9.83444e-16	-0.253237	0.591	0.667	1.49238e-11	CD8_Tex	SPOCK2	down
154	1.09519e-15	0.293741	0.162	0.101	1.66195e-11	CD8_Tex	GADD45G	up
155	1.12607e-15	-0.757684	0.324	0.392	1.70882e-11	CD8_Tex	MT1F	down
156	7.99367e-15	0.534991	0.249	0.183	1.21304e-10	CD8_Tex	TSC22D1	up
157	1.24737e-14	-1.34501	0.249	0.306	1.89288e-10	CD8_Tex	MT1E	down
158	1.9198e-14	0.295238	0.842	0.816	2.91329e-10	CD8_Tex	PHLDA1	up
159	8.79219e-14	0.345613	0.271	0.21	1.33421e-09	CD8_Tex	PRRG4	up
160	1.47355e-13	0.303771	0.199	0.142	2.23611e-09	CD8_Tex	PPP1R14B	up
161	4.32311e-13	0.310037	0.834	0.813	6.56033e-09	CD8_Tex	KLF6	up
162	1.05646e-12	0.295541	0.497	0.434	1.60319e-08	CD8_Tex	NR4A1	up
163	1.49468e-12	0.300738	0.212	0.154	2.26817e-08	CD8_Tex	LRRC28	up
164	1.81437e-12	0.406513	0.107	0.06	2.75331e-08	CD8_Tex	TRBV20-1	up
165	9.07356e-12	-0.283122	0.58	0.632	1.37691e-07	CD8_Tex	TUBA4A	down
166	2.85975e-10	-0.71422	0.074	0.11	4.33967e-06	CD8_Tex	TRBV7-9	down
167	1.01466e-09	-0.316744	0.113	0.155	1.53975e-05	CD8_Tex	IL7R	down
168	1.37499e-09	0.253976	0.188	0.141	2.08655e-05	CD8_Tex	LAIR2	up
169	4.41541e-08	0.361024	0.388	0.353	0.000670039	CD8_Tex	CDC42EP3	up
170	6.74566e-08	0.597829	0.832	0.816	0.00102365	CD8_Tex	CCL4	up
179	0	2.16726	0.88	0	0	CD8_Tex_Term	RPS4Y1	up
180	7.90676e-159	1.08956	0.573	0	1.19985e-154	CD8_Tex_Term	EIF1AY	up
181	1.68091e-102	-0.630758	0.995	1	2.55078e-98	CD8_Tex_Term	RPS4X	down
182	1.62874e-88	0.718624	0.379	0	2.47161e-84	CD8_Tex_Term	DDX3Y	up
183	2.9216e-69	0.975725	0.792	0.495	4.43353e-65	CD8_Tex_Term	CTSW	up
184	8.73062e-56	-0.409512	0.994	1	1.32487e-51	CD8_Tex_Term	RPS26	down
185	4.75909e-46	-0.520244	0.689	0.862	7.22192e-42	CD8_Tex_Term	2023-09-06	down
186	5.28549e-40	0.349475	0.197	0	8.02073e-36	CD8_Tex_Term	UTY	up
187	6.68457e-39	-0.446612	0.568	0.776	1.01438e-34	CD8_Tex_Term	SMC1A	down
188	2.84018e-37	-0.487518	0.563	0.773	4.30997e-33	CD8_Tex_Term	DDX3X	down
189	5.45607e-35	-0.540764	0.587	0.794	8.27959e-31	CD8_Tex_Term	ZNF331	down
190	9.9856e-35	-0.53113	0.911	0.98	1.51531e-30	CD8_Tex_Term	ZFP36L2	down
191	1.48434e-33	-0.406205	0.635	0.822	2.25248e-29	CD8_Tex_Term	EIF1AX	down
192	1.89654e-29	1.3565	0.859	0.77	2.878e-25	CD8_Tex_Term	HSPA1B	up
193	3.61018e-27	-0.419806	0.513	0.71	5.47845e-23	CD8_Tex_Term	FAM46C	down
194	7.81108e-27	-0.514008	0.824	0.93	1.18533e-22	CD8_Tex_Term	CXCR4	down
195	2.79969e-25	0.747441	0.736	0.551	4.24853e-21	CD8_Tex_Term	GNLY	up
196	6.82163e-23	-0.348586	0.902	0.961	1.03518e-18	CD8_Tex_Term	EZR	down
197	4.728e-22	-0.2626	0.984	0.995	7.17474e-18	CD8_Tex_Term	SARAF	down
198	3.53293e-21	0.389347	0.968	0.923	5.36122e-17	CD8_Tex_Term	CCL5	up
199	2.62222e-20	2.22781	0.338	0.187	3.97922e-16	CD8_Tex_Term	HSPA6	up
200	7.56441e-20	-0.385248	0.936	0.952	1.1479e-15	CD8_Tex_Term	DUSP4	down
201	7.96078e-20	0.904539	0.926	0.906	1.20805e-15	CD8_Tex_Term	HSPA1A	up
202	9.90321e-20	-0.404669	0.844	0.919	1.50281e-15	CD8_Tex_Term	CREM	down
203	4.94762e-19	-0.326386	0.319	0.486	7.50802e-15	CD8_Tex_Term	KDM6B	down
204	1.86075e-18	-0.305936	0.9	0.973	2.82369e-14	CD8_Tex_Term	TNFAIP3	down
205	2.63864e-18	-0.34978	0.454	0.62	4.00414e-14	CD8_Tex_Term	TMEM2	down
206	3.13267e-18	-0.261463	0.314	0.485	4.75382e-14	CD8_Tex_Term	SOCS3	down
207	3.68363e-18	-0.288841	0.436	0.608	5.58991e-14	CD8_Tex_Term	EIF2S3	down
208	4.04106e-18	-0.271951	0.979	0.999	6.13231e-14	CD8_Tex_Term	BTG1	down
209	4.21368e-18	1.03077	0.669	0.547	6.39425e-14	CD8_Tex_Term	CCL3	up
210	6.39471e-18	1.24026	0.66	0.58	9.70398e-14	CD8_Tex_Term	BAG3	up
211	8.16318e-18	-0.312829	0.609	0.76	1.23876e-13	CD8_Tex_Term	ICOS	down
212	1.79256e-17	0.470204	0.991	0.987	2.7202e-13	CD8_Tex_Term	FTL	up
213	2.06538e-17	0.60668	0.417	0.288	3.13421e-13	CD8_Tex_Term	DNAJB4	up
214	2.22613e-17	1.02028	0.952	0.964	3.37816e-13	CD8_Tex_Term	DNAJB1	up
215	3.15743e-17	-0.398772	0.676	0.81	4.7914e-13	CD8_Tex_Term	YPEL5	down
216	9.60078e-17	-0.416914	0.907	0.975	1.45692e-12	CD8_Tex_Term	JUNB	down
217	1.73506e-16	-0.300937	0.287	0.44	2.63295e-12	CD8_Tex_Term	NR4A3	down
218	4.29941e-16	-0.275823	0.617	0.764	6.52436e-12	CD8_Tex_Term	FAM177A1	down
219	6.14897e-16	-0.262256	0.324	0.478	9.33106e-12	CD8_Tex_Term	PER1	down
220	1.05194e-15	-0.352168	0.737	0.846	1.59632e-11	CD8_Tex_Term	NR4A2	down
221	1.09271e-15	-0.280336	0.473	0.629	1.65819e-11	CD8_Tex_Term	SYAP1	down
222	2.35185e-15	-0.313188	0.328	0.478	3.56894e-11	CD8_Tex_Term	SLC1A4	down
223	3.96074e-15	-0.329894	0.657	0.777	6.01042e-11	CD8_Tex_Term	PIM3	down
224	1.84399e-14	-0.326984	0.356	0.505	2.79826e-10	CD8_Tex_Term	PFKFB3	down
225	2.07281e-14	-0.287343	0.638	0.761	3.14549e-10	CD8_Tex_Term	RNF19A	down
226	2.22792e-14	-0.277042	0.575	0.73	3.38086e-10	CD8_Tex_Term	GPR65	down
227	2.4408e-14	0.597778	0.535	0.412	3.70392e-10	CD8_Tex_Term	ID3	up
228	3.69723e-14	1.08545	0.667	0.62	5.61054e-10	CD8_Tex_Term	RHOB	up
229	5.4417e-14	0.294358	0.953	0.871	8.25779e-10	CD8_Tex_Term	GZMB	up
230	1.39234e-13	0.89222	0.875	0.875	2.11287e-09	CD8_Tex_Term	HSPB1	up
231	1.67023e-13	-0.261597	0.403	0.548	2.53458e-09	CD8_Tex_Term	CD5	down
232	2.44022e-13	0.400104	0.571	0.434	3.70303e-09	CD8_Tex_Term	KLRD1	up
233	2.51559e-13	-0.286769	0.604	0.74	3.81741e-09	CD8_Tex_Term	SYNE2	down
234	2.48998e-12	-0.297282	0.789	0.879	3.77855e-08	CD8_Tex_Term	NR3C1	down
235	3.657e-12	0.508295	0.561	0.438	5.5495e-08	CD8_Tex_Term	RP11-291B21.2	up
236	6.18507e-12	-0.348673	0.795	0.87	9.38584e-08	CD8_Tex_Term	HIST1H4C	down
237	6.53198e-12	-0.267037	0.587	0.721	9.91229e-08	CD8_Tex_Term	ZEB2	down
238	7.22179e-12	1.37923	0.416	0.327	1.09591e-07	CD8_Tex_Term	SERPINH1	up
239	7.38297e-12	-0.272873	0.516	0.641	1.12037e-07	CD8_Tex_Term	VPS37B	down
240	2.49758e-11	0.254343	0.849	0.797	3.79008e-07	CD8_Tex_Term	CD63	up
241	2.51874e-11	-0.255467	0.529	0.657	3.82219e-07	CD8_Tex_Term	NINJ1	down
242	6.54724e-11	0.321369	0.461	0.331	9.93544e-07	CD8_Tex_Term	KIR2DL4	up
243	1.95657e-10	0.609219	0.821	0.834	2.9691e-06	CD8_Tex_Term	PPP1R15A	up
244	2.14375e-10	-0.32363	0.64	0.737	3.25314e-06	CD8_Tex_Term	LDLRAD4	down
245	2.76843e-10	0.691637	0.654	0.572	4.20109e-06	CD8_Tex_Term	IFNG	up
246	3.07018e-10	-0.291329	0.648	0.772	4.65899e-06	CD8_Tex_Term	BIRC3	down
247	5.8212e-10	-0.339303	0.377	0.494	8.83368e-06	CD8_Tex_Term	HIST1H2AJ	down
248	6.61723e-10	0.416771	0.498	0.392	1.00416e-05	CD8_Tex_Term	CSF1	up
249	9.26406e-10	0.34911	0.824	0.79	1.40582e-05	CD8_Tex_Term	HLA-DQA1	up
250	1.40938e-09	0.256334	0.619	0.527	2.13873e-05	CD8_Tex_Term	ENTPD1	up
251	2.80508e-09	0.611596	0.287	0.198	4.25672e-05	CD8_Tex_Term	SGK1	up
252	8.00612e-09	0.285323	0.303	0.212	0.000121493	CD8_Tex_Term	NFKBIE	up
253	1.89547e-08	-0.277576	0.692	0.758	0.000287637	CD8_Tex_Term	MKI67	down
254	1.93795e-08	0.382094	0.923	0.954	0.000294083	CD8_Tex_Term	CACYBP	up
255	3.41788e-08	0.337269	0.933	0.902	0.000518663	CD8_Tex_Term	GZMA	up
256	4.33991e-08	-0.260326	0.361	0.457	0.000658582	CD8_Tex_Term	PIM2	down
257	4.91549e-08	0.620368	0.583	0.529	0.000745926	CD8_Tex_Term	GADD45B	up
258	4.95942e-08	0.824034	0.612	0.58	0.000752592	CD8_Tex_Term	ZFAND2A	up
259	5.26168e-08	0.318248	0.152	0.082	0.00079846	CD8_Tex_Term	HTRA1	up
260	6.31112e-08	0.28071	0.531	0.426	0.000957712	CD8_Tex_Term	HOPX	up
261	1.02283e-07	0.473874	0.841	0.849	0.00155215	CD8_Tex_Term	RGS2	up
262	1.15583e-07	-0.26801	0.668	0.742	0.00175397	CD8_Tex_Term	CDKN1A	down
263	2.38889e-07	-0.680126	0.528	0.632	0.00362514	CD8_Tex_Term	CCL4L2	down
264	2.66312e-07	0.305745	0.388	0.297	0.00404128	CD8_Tex_Term	LRRN3	up
265	3.78682e-07	-0.261072	0.596	0.697	0.0057465	CD8_Tex_Term	MT-ND6	down
266	4.1543e-07	-0.26793	0.282	0.367	0.00630415	CD8_Tex_Term	CCDC50	down
267	4.38372e-07	0.301066	0.256	0.187	0.00665229	CD8_Tex_Term	GADD45A	up
268	6.33388e-07	-0.299431	0.53	0.622	0.00961167	CD8_Tex_Term	CXCR6	down
269	8.38043e-07	0.364215	0.308	0.239	0.0127173	CD8_Tex_Term	DNAJA4	up
270	1.23045e-06	0.463451	0.411	0.356	0.0186721	CD8_Tex_Term	IER5	up
271	1.65505e-06	0.34843	0.867	0.814	0.0251153	CD8_Tex_Term	CCL4	up
272	2.18956e-06	-0.38459	0.326	0.42	0.0332266	CD8_Tex_Term	LMNA	down
273	2.882e-06	-0.308891	0.392	0.471	0.0437344	CD8_Tex_Term	HIST1H1B	down
274	3.1734e-06	-0.251046	0.983	0.987	0.0481564	CD8_Tex_Term	TUBA1B	down
310	0	2.70839	0.896	0	0	CD8_Teff	RPS4Y1	up
311	1.94009e-111	-0.542212	1	1	2.94408e-107	CD8_Teff	RPS4X	down
312	1.89266e-104	1.0896	0.359	0	2.87211e-100	CD8_Teff	DDX3Y	up
313	1.84627e-73	0.734819	0.268	0	2.80172e-69	CD8_Teff	EIF1AY	up
314	1.13849e-38	0.416921	0.15	0	1.72766e-34	CD8_Teff	UTY	up
315	5.79598e-37	-0.451551	0.964	0.994	8.7954e-33	CD8_Teff	MT-ND3	down
316	7.54553e-36	0.384688	0.139	0	1.14503e-31	CD8_Teff	TTTY15	up
317	4.31112e-34	-0.396805	0.972	0.994	6.54213e-30	CD8_Teff	RPS26	down
318	1.8763e-29	0.351319	0.115	0	2.84728e-25	CD8_Teff	ZFY	up
319	4.10336e-28	-0.255674	1	1	6.22684e-24	CD8_Teff	HLA-B	down
320	2.10969e-26	-0.486974	0.435	0.621	3.20146e-22	CD8_Teff	EIF1AX	down
321	2.5776e-25	-0.32165	0.99	0.995	3.91151e-21	CD8_Teff	MT-CYB	down
322	4.88137e-25	-0.456812	0.529	0.711	7.40748e-21	CD8_Teff	DDX3X	down
323	9.72583e-25	-0.250568	0.995	0.998	1.4759e-20	CD8_Teff	MT-ATP6	down
324	3.17805e-17	0.582715	0.485	0.354	4.82269e-13	CD8_Teff	PMAIP1	up
325	8.44461e-17	0.369732	0.861	0.768	1.28147e-12	CD8_Teff	CTSW	up
326	4.43173e-15	0.407554	0.802	0.745	6.72515e-11	CD8_Teff	LY6E	up
327	6.54118e-15	-0.286955	0.974	0.983	9.92624e-11	CD8_Teff	RPS29	down
328	8.25184e-15	0.302131	0.985	0.987	1.25222e-10	CD8_Teff	CCL5	up
329	1.21749e-14	-0.334892	0.571	0.704	1.84754e-10	CD8_Teff	HIST1H4C	down
330	2.47376e-13	-0.270592	0.661	0.773	3.75392e-09	CD8_Teff	FAM177A1	down
331	2.51155e-13	0.453624	0.96	0.969	3.81128e-09	CD8_Teff	CD74	up
332	3.77377e-12	0.416348	0.233	0.129	5.7267e-08	CD8_Teff	KIR2DL3	up
333	5.60809e-12	0.340997	0.857	0.815	8.51028e-08	CD8_Teff	ISG20	up
334	5.71856e-12	-0.26182	0.66	0.767	8.67792e-08	CD8_Teff	RPL36A	down
335	6.7898e-12	-0.285863	0.936	0.963	1.03035e-07	CD8_Teff	ZFP36L2	down
336	7.9473e-12	0.482341	0.731	0.661	1.206e-07	CD8_Teff	CACYBP	up
337	1.87025e-11	1.71552	0.2	0.108	2.8381e-07	CD8_Teff	HSPA6	up
338	2.36616e-11	-0.284	0.319	0.441	3.59064e-07	CD8_Teff	EIF2S3	down
339	2.75528e-11	-0.296274	0.754	0.837	4.18113e-07	CD8_Teff	NR4A2	down
340	3.34069e-11	-0.264915	0.735	0.828	5.0695e-07	CD8_Teff	BTG2	down
341	4.5528e-11	-0.302951	0.597	0.706	6.90887e-07	CD8_Teff	GPR65	down
342	7.31745e-11	0.593422	0.829	0.753	1.11042e-06	CD8_Teff	HSPA1A	up
343	1.2289e-10	0.755916	0.897	0.862	1.86486e-06	CD8_Teff	DNAJB1	up
344	1.46416e-10	0.933024	0.301	0.211	2.22187e-06	CD8_Teff	BAG3	up
345	4.04517e-10	0.512258	0.517	0.433	6.13855e-06	CD8_Teff	HLA-DRA	up
346	5.68702e-10	-0.265948	0.475	0.583	8.63005e-06	CD8_Teff	SYAP1	down
347	6.56746e-10	1.11166	0.146	0.072	9.96613e-06	CD8_Teff	SERPINH1	up
348	8.21699e-10	0.350249	0.997	0.997	1.24693e-05	CD8_Teff	HSP90AA1	up
349	1.40357e-09	0.331759	0.545	0.471	2.12991e-05	CD8_Teff	CLDND1	up
350	1.87714e-09	0.813766	0.691	0.629	2.84856e-05	CD8_Teff	HSPA1B	up
351	4.17145e-09	0.308039	0.162	0.086	6.33018e-05	CD8_Teff	RP11-553K8.5	up
352	1.15679e-08	0.298989	0.152	0.08	0.000175543	CD8_Teff	ENTPD1	up
353	1.17803e-08	0.616064	0.313	0.222	0.000178766	CD8_Teff	CCL3	up
354	3.98272e-08	0.254107	0.753	0.703	0.000604377	CD8_Teff	HLA-DPA1	up
355	4.43054e-08	-0.303057	0.459	0.553	0.000672334	CD8_Teff	ITGB1	down
356	4.62579e-08	0.951674	0.334	0.252	0.000701964	CD8_Teff	RHOB	up
357	5.17072e-08	0.351436	0.689	0.643	0.000784657	CD8_Teff	ALOX5AP	up
358	8.86495e-08	0.736235	0.167	0.098	0.00134526	CD8_Teff	CCL3L3	up
359	1.18833e-07	0.730979	0.38	0.304	0.00180329	CD8_Teff	ZFAND2A	up
360	1.4135e-07	-0.262372	0.657	0.729	0.00214499	CD8_Teff	FLNA	down
361	3.20308e-07	0.566136	0.851	0.811	0.00486068	CD8_Teff	JUN	up
362	4.67702e-07	-0.389859	0.302	0.38	0.00709738	CD8_Teff	ZNF683	down
363	5.37758e-07	0.264581	0.997	0.997	0.00816048	CD8_Teff	HSPA8	up
364	7.05162e-07	-0.28124	0.73	0.793	0.0107008	CD8_Teff	TUBA4A	down
365	1.38995e-06	0.320286	0.529	0.466	0.0210925	CD8_Teff	TAGAP	up
366	1.72083e-06	0.281863	0.527	0.458	0.0261135	CD8_Teff	LINC00152	up
367	2.55263e-06	0.315482	0.739	0.693	0.0387361	CD8_Teff	HLA-DRB1	up
411	2.40345e-101	2.81075	0.888	0	3.64723e-97	CD8_Tcm	RPS4Y1	up
412	6.1063e-56	1.17352	0.53	0	9.26631e-52	CD8_Tcm	EIF1AY	up
413	1.67997e-52	1.2834	0.5	0	2.54936e-48	CD8_Tcm	DDX3Y	up
414	7.25933e-39	-1.17632	0.978	1	1.1016e-34	CD8_Tcm	RPS26	down
415	2.99698e-22	-0.99568	1	1	4.54791e-18	CD8_Tcm	BTG1	down
416	3.73638e-22	0.607481	0.216	0	5.66995e-18	CD8_Tcm	UTY	up
417	8.2285e-22	-1.02919	0.955	0.995	1.24867e-17	CD8_Tcm	CXCR4	down
418	9.30218e-19	0.890104	0.993	0.961	1.41161e-14	CD8_Tcm	MT-ATP8	up
419	2.00119e-18	-1.2167	0.791	0.934	3.03681e-14	CD8_Tcm	NR4A2	down
420	1.02856e-17	0.370604	0.172	0	1.56084e-13	CD8_Tcm	TTTY15	up
421	2.72933e-17	-1.25428	0.119	0.538	4.14175e-13	CD8_Tcm	TNFSF9	down
422	5.17315e-17	-0.761165	0.94	0.976	7.85025e-13	CD8_Tcm	PNRC1	down
423	5.54686e-17	0.383732	0.164	0	8.41737e-13	CD8_Tcm	KDM5D	up
424	5.65887e-17	0.776396	1	0.983	8.58733e-13	CD8_Tcm	MT-ATP6	up
425	4.50425e-16	-1.3738	0.313	0.696	6.8352e-12	CD8_Tcm	MX1	down
426	6.4888e-16	-0.905164	0.507	0.818	9.84675e-12	CD8_Tcm	SRSF5	down
427	3.34888e-15	0.417163	1	1	5.08193e-11	CD8_Tcm	TPT1	up
428	4.54066e-15	-0.914253	0.619	0.856	6.89045e-11	CD8_Tcm	SFPQ	down
429	1.00842e-14	0.478851	1	1	1.53028e-10	CD8_Tcm	RPL18A	up
430	1.32887e-14	0.658825	0.985	0.937	2.01657e-10	CD8_Tcm	RPL4	up
431	4.60429e-14	-0.593473	0.978	1	6.98701e-10	CD8_Tcm	RPS2	down
432	2.92328e-13	0.458963	1	1	4.43607e-09	CD8_Tcm	RPL13	up
433	3.31001e-13	0.423487	1	0.998	5.02294e-09	CD8_Tcm	RPL26	up
434	4.64346e-13	0.46288	1	0.998	7.04646e-09	CD8_Tcm	RPL23A	up
435	1.36533e-12	-0.623073	1	1	2.07189e-08	CD8_Tcm	MALAT1	down
436	1.4267e-12	-0.589513	0.851	0.966	2.16502e-08	CD8_Tcm	CYBA	down
437	1.82693e-12	0.499063	1	0.995	2.77237e-08	CD8_Tcm	MT-ND4L	up
438	2.01966e-12	0.662056	0.313	0.075	3.06483e-08	CD8_Tcm	ENTPD1	up
439	2.13507e-12	-0.838342	0.194	0.535	3.23997e-08	CD8_Tcm	SIAH2	down
440	2.24442e-12	0.50685	1	0.971	3.40591e-08	CD8_Tcm	RPL37A	up
441	2.62922e-12	-0.345414	1	1	3.98984e-08	CD8_Tcm	HLA-A	down
442	2.84346e-12	0.448812	0.179	0.017	4.31496e-08	CD8_Tcm	LAIR2	up
443	3.32923e-12	0.55453	1	1	5.0521e-08	CD8_Tcm	MT-CO1	up
444	4.1643e-12	0.489385	1	1	6.31932e-08	CD8_Tcm	RPL37	up
445	4.59384e-12	0.488012	1	1	6.97116e-08	CD8_Tcm	MT-CO2	up
446	4.9773e-12	0.455101	1	0.998	7.55306e-08	CD8_Tcm	RPS16	up
447	5.12312e-12	0.443247	1	0.983	7.77433e-08	CD8_Tcm	RPL21	up
448	6.24814e-12	0.741407	0.709	0.363	9.48155e-08	CD8_Tcm	PDE3B	up
449	9.41086e-12	-0.81815	0.306	0.616	1.4281e-07	CD8_Tcm	MZT2B	down
450	1.46665e-11	-0.730272	0.97	0.983	2.22564e-07	CD8_Tcm	DUSP2	down
451	1.79347e-11	-0.884968	0.261	0.56	2.72159e-07	CD8_Tcm	NSMCE3	down
452	2.00509e-11	0.540218	0.993	0.998	3.04273e-07	CD8_Tcm	RPL3	up
453	3.1357e-11	0.47252	0.231	0.044	4.75843e-07	CD8_Tcm	AC092580.4	up
454	3.58299e-11	0.431207	1	1	5.43718e-07	CD8_Tcm	RPL39	up
455	4.33856e-11	-0.748288	0.119	0.455	6.58377e-07	CD8_Tcm	CCL3L3	down
456	5.41355e-11	0.414189	1	0.995	8.21506e-07	CD8_Tcm	RPS9	up
457	5.93031e-11	0.463759	0.157	0.015	8.99925e-07	CD8_Tcm	SELP	up
458	1.03143e-10	-0.7509	0.097	0.389	1.56519e-06	CD8_Tcm	HLA-G	down
459	1.20459e-10	0.441376	0.993	1	1.82797e-06	CD8_Tcm	RPS19	up
460	1.78044e-10	-0.784871	0.425	0.681	2.70182e-06	CD8_Tcm	ARF6	down
461	2.07131e-10	-0.939972	0.396	0.65	3.14321e-06	CD8_Tcm	NR4A3	down
462	2.23535e-10	-0.559686	0.903	0.976	3.39215e-06	CD8_Tcm	DDX5	down
463	2.31824e-10	0.446524	1	0.998	3.51793e-06	CD8_Tcm	RPS6	up
464	2.52127e-10	0.329306	1	1	3.82603e-06	CD8_Tcm	RPS27A	up
465	2.67755e-10	-0.732148	0.799	0.903	4.06318e-06	CD8_Tcm	LY6E	down
466	6.76264e-10	0.361331	1	0.983	1.02623e-05	CD8_Tcm	UBA52	up
467	8.20555e-10	0.412263	1	0.998	1.24519e-05	CD8_Tcm	RPL34	up
468	8.43717e-10	0.377888	1	1	1.28034e-05	CD8_Tcm	EEF1A1	up
469	1.32937e-09	0.706888	0.985	0.944	2.01732e-05	CD8_Tcm	MT-ND3	up
470	1.43079e-09	0.437813	0.978	0.959	2.17123e-05	CD8_Tcm	ATP5E	up
471	2.14482e-09	-0.674802	0.672	0.813	3.25476e-05	CD8_Tcm	2023-09-06	down
472	2.55809e-09	0.375383	1	1	3.8819e-05	CD8_Tcm	RPLP2	up
473	3.10581e-09	-0.881742	0.672	0.873	4.71306e-05	CD8_Tcm	HLA-DQA1	down
474	3.39797e-09	-0.850977	0.164	0.438	5.15642e-05	CD8_Tcm	MX2	down
475	3.63721e-09	0.324971	1	1	5.51947e-05	CD8_Tcm	RPL15	up
476	3.65704e-09	-0.679841	0.284	0.56	5.54956e-05	CD8_Tcm	HNRNPL	down
477	4.9157e-09	0.423666	0.993	0.985	7.45957e-05	CD8_Tcm	RPL35	up
478	6.98662e-09	0.352395	0.993	0.995	0.000106022	CD8_Tcm	RPL17	up
479	8.49699e-09	-0.656941	0.299	0.562	0.000128942	CD8_Tcm	CHST11	down
480	1.37884e-08	0.405052	0.993	0.971	0.000209239	CD8_Tcm	MYL6	up
481	1.64876e-08	0.59115	0.649	0.431	0.000250199	CD8_Tcm	NBEAL1	up
482	1.82367e-08	-0.28836	1	1	0.000276743	CD8_Tcm	UBC	down
483	2.2302e-08	0.512002	0.187	0.039	0.000338432	CD8_Tcm	RP11-553K8.5	up
484	2.43658e-08	0.428962	0.157	0.027	0.000369751	CD8_Tcm	HOPX	up
485	3.53554e-08	-0.789222	0.903	0.971	0.000536519	CD8_Tcm	JUNB	down
486	3.695e-08	-0.795807	0.082	0.326	0.000560717	CD8_Tcm	IFI44L	down
487	4.05961e-08	-0.976329	0.448	0.667	0.000616046	CD8_Tcm	IFI6	down
488	6.44841e-08	0.295994	1	0.998	0.000978547	CD8_Tcm	RPL32	up
489	7.2021e-08	-0.429405	0.776	0.92	0.00109292	CD8_Tcm	C19orf43	down
490	7.4605e-08	0.374702	0.993	0.973	0.00113213	CD8_Tcm	RPL27	up
491	8.14485e-08	0.305216	1	1	0.00123598	CD8_Tcm	RPS14	up
492	8.53312e-08	0.6444	0.91	0.903	0.0012949	CD8_Tcm	CD7	up
493	8.75959e-08	0.48729	0.843	0.725	0.00132927	CD8_Tcm	FKBP1A	up
494	1.35631e-07	0.423075	0.985	0.937	0.0020582	CD8_Tcm	EEF1G	up
495	1.47835e-07	0.40901	0.993	0.993	0.00224339	CD8_Tcm	RPS21	up
496	1.49269e-07	-0.685877	0.701	0.815	0.00226515	CD8_Tcm	IRF1	down
497	1.51619e-07	-0.558687	0.604	0.776	0.00230082	CD8_Tcm	STK17A	down
498	1.70231e-07	-0.511459	0.918	0.971	0.00258326	CD8_Tcm	ZNF331	down
499	1.79555e-07	0.478552	0.97	0.888	0.00272474	CD8_Tcm	MT-ND4	up
500	2.19419e-07	-0.662634	0.858	0.903	0.00332969	CD8_Tcm	TUBA4A	down
501	2.3334e-07	-0.628057	0.276	0.518	0.00354094	CD8_Tcm	TIPARP	down
502	2.48564e-07	0.420839	0.888	0.81	0.00377195	CD8_Tcm	RPL23	up
503	3.30129e-07	1.78931	0.112	0.015	0.00500971	CD8_Tcm	TRBV10-3	up
504	3.83893e-07	-0.438663	0.993	0.995	0.00582558	CD8_Tcm	DUSP4	down
505	4.34114e-07	-0.748695	0.224	0.457	0.00658767	CD8_Tcm	XAF1	down
506	5.03416e-07	0.659593	0.806	0.703	0.00763933	CD8_Tcm	TAGLN2	up
507	5.09756e-07	-0.502173	0.104	0.324	0.00773554	CD8_Tcm	TMEM259	down
508	5.48948e-07	0.460838	0.91	0.815	0.00833029	CD8_Tcm	FXYD5	up
509	5.54134e-07	-0.398987	0.933	0.964	0.00840899	CD8_Tcm	ITM2B	down
510	6.1535e-07	0.308404	0.157	0.034	0.00933793	CD8_Tcm	ANKRD28	up
511	6.42512e-07	-0.66913	0.254	0.474	0.00975012	CD8_Tcm	STT3B	down
512	7.58614e-07	-0.480186	0.761	0.891	0.011512	CD8_Tcm	DRAP1	down
513	7.73178e-07	-1.03421	0.396	0.594	0.011733	CD8_Tcm	CITED2	down
514	8.19846e-07	-0.672481	0.276	0.506	0.0124412	CD8_Tcm	H1FX	down
515	8.53822e-07	0.380099	0.985	0.985	0.0129568	CD8_Tcm	RPL10A	up
516	8.94752e-07	0.293016	1	0.998	0.0135779	CD8_Tcm	RPL12	up
517	9.42347e-07	-0.574959	0.328	0.54	0.0143001	CD8_Tcm	PTPN6	down
518	1.29298e-06	0.260788	1	0.998	0.019621	CD8_Tcm	RPL35A	up
519	1.30945e-06	-0.760757	0.97	0.988	0.0198709	CD8_Tcm	IFITM1	down
520	1.38163e-06	-0.531426	0.201	0.404	0.0209663	CD8_Tcm	GFOD1	down
521	1.49325e-06	-0.701541	0.448	0.664	0.02266	CD8_Tcm	TAGAP	down
522	1.63156e-06	-0.449162	0.91	0.961	0.0247589	CD8_Tcm	TNFAIP3	down
523	1.63773e-06	0.392516	0.955	0.871	0.0248526	CD8_Tcm	SLC25A6	up
524	1.6998e-06	0.290652	1	0.998	0.0257944	CD8_Tcm	RPS23	up
525	1.72105e-06	-0.575213	0.284	0.487	0.026117	CD8_Tcm	SNHG7	down
526	2.43384e-06	-0.924478	0.59	0.725	0.0369335	CD8_Tcm	ISG15	down
527	2.54163e-06	-0.55815	0.448	0.645	0.0385692	CD8_Tcm	SMCHD1	down
528	2.71806e-06	-0.949845	0.664	0.796	0.0412465	CD8_Tcm	DUSP1	down
529	2.80439e-06	-0.494387	0.03	0.2	0.0425567	CD8_Tcm	SMARCD3	down
1071	2.14042e-49	2.69885	0.828	0	3.24809e-45	CD8_Tem	RPS4Y1	up
1072	1.20915e-16	-0.818481	0.732	0.957	1.83488e-12	CD8_Tem	PNRC1	down
1073	2.81199e-13	-0.45846	0.999	1	4.26719e-09	CD8_Tem	RPS4X	down
1074	3.42375e-10	0.389026	0.997	1	5.19555e-06	CD8_Tem	RPS10	up
1075	3.85903e-10	-0.536515	0.928	1	5.85608e-06	CD8_Tem	RPS26	down
1076	5.0605e-10	0.628671	0.968	0.914	7.6793e-06	CD8_Tem	ATP5E	up
1077	9.52618e-10	0.894387	0.254	0	1.4456e-05	CD8_Tem	DDX3Y	up
1078	7.75444e-09	-0.536903	0.514	0.802	0.000117674	CD8_Tem	SRSF2	down
1079	8.68939e-09	0.462184	0.999	1	0.000131861	CD8_Tem	RPS27	up
1080	9.39874e-09	-1.75181	0.309	0.56	0.000142626	CD8_Tem	MT1X	down
1081	1.27485e-08	0.614518	0.95	0.862	0.000193458	CD8_Tem	NKG7	up
1082	2.99547e-08	-0.537102	0.256	0.5	0.000454563	CD8_Tem	RORA	down
1083	3.53947e-08	-1.38087	0.121	0.293	0.000537114	CD8_Tem	MT1E	down
1084	4.03339e-08	-0.736333	0.335	0.586	0.000612067	CD8_Tem	DDX3X	down
1085	4.0617e-08	-0.452879	0.96	0.991	0.000616363	CD8_Tem	RPS2	down
1086	4.17068e-08	0.746602	0.213	0	0.000632901	CD8_Tem	EIF1AY	up
1087	4.22297e-08	-0.430936	0.093	0.259	0.000640835	CD8_Tem	KDM6A	down
1088	4.46095e-08	-1.53938	0.514	0.759	0.000676949	CD8_Tem	MT2A	down
1089	7.17755e-08	0.331633	1	1	0.00108919	CD8_Tem	RPS15A	up
1090	9.93293e-08	-0.259218	0.043	0.164	0.00150732	CD8_Tem	SNRNP48	down
1091	1.06838e-07	1.30008	0.643	0.509	0.00162126	CD8_Tem	RHOB	up
1092	1.23702e-07	0.510015	0.981	0.991	0.00187718	CD8_Tem	RPS29	up
1093	1.45948e-07	-0.558928	0.931	0.974	0.00221475	CD8_Tem	HSP90AB1	down
1094	1.82924e-07	0.405443	0.98	0.991	0.00277587	CD8_Tem	RPL37A	up
1095	2.81103e-07	0.659042	0.888	0.862	0.00426574	CD8_Tem	RARRES3	up
1096	3.16531e-07	-0.439125	0.687	0.897	0.00480336	CD8_Tem	YBX1	down
1097	3.21771e-07	-0.470858	0.562	0.793	0.00488287	CD8_Tem	ELF1	down
1098	3.43532e-07	0.527782	0.927	0.845	0.0052131	CD8_Tem	CST7	up
1099	4.95384e-07	-0.484535	0.865	0.931	0.00751745	CD8_Tem	DDX5	down
1100	5.19876e-07	0.282114	0.999	1	0.00788912	CD8_Tem	AC090498.1	up
1101	7.22683e-07	-0.393813	0.838	0.94	0.0109667	CD8_Tem	PABPC1	down
1102	9.41997e-07	-0.401622	0.026	0.112	0.0142948	CD8_Tem	GPR34	down
1103	1.00478e-06	-0.560232	0.768	0.914	0.0152475	CD8_Tem	ZFP36	down
1104	1.03073e-06	-0.356929	0.045	0.155	0.0156413	CD8_Tem	DAPK2	down
1105	1.29038e-06	-0.515963	0.886	0.94	0.0195815	CD8_Tem	DNAJA1	down
1106	1.45561e-06	-0.55326	0.421	0.647	0.0220889	CD8_Tem	FAM177A1	down
1107	1.47704e-06	-0.437245	0.185	0.379	0.0224141	CD8_Tem	NFKB2	down
1108	1.51215e-06	-0.648298	0.707	0.853	0.0229468	CD8_Tem	TNFAIP3	down
1109	1.96531e-06	-0.586008	0.675	0.819	0.0298236	CD8_Tem	TSC22D3	down
1110	2.32341e-06	-0.272047	0.046	0.155	0.0352577	CD8_Tem	TRERF1	down
1111	2.94579e-06	-0.388125	0.066	0.19	0.0447023	CD8_Tem	EPOR	down

## Sheet: S7_CD4T_celltype_marker_gene
	p_val	avg_log2FC	pct.1	pct.2	p_val_adj	cluster	gene
FOXP3	0	2.22667	0.916	0.202	0	CD4_Treg	FOXP3
TNFRSF4	0	1.99677	0.884	0.536	0	CD4_Treg	TNFRSF4
LAIR2	0	1.8309	0.661	0.147	0	CD4_Treg	LAIR2
IL2RA	0	1.81879	0.724	0.214	0	CD4_Treg	IL2RA
TNFRSF9	0	1.73719	0.668	0.119	0	CD4_Treg	TNFRSF9
TNFRSF18	0	1.72842	0.905	0.507	0	CD4_Treg	TNFRSF18
ACP5	0	1.61859	0.668	0.258	0	CD4_Treg	ACP5
CARD16	0	1.61076	0.908	0.457	0	CD4_Treg	CARD16
CD177	0	1.58831	0.254	0.015	0	CD4_Treg	CD177
CTSC	0	1.58608	0.878	0.497	0	CD4_Treg	CTSC
IL32	0	1.55657	0.999	0.957	0	CD4_Treg	IL32
CCR8	0	1.48732	0.58	0.07	0	CD4_Treg	CCR8
LAYN	0	1.47237	0.635	0.102	0	CD4_Treg	LAYN
IL1R2	0	1.4094	0.528	0.088	0	CD4_Treg	IL1R2
CTLA4	0	1.39949	0.856	0.425	0	CD4_Treg	CTLA4
CD27	0	1.3881	0.852	0.404	0	CD4_Treg	CD27
AC145110.1	0	1.37545	0.432	0.03	0	CD4_Treg	AC145110.1
LGALS1	0	1.37311	0.662	0.366	0	CD4_Treg	LGALS1
IFI6	0	1.37011	0.73	0.399	0	CD4_Treg	IFI6
SYNGR2	0	1.3423	0.825	0.547	0	CD4_Treg	SYNGR2
SAT1	0	1.33875	0.98	0.865	0	CD4_Treg	SAT1
AC133644.2	0	1.32024	0.658	0.218	0	CD4_Treg	AC133644.2
GLRX	0	1.25464	0.678	0.265	0	CD4_Treg	GLRX
TYMP	0	1.23041	0.791	0.452	0	CD4_Treg	TYMP
BATF	0	1.21448	0.956	0.669	0	CD4_Treg	BATF
GBP5	0	1.16982	0.764	0.356	0	CD4_Treg	GBP5
PMAIP1	0	1.16945	0.746	0.343	0	CD4_Treg	PMAIP1
ID3	0	1.15221	0.406	0.137	0	CD4_Treg	ID3
CST7	0	1.1468	0.806	0.462	0	CD4_Treg	CST7
MAGEH1	0	1.13675	0.528	0.199	0	CD4_Treg	MAGEH1
SOX4	0	1.13084	0.395	0.113	0	CD4_Treg	SOX4
TNFRSF1B	0	1.11828	0.869	0.58	0	CD4_Treg	TNFRSF1B
HLA-DQA1	0	1.10791	0.406	0.124	0	CD4_Treg	HLA-DQA1
HTATIP2	0	1.10595	0.687	0.264	0	CD4_Treg	HTATIP2
S100A4	0	1.10003	0.99	0.863	0	CD4_Treg	S100A4
DUSP4	0	1.09024	0.929	0.55	0	CD4_Treg	DUSP4
ODF3B	0	1.06875	0.698	0.366	0	CD4_Treg	ODF3B
HLA-DRB1	0	1.06129	0.652	0.341	0	CD4_Treg	HLA-DRB1
PKM	0	1.05717	0.889	0.74	0	CD4_Treg	PKM
ISG15	0	1.05403	0.77	0.537	0	CD4_Treg	ISG15
IKZF2	0	1.04491	0.509	0.075	0	CD4_Treg	IKZF2
TIGIT	0	1.04416	0.896	0.461	0	CD4_Treg	TIGIT
GCNT1	0	1.02167	0.432	0.076	0	CD4_Treg	GCNT1
CD74	0	1.0098	0.99	0.916	0	CD4_Treg	CD74
TBC1D4	0	1.00317	0.651	0.263	0	CD4_Treg	TBC1D4
HSPA1B	0	1.00235	0.777	0.543	0	CD4_Treg	HSPA1B
MIR4435-2HG	0	0.98574	0.803	0.407	0	CD4_Treg	MIR4435-2HG
RTKN2	0	0.981632	0.376	0.047	0	CD4_Treg	RTKN2
CD7	0	0.968513	0.97	0.862	0	CD4_Treg	CD7
PHLDA1	0	0.966272	0.794	0.474	0	CD4_Treg	PHLDA1
GADD45A	0	0.964467	0.456	0.143	0	CD4_Treg	GADD45A
LY6E	0	0.963119	0.893	0.675	0	CD4_Treg	LY6E
CUL9	0	0.929536	0.424	0.086	0	CD4_Treg	CUL9
DNPH1	0	0.92614	0.849	0.551	0	CD4_Treg	DNPH1
CXCR6	0	0.914729	0.67	0.3	0	CD4_Treg	CXCR6
COX5A	0	0.909337	0.843	0.612	0	CD4_Treg	COX5A
NGFRAP1	0	0.909151	0.357	0.125	0	CD4_Treg	NGFRAP1
GBP2	0	0.908428	0.792	0.483	0	CD4_Treg	GBP2
SERPINB9	0	0.903561	0.653	0.355	0	CD4_Treg	SERPINB9
IL2RB	0	0.899082	0.755	0.469	0	CD4_Treg	IL2RB
AC017002.1	0	0.89878	0.474	0.132	0	CD4_Treg	AC017002.1
GATA3	0	0.896529	0.641	0.363	0	CD4_Treg	GATA3
OAS1	0	0.873234	0.465	0.155	0	CD4_Treg	OAS1
CRADD	0	0.86012	0.396	0.102	0	CD4_Treg	CRADD
ICOS	0	0.858429	0.887	0.706	0	CD4_Treg	ICOS
HPGD	0	0.856911	0.33	0.107	0	CD4_Treg	HPGD
STAM	0	0.844804	0.664	0.311	0	CD4_Treg	STAM
ENO1	0	0.841193	0.897	0.749	0	CD4_Treg	ENO1
RHBDD2	0	0.83129	0.838	0.597	0	CD4_Treg	RHBDD2
IL21R	0	0.82944	0.62	0.334	0	CD4_Treg	IL21R
PTTG1	0	0.827259	0.642	0.315	0	CD4_Treg	PTTG1
PTP4A3	0	0.822985	0.309	0.095	0	CD4_Treg	PTP4A3
CASP1	0	0.820501	0.607	0.269	0	CD4_Treg	CASP1
HLA-DRB5	0	0.820337	0.44	0.214	0	CD4_Treg	HLA-DRB5
HLA-DPA1	0	0.81998	0.762	0.426	0	CD4_Treg	HLA-DPA1
RPS27L	0	0.811358	0.82	0.579	0	CD4_Treg	RPS27L
GAPDH	0	0.79702	0.999	0.994	0	CD4_Treg	GAPDH
CADM1	0	0.795445	0.272	0.041	0	CD4_Treg	CADM1
SH2D2A	0	0.786304	0.878	0.685	0	CD4_Treg	SH2D2A
CACYBP	0	0.785272	0.934	0.78	0	CD4_Treg	CACYBP
CORO1B	0	0.770164	0.823	0.623	0	CD4_Treg	CORO1B
HSPA1A	0	0.762957	0.906	0.708	0	CD4_Treg	HSPA1A
LINC00152	0	0.761617	0.775	0.472	0	CD4_Treg	LINC00152
PIM2	0	0.751006	0.785	0.574	0	CD4_Treg	PIM2
LTA	0	0.750737	0.341	0.127	0	CD4_Treg	LTA
CCND2	0	0.745637	0.603	0.351	0	CD4_Treg	CCND2
BTG3	0	0.744835	0.742	0.486	0	CD4_Treg	BTG3
GRINA	0	0.739681	0.535	0.259	0	CD4_Treg	GRINA
IL12RB2	0	0.730647	0.39	0.101	0	CD4_Treg	IL12RB2
TXN	0	0.725457	0.802	0.568	0	CD4_Treg	TXN
RHOC	0	0.723322	0.559	0.257	0	CD4_Treg	RHOC
UGP2	0	0.70852	0.636	0.362	0	CD4_Treg	UGP2
AKIRIN2	0	0.698862	0.662	0.409	0	CD4_Treg	AKIRIN2
GRSF1	0	0.6986	0.657	0.4	0	CD4_Treg	GRSF1
BST2	0	0.697703	0.764	0.518	0	CD4_Treg	BST2
HLA-DPB1	0	0.695444	0.655	0.37	0	CD4_Treg	HLA-DPB1
CALM3	0	0.68825	0.849	0.624	0	CD4_Treg	CALM3
ZFAND5	0	0.687487	0.76	0.599	0	CD4_Treg	ZFAND5
SEC14L1	0	0.685115	0.543	0.289	0	CD4_Treg	SEC14L1
PSMB8	0	0.681171	0.827	0.608	0	CD4_Treg	PSMB8
HLA-A	0	0.680243	1	1	0	CD4_Treg	HLA-A
HERPUD1	0	0.676284	0.83	0.638	0	CD4_Treg	HERPUD1
FRMD4B	0	0.67513	0.414	0.18	0	CD4_Treg	FRMD4B
OTUD5	0	0.671016	0.315	0.117	0	CD4_Treg	OTUD5
STK17B	0	0.667508	0.913	0.775	0	CD4_Treg	STK17B
SPATS2L	0	0.667339	0.42	0.16	0	CD4_Treg	SPATS2L
ENTPD1	0	0.653288	0.389	0.131	0	CD4_Treg	ENTPD1
PPM1G	0	0.650903	0.754	0.503	0	CD4_Treg	PPM1G
ATOX1	0	0.650591	0.528	0.266	0	CD4_Treg	ATOX1
CD79B	0	0.650411	0.387	0.112	0	CD4_Treg	CD79B
PSMB9	0	0.649735	0.888	0.691	0	CD4_Treg	PSMB9
GK	0	0.646523	0.735	0.438	0	CD4_Treg	GK
BCL2L1	0	0.642581	0.352	0.133	0	CD4_Treg	BCL2L1
ZBTB32	0	0.640694	0.315	0.078	0	CD4_Treg	ZBTB32
PCED1B	0	0.634562	0.536	0.275	0	CD4_Treg	PCED1B
ZBTB38	0	0.63384	0.559	0.289	0	CD4_Treg	ZBTB38
IL2RG	0	0.632883	0.961	0.874	0	CD4_Treg	IL2RG
ACOT9	0	0.608986	0.413	0.156	0	CD4_Treg	ACOT9
SOD1	0	0.608381	0.979	0.929	0	CD4_Treg	SOD1
EPSTI1	0	0.607639	0.658	0.414	0	CD4_Treg	EPSTI1
HLA-DMA	0	0.606345	0.404	0.155	0	CD4_Treg	HLA-DMA
FKBP1A	0	0.603401	0.844	0.623	0	CD4_Treg	FKBP1A
TBC1D8	0	0.602165	0.262	0.036	0	CD4_Treg	TBC1D8
PARK7	0	0.598856	0.884	0.722	0	CD4_Treg	PARK7
DOK2	0	0.598645	0.746	0.526	0	CD4_Treg	DOK2
PRF1	0	0.598625	0.413	0.152	0	CD4_Treg	PRF1
NAMPT	0	0.597866	0.768	0.54	0	CD4_Treg	NAMPT
CFLAR	0	0.597615	0.771	0.578	0	CD4_Treg	CFLAR
INPP5F	0	0.596874	0.357	0.133	0	CD4_Treg	INPP5F
TMSB10	0	0.595143	0.999	0.996	0	CD4_Treg	TMSB10
SIRPG	0	0.594387	0.54	0.288	0	CD4_Treg	SIRPG
ANKRD10	0	0.588818	0.526	0.308	0	CD4_Treg	ANKRD10
ACTB	0	0.582541	1	1	0	CD4_Treg	ACTB
IGFLR1	0	0.581672	0.555	0.309	0	CD4_Treg	IGFLR1
LGALS3	0	0.578675	0.745	0.474	0	CD4_Treg	LGALS3
ARPC1B	0	0.577529	0.953	0.854	0	CD4_Treg	ARPC1B
MYL6	0	0.577015	0.994	0.98	0	CD4_Treg	MYL6
CXCR3	0	0.573263	0.436	0.209	0	CD4_Treg	CXCR3
MAP1LC3A	0	0.567751	0.431	0.207	0	CD4_Treg	MAP1LC3A
HS3ST3B1	0	0.566955	0.331	0.112	0	CD4_Treg	HS3ST3B1
EBI3	0	0.566514	0.263	0.069	0	CD4_Treg	EBI3
PELI1	0	0.565289	0.635	0.41	0	CD4_Treg	PELI1
VDR	0	0.560227	0.35	0.127	0	CD4_Treg	VDR
NEDD9	0	0.558041	0.47	0.247	0	CD4_Treg	NEDD9
FNDC3B	0	0.553095	0.299	0.093	0	CD4_Treg	FNDC3B
IKZF4	0	0.552701	0.271	0.063	0	CD4_Treg	IKZF4
CLIC1	0	0.5507	0.944	0.837	0	CD4_Treg	CLIC1
DUSP16	0	0.549824	0.564	0.338	0	CD4_Treg	DUSP16
BIRC3	0	0.543556	0.866	0.728	0	CD4_Treg	BIRC3
NOP10	0	0.542875	0.763	0.549	0	CD4_Treg	NOP10
ATP1B1	0	0.539974	0.279	0.096	0	CD4_Treg	ATP1B1
NCF4	0	0.533764	0.467	0.224	0	CD4_Treg	NCF4
HLA-C	0	0.532444	1	1	0	CD4_Treg	HLA-C
GALM	0	0.529576	0.584	0.351	0	CD4_Treg	GALM
S100A6	0	0.528733	0.955	0.851	0	CD4_Treg	S100A6
PRDX5	0	0.526566	0.721	0.534	0	CD4_Treg	PRDX5
UCP2	0	0.525402	0.876	0.708	0	CD4_Treg	UCP2
APLP2	0	0.523472	0.368	0.169	0	CD4_Treg	APLP2
SIT1	0	0.523231	0.526	0.3	0	CD4_Treg	SIT1
PFN1	0	0.518761	0.998	0.99	0	CD4_Treg	PFN1
ARL6IP5	0	0.518083	0.885	0.736	0	CD4_Treg	ARL6IP5
F5	0	0.515477	0.332	0.124	0	CD4_Treg	F5
PGAM1	0	0.513269	0.865	0.737	0	CD4_Treg	PGAM1
SUMO2	0	0.510237	0.977	0.926	0	CD4_Treg	SUMO2
TPP1	0	0.509688	0.5	0.28	0	CD4_Treg	TPP1
CYTIP	0	0.508088	0.944	0.888	0	CD4_Treg	CYTIP
HLA-B	0	0.50394	1	1	0	CD4_Treg	HLA-B
LSP1	0	0.503435	0.932	0.823	0	CD4_Treg	LSP1
HN1	0	0.502109	0.767	0.596	0	CD4_Treg	HN1
PPP1CA	0	0.501424	0.823	0.626	0	CD4_Treg	PPP1CA
GNG5	0	0.497521	0.829	0.671	0	CD4_Treg	GNG5
UBC	0	0.496523	0.995	0.984	0	CD4_Treg	UBC
PRDM1	0	0.495554	0.52	0.285	0	CD4_Treg	PRDM1
HLA-F	0	0.495149	0.771	0.596	0	CD4_Treg	HLA-F
JAK1	0	0.49511	0.878	0.743	0	CD4_Treg	JAK1
RAC2	0	0.492776	0.976	0.927	0	CD4_Treg	RAC2
EPHX2	0	0.492178	0.282	0.083	0	CD4_Treg	EPHX2
LY75	0	0.487477	0.332	0.139	0	CD4_Treg	LY75
ETV7	0	0.480264	0.341	0.131	0	CD4_Treg	ETV7
AGTRAP	0	0.478651	0.31	0.115	0	CD4_Treg	AGTRAP
RHOG	0	0.477352	0.86	0.73	0	CD4_Treg	RHOG
CTNNA1	0	0.476674	0.313	0.11	0	CD4_Treg	CTNNA1
DFNB31	0	0.475816	0.258	0.068	0	CD4_Treg	DFNB31
TPI1	0	0.475732	0.914	0.802	0	CD4_Treg	TPI1
CREB3L2	0	0.473603	0.266	0.077	0	CD4_Treg	CREB3L2
B2M	0	0.471902	1	1	0	CD4_Treg	B2M
TNIP3	0	0.460839	0.257	0.076	0	CD4_Treg	TNIP3
PSMB1	0	0.460683	0.81	0.641	0	CD4_Treg	PSMB1
CORO1A	0	0.458887	0.962	0.897	0	CD4_Treg	CORO1A
RAC1	0	0.456441	0.798	0.62	0	CD4_Treg	RAC1
IL1R1	0	0.455917	0.301	0.1	0	CD4_Treg	IL1R1
RAB33A	0	0.447461	0.279	0.097	0	CD4_Treg	RAB33A
H3F3A	0	0.446837	0.992	0.973	0	CD4_Treg	H3F3A
PSMB3	0	0.446265	0.775	0.595	0	CD4_Treg	PSMB3
FAM173A	0	0.444	0.354	0.148	0	CD4_Treg	FAM173A
FTL	0	0.438663	0.993	0.979	0	CD4_Treg	FTL
COX5B	0	0.438499	0.888	0.766	0	CD4_Treg	COX5B
COX8A	0	0.432285	0.897	0.754	0	CD4_Treg	COX8A
NDUFA4	0	0.428653	0.901	0.81	0	CD4_Treg	NDUFA4
OAZ1	0	0.425778	0.996	0.983	0	CD4_Treg	OAZ1
SRP14	0	0.374677	0.97	0.928	0	CD4_Treg	SRP14
ATP5E	0	0.359923	0.988	0.972	0	CD4_Treg	ATP5E
TTC39C	1.68817e-307	0.554134	0.653	0.445	2.5618e-303	CD4_Treg	TTC39C
LTB	1.148e-306	0.734834	0.889	0.761	1.74209e-302	CD4_Treg	LTB
JAKMIP1	2.63755e-306	0.405056	0.262	0.088	4.00249e-302	CD4_Treg	JAKMIP1
COX6A1	1.59807e-305	0.374965	0.929	0.855	2.42507e-301	CD4_Treg	COX6A1
RGS1	6.89956e-305	0.531029	0.873	0.696	1.04701e-300	CD4_Treg	RGS1
DNAJB1	3.31635e-304	0.724449	0.962	0.906	5.03256e-300	CD4_Treg	DNAJB1
SMS	4.5282e-304	0.558903	0.468	0.257	6.87154e-300	CD4_Treg	SMS
HSPB1	1.20745e-303	0.731249	0.796	0.63	1.83231e-299	CD4_Treg	HSPB1
VAMP8	8.98198e-303	0.454765	0.769	0.598	1.36301e-298	CD4_Treg	VAMP8
TMEM154	3.60433e-301	0.477937	0.346	0.151	5.46958e-297	CD4_Treg	TMEM154
CISD3	1.91852e-299	0.47918	0.367	0.169	2.91135e-295	CD4_Treg	CISD3
MYO1G	7.37887e-299	0.508618	0.471	0.26	1.11974e-294	CD4_Treg	MYO1G
ANXA11	8.0015e-298	0.447678	0.781	0.617	1.21423e-293	CD4_Treg	ANXA11
WDR83OS	2.38267e-294	0.407666	0.799	0.616	3.6157e-290	CD4_Treg	WDR83OS
KCNN4	2.44356e-294	0.452632	0.282	0.107	3.7081e-290	CD4_Treg	KCNN4
SH3BGRL	2.72413e-293	0.427363	0.805	0.641	4.13386e-289	CD4_Treg	SH3BGRL
MICAL2	1.51482e-291	0.410327	0.285	0.107	2.29874e-287	CD4_Treg	MICAL2
MAP2K3	1.02165e-290	0.54802	0.53	0.322	1.55035e-286	CD4_Treg	MAP2K3
UBE2L6	1.12142e-290	0.502168	0.668	0.462	1.70175e-286	CD4_Treg	UBE2L6
ISOC1	4.76732e-290	0.464792	0.365	0.168	7.2344e-286	CD4_Treg	ISOC1
MALT1	1.08925e-289	0.584643	0.438	0.235	1.65293e-285	CD4_Treg	MALT1
DUSP10	4.11804e-288	0.539549	0.478	0.267	6.24913e-284	CD4_Treg	DUSP10
MRPS6	1.89949e-287	0.490805	0.707	0.507	2.88247e-283	CD4_Treg	MRPS6
POU2F2	2.67171e-287	0.460792	0.356	0.162	4.05433e-283	CD4_Treg	POU2F2
COX17	1.49409e-282	0.480916	0.619	0.416	2.26728e-278	CD4_Treg	COX17
IFI35	3.85855e-282	0.51815	0.445	0.242	5.85535e-278	CD4_Treg	IFI35
ARID5B	3.21151e-280	0.516183	0.842	0.695	4.87347e-276	CD4_Treg	ARID5B
SDF4	8.50511e-280	0.457228	0.704	0.518	1.29065e-275	CD4_Treg	SDF4
PHPT1	1.01617e-277	0.492238	0.548	0.338	1.54204e-273	CD4_Treg	PHPT1
RNF213	2.66182e-277	0.524858	0.772	0.607	4.03932e-273	CD4_Treg	RNF213
PSME2	3.79549e-277	0.479148	0.821	0.695	5.75966e-273	CD4_Treg	PSME2
SDC4	9.26567e-277	0.481506	0.276	0.106	1.40607e-272	CD4_Treg	SDC4
TAP1	6.67463e-274	0.467597	0.733	0.554	1.01287e-269	CD4_Treg	TAP1
AD000671.6	2.23931e-272	0.453057	0.421	0.219	3.39815e-268	CD4_Treg	AD000671.6
PMVK	1.4276e-271	0.486877	0.474	0.272	2.16638e-267	CD4_Treg	PMVK
2023-03-03	6.82229e-271	0.441675	0.386	0.188	1.03528e-266	CD4_Treg	2023-03-03
PHTF2	1.72569e-270	0.470272	0.508	0.299	2.61874e-266	CD4_Treg	PHTF2
UBE2D2	1.43006e-269	0.380144	0.871	0.756	2.17011e-265	CD4_Treg	UBE2D2
CSF1	2.61922e-269	0.486265	0.267	0.098	3.97467e-265	CD4_Treg	CSF1
PSMB6	3.15882e-266	0.421992	0.734	0.562	4.79351e-262	CD4_Treg	PSMB6
RFTN1	9.94355e-266	0.45818	0.532	0.322	1.50893e-261	CD4_Treg	RFTN1
APOBEC3C	1.34739e-264	0.44849	0.435	0.234	2.04467e-260	CD4_Treg	APOBEC3C
IL18R1	1.8109e-264	0.439519	0.304	0.13	2.74804e-260	CD4_Treg	IL18R1
NSF	8.04773e-262	0.440224	0.357	0.171	1.22124e-257	CD4_Treg	NSF
PRDX2	6.34729e-261	0.438514	0.77	0.622	9.63201e-257	CD4_Treg	PRDX2
AKIP1	1.74028e-260	0.393683	0.287	0.118	2.64087e-256	CD4_Treg	AKIP1
SRSF7	2.01306e-258	0.48951	0.908	0.83	3.05481e-254	CD4_Treg	SRSF7
C4orf48	4.95881e-257	0.444388	0.61	0.408	7.52499e-253	CD4_Treg	C4orf48
CSK	5.19797e-256	0.466366	0.578	0.381	7.88792e-252	CD4_Treg	CSK
NT5C	7.79781e-255	0.426717	0.426	0.232	1.18332e-250	CD4_Treg	NT5C
HERC5	1.51089e-254	0.569082	0.321	0.147	2.29278e-250	CD4_Treg	HERC5
CCNG2	2.02573e-253	0.417516	0.253	0.095	3.07405e-249	CD4_Treg	CCNG2
SCAND1	4.97159e-253	0.450414	0.726	0.55	7.54439e-249	CD4_Treg	SCAND1
FOXN3	1.50094e-251	0.435479	0.451	0.255	2.27767e-247	CD4_Treg	FOXN3
TRAF3	1.03793e-250	0.439167	0.451	0.254	1.57506e-246	CD4_Treg	TRAF3
SPOCK2	1.10716e-249	0.35606	0.957	0.902	1.68012e-245	CD4_Treg	SPOCK2
IFI27L2	9.42911e-249	0.418981	0.528	0.326	1.43087e-244	CD4_Treg	IFI27L2
PSMA6	1.58837e-248	0.440532	0.707	0.538	2.41036e-244	CD4_Treg	PSMA6
MX1	1.60335e-245	0.718084	0.516	0.328	2.43309e-241	CD4_Treg	MX1
EFHD2	1.65346e-245	0.449395	0.417	0.228	2.50913e-241	CD4_Treg	EFHD2
TSPAN5	1.76422e-245	0.443667	0.434	0.24	2.6772e-241	CD4_Treg	TSPAN5
PHACTR2	2.06035e-244	0.471146	0.368	0.187	3.12659e-240	CD4_Treg	PHACTR2
GTF3C6	5.16259e-244	0.413132	0.595	0.401	7.83423e-240	CD4_Treg	GTF3C6
GBP4	6.62727e-243	0.45306	0.38	0.197	1.00569e-238	CD4_Treg	GBP4
DYNLRB1	3.26349e-242	0.408543	0.706	0.522	4.95235e-238	CD4_Treg	DYNLRB1
CTSA	5.00828e-240	0.470887	0.6	0.409	7.60007e-236	CD4_Treg	CTSA
UBE2B	7.36822e-240	0.418256	0.91	0.844	1.11813e-235	CD4_Treg	UBE2B
TBCB	1.24873e-238	0.407194	0.674	0.489	1.89494e-234	CD4_Treg	TBCB
ACSL4	6.70122e-238	0.409898	0.282	0.122	1.01691e-233	CD4_Treg	ACSL4
RAB10	1.08394e-236	0.426373	0.535	0.34	1.64487e-232	CD4_Treg	RAB10
SKAP1	1.68308e-236	0.41971	0.742	0.575	2.55407e-232	CD4_Treg	SKAP1
IL10RA	3.53842e-233	0.467153	0.567	0.372	5.36955e-229	CD4_Treg	IL10RA
YWHAB	3.43176e-232	0.321663	0.97	0.911	5.2077e-228	CD4_Treg	YWHAB
RAB2A	5.88637e-232	0.453016	0.607	0.431	8.93257e-228	CD4_Treg	RAB2A
COMMD7	4.19955e-231	0.403203	0.475	0.282	6.37282e-227	CD4_Treg	COMMD7
SELPLG	1.1289e-230	0.438455	0.63	0.437	1.7131e-226	CD4_Treg	SELPLG
BACH1	3.80023e-230	0.465188	0.441	0.256	5.76684e-226	CD4_Treg	BACH1
SFT2D1	5.834e-230	0.421413	0.488	0.298	8.8531e-226	CD4_Treg	SFT2D1
LAT	1.06382e-229	0.385131	0.785	0.631	1.61434e-225	CD4_Treg	LAT
COPE	1.08804e-226	0.362673	0.782	0.629	1.65109e-222	CD4_Treg	COPE
SLAMF1	2.60241e-226	0.453111	0.474	0.284	3.94915e-222	CD4_Treg	SLAMF1
CDIP1	3.68389e-226	0.38497	0.313	0.148	5.59031e-222	CD4_Treg	CDIP1
NCOA3	1.98599e-225	0.419159	0.382	0.204	3.01373e-221	CD4_Treg	NCOA3
PRDX1	4.35697e-225	0.397426	0.857	0.742	6.6117e-221	CD4_Treg	PRDX1
PSMA5	7.683e-225	0.404051	0.657	0.48	1.1659e-220	CD4_Treg	PSMA5
TXNDC17	1.01714e-224	0.447509	0.497	0.315	1.54352e-220	CD4_Treg	TXNDC17
HDAC7	1.12761e-224	0.400816	0.335	0.165	1.71116e-220	CD4_Treg	HDAC7
SPCS1	9.69983e-224	0.405691	0.811	0.696	1.47195e-219	CD4_Treg	SPCS1
ATP5G3	5.38625e-223	0.365852	0.82	0.689	8.17363e-219	CD4_Treg	ATP5G3
PSMD8	9.86859e-223	0.375082	0.725	0.556	1.49756e-218	CD4_Treg	PSMD8
ARPP19	1.86154e-222	0.416213	0.563	0.375	2.82489e-218	CD4_Treg	ARPP19
BUB3	2.38957e-222	0.402505	0.689	0.516	3.62617e-218	CD4_Treg	BUB3
HAPLN3	2.97397e-221	0.397199	0.295	0.135	4.51301e-217	CD4_Treg	HAPLN3
DCPS	3.02424e-219	0.350027	0.309	0.146	4.58928e-215	CD4_Treg	DCPS
GNPTAB	8.21194e-219	0.357351	0.267	0.114	1.24616e-214	CD4_Treg	GNPTAB
CD4	2.46443e-218	0.414355	0.638	0.461	3.73977e-214	CD4_Treg	CD4
LYST	7.85998e-218	0.390631	0.509	0.314	1.19275e-213	CD4_Treg	LYST
PTPN1	1.47052e-216	0.436763	0.587	0.407	2.23151e-212	CD4_Treg	PTPN1
RNF187	1.04594e-214	0.406174	0.364	0.194	1.58722e-210	CD4_Treg	RNF187
ATP6V0E1	2.34478e-214	0.337521	0.863	0.76	3.5582e-210	CD4_Treg	ATP6V0E1
MAN1A2	6.45364e-214	0.384821	0.347	0.179	9.7934e-210	CD4_Treg	MAN1A2
TNIP1	7.30033e-212	0.408588	0.694	0.533	1.10783e-207	CD4_Treg	TNIP1
BAX	9.3804e-212	0.498395	0.592	0.418	1.42348e-207	CD4_Treg	BAX
HM13	1.88281e-211	0.4081	0.559	0.381	2.85716e-207	CD4_Treg	HM13
CAST	5.04958e-211	0.422718	0.694	0.527	7.66273e-207	CD4_Treg	CAST
SAMD9L	2.67793e-210	0.419305	0.316	0.156	4.06376e-206	CD4_Treg	SAMD9L
TFRC	3.71205e-209	0.430555	0.315	0.155	5.63303e-205	CD4_Treg	TFRC
DNAJB4	9.92368e-209	0.624556	0.4	0.227	1.50592e-204	CD4_Treg	DNAJB4
SAMHD1	1.1062e-208	0.443267	0.502	0.318	1.67866e-204	CD4_Treg	SAMHD1
ARPC3	2.44437e-208	0.282301	0.952	0.892	3.70933e-204	CD4_Treg	ARPC3
PSMB10	1.38847e-207	0.378718	0.69	0.513	2.10701e-203	CD4_Treg	PSMB10
CTNNB1	5.70683e-207	0.431838	0.479	0.301	8.66011e-203	CD4_Treg	CTNNB1
RANBP1	2.50144e-206	0.460396	0.567	0.4	3.79593e-202	CD4_Treg	RANBP1
SNX5	5.8815e-206	0.403275	0.494	0.312	8.92518e-202	CD4_Treg	SNX5
IL12RB1	2.91527e-205	0.372763	0.392	0.218	4.42393e-201	CD4_Treg	IL12RB1
FAM110A	2.18839e-204	0.401951	0.343	0.178	3.32089e-200	CD4_Treg	FAM110A
LCK	2.361e-204	0.337113	0.875	0.764	3.58282e-200	CD4_Treg	LCK
TMEM140	7.52425e-204	0.417932	0.391	0.221	1.14181e-199	CD4_Treg	TMEM140
ACTN4	1.46794e-203	0.381794	0.556	0.363	2.2276e-199	CD4_Treg	ACTN4
THADA	1.59801e-203	0.426387	0.343	0.178	2.42498e-199	CD4_Treg	THADA
FAM129A	1.7026e-203	0.43217	0.59	0.404	2.5837e-199	CD4_Treg	FAM129A
PRDX3	3.12654e-203	0.384384	0.5	0.321	4.74452e-199	CD4_Treg	PRDX3
NUDT5	1.74886e-202	0.37261	0.457	0.278	2.6539e-198	CD4_Treg	NUDT5
TMED9	3.89899e-200	0.392513	0.606	0.436	5.91672e-196	CD4_Treg	TMED9
HLA-DQB1	1.49767e-199	0.495506	0.311	0.156	2.27272e-195	CD4_Treg	HLA-DQB1
CD59	1.1347e-197	0.434293	0.444	0.273	1.72191e-193	CD4_Treg	CD59
CHMP2A	2.37276e-196	0.37401	0.578	0.399	3.60066e-192	CD4_Treg	CHMP2A
CD70	3.49728e-196	0.571692	0.282	0.134	5.30713e-192	CD4_Treg	CD70
TERF2IP	6.55841e-196	0.35495	0.789	0.648	9.95238e-192	CD4_Treg	TERF2IP
CISD2	2.11043e-194	0.421575	0.505	0.33	3.20258e-190	CD4_Treg	CISD2
GRB2	2.2954e-194	0.373895	0.669	0.498	3.48327e-190	CD4_Treg	GRB2
CD28	2.54845e-194	0.392201	0.717	0.56	3.86727e-190	CD4_Treg	CD28
SP100	3.57475e-194	0.397775	0.716	0.558	5.42468e-190	CD4_Treg	SP100
PPP1R18	1.39441e-193	0.394721	0.633	0.46	2.11602e-189	CD4_Treg	PPP1R18
LAPTM4A	2.43244e-193	0.417519	0.58	0.407	3.69122e-189	CD4_Treg	LAPTM4A
CHST11	6.54284e-192	0.38363	0.392	0.224	9.92876e-188	CD4_Treg	CHST11
NDUFB4	9.03913e-192	0.363988	0.745	0.613	1.37169e-187	CD4_Treg	NDUFB4
USP15	1.91226e-191	0.417798	0.649	0.481	2.90185e-187	CD4_Treg	USP15
CAP1	1.95933e-191	0.34918	0.77	0.628	2.97329e-187	CD4_Treg	CAP1
PYCARD	2.64178e-191	0.382097	0.433	0.261	4.0089e-187	CD4_Treg	PYCARD
STAT1	7.88289e-191	0.511539	0.609	0.44	1.19623e-186	CD4_Treg	STAT1
SEC11C	1.39627e-190	0.375805	0.635	0.463	2.11885e-186	CD4_Treg	SEC11C
SNRPC	1.74929e-190	0.357586	0.546	0.368	2.65454e-186	CD4_Treg	SNRPC
ALDOA	3.02181e-190	0.311683	0.953	0.911	4.58559e-186	CD4_Treg	ALDOA
GEM	3.48537e-190	0.401516	0.369	0.198	5.28905e-186	CD4_Treg	GEM
TXNDC11	1.00437e-189	0.381339	0.39	0.225	1.52414e-185	CD4_Treg	TXNDC11
SERPINH1	8.85558e-189	0.742286	0.303	0.152	1.34383e-184	CD4_Treg	SERPINH1
SLA2	1.19483e-186	0.432026	0.383	0.219	1.81316e-182	CD4_Treg	SLA2
TCEB2	3.13857e-186	0.311183	0.869	0.768	4.76278e-182	CD4_Treg	TCEB2
MRPL33	8.26915e-184	0.373719	0.553	0.385	1.25484e-179	CD4_Treg	MRPL33
PAFAH1B3	1.2124e-183	0.330523	0.291	0.145	1.83981e-179	CD4_Treg	PAFAH1B3
LEPROT	1.68748e-183	0.347532	0.32	0.168	2.56074e-179	CD4_Treg	LEPROT
GABARAP	4.20431e-183	0.284529	0.933	0.875	6.38004e-179	CD4_Treg	GABARAP
NDUFAB1	6.15648e-183	0.355617	0.59	0.424	9.34246e-179	CD4_Treg	NDUFAB1
ARPC2	8.15436e-183	0.257205	0.964	0.927	1.23742e-178	CD4_Treg	ARPC2
NOP58	2.12539e-182	0.402229	0.748	0.606	3.22528e-178	CD4_Treg	NOP58
UQCR10	2.93548e-181	0.334156	0.78	0.643	4.45458e-177	CD4_Treg	UQCR10
RPS26	5.28961e-181	0.293907	0.992	0.975	8.02698e-177	CD4_Treg	RPS26
RAB30	5.40948e-181	0.356472	0.286	0.141	8.20888e-177	CD4_Treg	RAB30
ZNF292	5.86291e-181	0.390886	0.51	0.338	8.89697e-177	CD4_Treg	ZNF292
KDM5B	1.33209e-180	0.373736	0.401	0.237	2.02145e-176	CD4_Treg	KDM5B
CD320	1.05416e-178	0.348178	0.333	0.179	1.59969e-174	CD4_Treg	CD320
GNG2	2.90674e-178	0.343573	0.838	0.702	4.41097e-174	CD4_Treg	GNG2
RAB11FIP1	4.80207e-178	0.405535	0.593	0.419	7.28714e-174	CD4_Treg	RAB11FIP1
NDUFC1	1.13777e-177	0.360559	0.563	0.393	1.72656e-173	CD4_Treg	NDUFC1
WDR1	1.48261e-177	0.343885	0.75	0.604	2.24986e-173	CD4_Treg	WDR1
EML2	2.56807e-177	0.344177	0.356	0.199	3.89705e-173	CD4_Treg	EML2
HPRT1	2.89062e-177	0.400661	0.463	0.3	4.38652e-173	CD4_Treg	HPRT1
JAZF1	4.87583e-177	0.35178	0.358	0.199	7.39907e-173	CD4_Treg	JAZF1
MIIP	8.91526e-177	0.352298	0.321	0.17	1.35289e-172	CD4_Treg	MIIP
COMT	1.10065e-176	0.329567	0.384	0.223	1.67024e-172	CD4_Treg	COMT
BRK1	1.19471e-176	0.310979	0.818	0.694	1.81297e-172	CD4_Treg	BRK1
NDUFB7	1.36017e-176	0.351136	0.555	0.388	2.06405e-172	CD4_Treg	NDUFB7
ATP5J2	4.22873e-175	0.330426	0.746	0.602	6.4171e-171	CD4_Treg	ATP5J2
STARD7	1.88208e-174	0.403689	0.49	0.325	2.85605e-170	CD4_Treg	STARD7
HNRNPLL	7.19419e-174	0.342575	0.668	0.495	1.09172e-169	CD4_Treg	HNRNPLL
PTPN7	7.75573e-174	0.383503	0.58	0.413	1.17693e-169	CD4_Treg	PTPN7
TMEM173	1.11678e-173	0.39078	0.649	0.477	1.69472e-169	CD4_Treg	TMEM173
ATP5C1	1.2105e-173	0.342194	0.661	0.5	1.83694e-169	CD4_Treg	ATP5C1
CD58	7.82194e-173	0.356055	0.526	0.353	1.18698e-168	CD4_Treg	CD58
NDUFAF3	1.26394e-172	0.341444	0.594	0.427	1.91803e-168	CD4_Treg	NDUFAF3
LASP1	1.87015e-172	0.352182	0.412	0.25	2.83795e-168	CD4_Treg	LASP1
YIPF6	2.76735e-172	0.313499	0.289	0.146	4.19945e-168	CD4_Treg	YIPF6
NINJ2	7.76745e-172	0.343089	0.287	0.146	1.17871e-167	CD4_Treg	NINJ2
ICAM3	9.01594e-172	0.332548	0.772	0.649	1.36817e-167	CD4_Treg	ICAM3
GOT2	3.87526e-171	0.320912	0.281	0.142	5.88071e-167	CD4_Treg	GOT2
LMAN1	5.39155e-170	0.357297	0.483	0.316	8.18168e-166	CD4_Treg	LMAN1
HSPE1	8.04887e-170	0.523995	0.942	0.894	1.22142e-165	CD4_Treg	HSPE1
STIP1	1.4951e-168	0.401715	0.649	0.492	2.26882e-164	CD4_Treg	STIP1
RBX1	6.14211e-168	0.355082	0.647	0.5	9.32065e-164	CD4_Treg	RBX1
VMA21	1.31045e-167	0.35539	0.345	0.198	1.98861e-163	CD4_Treg	VMA21
SAMSN1	2.08157e-167	0.416547	0.834	0.735	3.15878e-163	CD4_Treg	SAMSN1
SLC25A38	3.18301e-167	0.343501	0.363	0.209	4.83023e-163	CD4_Treg	SLC25A38
TMC6	5.59145e-167	0.373168	0.555	0.395	8.48503e-163	CD4_Treg	TMC6
TRAPPC1	1.77166e-166	0.317078	0.742	0.6	2.68849e-162	CD4_Treg	TRAPPC1
PSMA7	4.0389e-166	0.299483	0.883	0.805	6.12903e-162	CD4_Treg	PSMA7
SUB1	9.44318e-166	0.275087	0.946	0.907	1.433e-161	CD4_Treg	SUB1
SURF4	2.09016e-165	0.348712	0.669	0.522	3.17182e-161	CD4_Treg	SURF4
PSMD11	2.48006e-165	0.338711	0.477	0.312	3.76349e-161	CD4_Treg	PSMD11
TRIM69	3.83072e-165	0.337949	0.336	0.188	5.81311e-161	CD4_Treg	TRIM69
LIMA1	1.19522e-164	0.329372	0.366	0.209	1.81375e-160	CD4_Treg	LIMA1
DEF6	1.45371e-164	0.337112	0.64	0.473	2.206e-160	CD4_Treg	DEF6
MAT2B	8.07292e-164	0.350304	0.684	0.531	1.22507e-159	CD4_Treg	MAT2B
COPZ1	1.28743e-163	0.338898	0.494	0.33	1.95367e-159	CD4_Treg	COPZ1
FAM49B	2.2876e-162	0.335195	0.651	0.495	3.47144e-158	CD4_Treg	FAM49B
XAF1	3.84922e-162	0.401704	0.382	0.229	5.8412e-158	CD4_Treg	XAF1
CHMP5	1.0122e-161	0.349191	0.461	0.301	1.53601e-157	CD4_Treg	CHMP5
HSP90AB1	2.23251e-161	0.3241	0.986	0.976	3.38784e-157	CD4_Treg	HSP90AB1
C11orf31	2.36937e-161	0.349058	0.684	0.545	3.59551e-157	CD4_Treg	C11orf31
AHSA1	6.62035e-160	0.403381	0.695	0.548	1.00464e-155	CD4_Treg	AHSA1
BTN3A2	4.05725e-159	0.3566	0.484	0.322	6.15688e-155	CD4_Treg	BTN3A2
PDIA6	9.23545e-159	0.386953	0.612	0.462	1.40148e-154	CD4_Treg	PDIA6
UNC119	6.02005e-158	0.340432	0.371	0.222	9.13542e-154	CD4_Treg	UNC119
SAR1B	8.57758e-158	0.330731	0.442	0.285	1.30165e-153	CD4_Treg	SAR1B
CCM2	1.32547e-157	0.332985	0.352	0.202	2.0114e-153	CD4_Treg	CCM2
LAX1	2.74154e-157	0.347741	0.262	0.131	4.16029e-153	CD4_Treg	LAX1
RAB9A	7.43571e-157	0.44604	0.517	0.366	1.12837e-152	CD4_Treg	RAB9A
CAPN2	1.01576e-156	0.341302	0.498	0.334	1.54142e-152	CD4_Treg	CAPN2
REL	3.41394e-156	0.428886	0.796	0.687	5.18065e-152	CD4_Treg	REL
MRPS34	1.18657e-154	0.33495	0.522	0.363	1.80062e-150	CD4_Treg	MRPS34
CMTM7	2.99512e-154	0.367442	0.531	0.372	4.5451e-150	CD4_Treg	CMTM7
C16orf87	2.25665e-153	0.343771	0.336	0.193	3.42447e-149	CD4_Treg	C16orf87
MDH2	3.07977e-153	0.322597	0.681	0.531	4.67356e-149	CD4_Treg	MDH2
CD82	3.88247e-153	0.326328	0.727	0.577	5.89164e-149	CD4_Treg	CD82
GSTO1	6.85148e-153	0.347591	0.429	0.278	1.03971e-148	CD4_Treg	GSTO1
PSAP	3.08849e-152	0.347477	0.693	0.557	4.68678e-148	CD4_Treg	PSAP
SH3GLB1	3.77258e-152	0.337119	0.559	0.4	5.72489e-148	CD4_Treg	SH3GLB1
MGAT1	2.02255e-151	0.338575	0.423	0.269	3.06922e-147	CD4_Treg	MGAT1
GCHFR	2.24321e-151	0.350339	0.361	0.216	3.40407e-147	CD4_Treg	GCHFR
UXS1	2.93722e-151	0.322669	0.377	0.228	4.45724e-147	CD4_Treg	UXS1
MRPL18	4.60775e-151	0.435842	0.636	0.478	6.99226e-147	CD4_Treg	MRPL18
PRDM2	3.25316e-150	0.368694	0.457	0.306	4.93667e-146	CD4_Treg	PRDM2
CKLF	6.06096e-150	0.310572	0.589	0.423	9.19751e-146	CD4_Treg	CKLF
COX7A2	6.37192e-150	0.275857	0.873	0.791	9.66939e-146	CD4_Treg	COX7A2
NDUFS6	8.27295e-150	0.319544	0.587	0.43	1.25542e-145	CD4_Treg	NDUFS6
NDUFA13	2.07241e-149	0.323252	0.622	0.474	3.14489e-145	CD4_Treg	NDUFA13
DESI1	3.08611e-149	0.303357	0.32	0.18	4.68318e-145	CD4_Treg	DESI1
ATPIF1	1.08621e-148	0.308195	0.742	0.613	1.64833e-144	CD4_Treg	ATPIF1
ECH1	4.82275e-148	0.310103	0.63	0.472	7.31852e-144	CD4_Treg	ECH1
MAST4	8.68343e-148	0.310382	0.382	0.228	1.31771e-143	CD4_Treg	MAST4
RBKS	2.38908e-147	0.416637	0.284	0.152	3.62543e-143	CD4_Treg	RBKS
SERBP1	1.38728e-146	0.304144	0.826	0.736	2.1052e-142	CD4_Treg	SERBP1
PAIP2	1.52138e-146	0.324477	0.778	0.668	2.3087e-142	CD4_Treg	PAIP2
ATP5B	7.50139e-146	0.288064	0.838	0.754	1.13834e-141	CD4_Treg	ATP5B
VAMP5	9.26782e-146	0.352191	0.47	0.318	1.40639e-141	CD4_Treg	VAMP5
ANP32A	5.20493e-145	0.326148	0.532	0.378	7.89849e-141	CD4_Treg	ANP32A
TRAC	5.48913e-145	0.356708	0.573	0.42	8.32976e-141	CD4_Treg	TRAC
SH3BP1	2.07741e-144	0.303851	0.376	0.228	3.15246e-140	CD4_Treg	SH3BP1
SASH3	1.41587e-143	0.31808	0.446	0.289	2.14859e-139	CD4_Treg	SASH3
TMEM59	1.85767e-143	0.29379	0.801	0.695	2.81901e-139	CD4_Treg	TMEM59
TSC22D4	2.01276e-143	0.316898	0.477	0.323	3.05437e-139	CD4_Treg	TSC22D4
SQSTM1	3.42037e-143	0.282843	0.916	0.832	5.19041e-139	CD4_Treg	SQSTM1
PSMB2	3.85251e-143	0.319902	0.551	0.399	5.84618e-139	CD4_Treg	PSMB2
SRA1	5.17656e-143	0.329733	0.469	0.319	7.85542e-139	CD4_Treg	SRA1
C21orf91	7.64875e-143	0.332285	0.328	0.191	1.1607e-138	CD4_Treg	C21orf91
RNF167	7.65731e-143	0.315242	0.567	0.412	1.162e-138	CD4_Treg	RNF167
HADHB	8.76951e-143	0.307573	0.427	0.279	1.33077e-138	CD4_Treg	HADHB
SGMS1	1.9069e-142	0.314866	0.271	0.145	2.89372e-138	CD4_Treg	SGMS1
DNAJC15	4.13405e-142	0.317609	0.54	0.386	6.27342e-138	CD4_Treg	DNAJC15
MRPL51	4.2634e-141	0.309079	0.561	0.408	6.46972e-137	CD4_Treg	MRPL51
SH3KBP1	2.62934e-140	0.306839	0.671	0.524	3.99003e-136	CD4_Treg	SH3KBP1
NDFIP2	6.9773e-139	0.311716	0.398	0.25	1.05881e-134	CD4_Treg	NDFIP2
UBL5	9.29901e-139	0.264169	0.878	0.797	1.41112e-134	CD4_Treg	UBL5
ATP5A1	1.30709e-138	0.305189	0.693	0.565	1.98351e-134	CD4_Treg	ATP5A1
NT5C3A	1.55598e-138	0.368955	0.497	0.352	2.36121e-134	CD4_Treg	NT5C3A
LGALS9	4.67018e-138	0.355043	0.35	0.214	7.087e-134	CD4_Treg	LGALS9
MRPL52	1.06959e-137	0.313751	0.48	0.328	1.62311e-133	CD4_Treg	MRPL52
DNAJA1	1.14747e-137	0.2942	0.945	0.903	1.74129e-133	CD4_Treg	DNAJA1
FOSL2	1.47628e-137	0.340009	0.442	0.292	2.24025e-133	CD4_Treg	FOSL2
COX6C	4.96409e-137	0.273203	0.865	0.784	7.533e-133	CD4_Treg	COX6C
CNST	5.62412e-137	0.337176	0.455	0.307	8.53461e-133	CD4_Treg	CNST
ACAA1	5.84665e-137	0.302962	0.363	0.223	8.87229e-133	CD4_Treg	ACAA1
ANXA2	1.77849e-136	0.325439	0.596	0.441	2.69886e-132	CD4_Treg	ANXA2
OBFC1	1.89841e-136	0.285348	0.307	0.175	2.88083e-132	CD4_Treg	OBFC1
PTPN6	2.18804e-136	0.341771	0.311	0.182	3.32035e-132	CD4_Treg	PTPN6
ATP6V0B	3.38863e-136	0.293841	0.616	0.467	5.14225e-132	CD4_Treg	ATP6V0B
ANXA6	5.54646e-136	0.378896	0.656	0.534	8.41675e-132	CD4_Treg	ANXA6
TRIB2	6.84376e-136	0.289933	0.32	0.184	1.03854e-131	CD4_Treg	TRIB2
PFDN2	8.43669e-136	0.328378	0.562	0.417	1.28027e-131	CD4_Treg	PFDN2
MAPKAPK3	8.97768e-135	0.286365	0.312	0.18	1.36236e-130	CD4_Treg	MAPKAPK3
ANAPC11	1.26599e-134	0.29651	0.623	0.476	1.92114e-130	CD4_Treg	ANAPC11
MSI2	2.1628e-134	0.290273	0.353	0.213	3.28205e-130	CD4_Treg	MSI2
AP2S1	4.44842e-134	0.289463	0.511	0.357	6.75047e-130	CD4_Treg	AP2S1
PSMA2	4.98065e-134	0.286436	0.304	0.174	7.55814e-130	CD4_Treg	PSMA2
ATP5G1	6.01339e-134	0.317065	0.438	0.294	9.12532e-130	CD4_Treg	ATP5G1
ARHGAP25	1.51463e-133	0.297907	0.309	0.177	2.29844e-129	CD4_Treg	ARHGAP25
TIMM8B	1.98454e-133	0.287068	0.372	0.23	3.01154e-129	CD4_Treg	TIMM8B
PIN1	3.92152e-133	0.289744	0.492	0.338	5.9509e-129	CD4_Treg	PIN1
SNAP23	7.99337e-133	0.33568	0.389	0.249	1.21299e-128	CD4_Treg	SNAP23
ITPA	8.1035e-133	0.277047	0.38	0.237	1.22971e-128	CD4_Treg	ITPA
MVP	8.91664e-133	0.315845	0.526	0.38	1.3531e-128	CD4_Treg	MVP
FERMT3	1.13195e-132	0.317781	0.492	0.343	1.71773e-128	CD4_Treg	FERMT3
C19orf24	1.89568e-132	0.308594	0.462	0.316	2.87669e-128	CD4_Treg	C19orf24
PRR13	2.36295e-132	0.27326	0.827	0.715	3.58577e-128	CD4_Treg	PRR13
ADRM1	2.49595e-132	0.302249	0.596	0.452	3.78761e-128	CD4_Treg	ADRM1
RNF181	4.69442e-132	0.292513	0.568	0.415	7.12378e-128	CD4_Treg	RNF181
POMP	1.45306e-131	0.288913	0.722	0.59	2.20502e-127	CD4_Treg	POMP
LCP2	5.09959e-131	0.310219	0.671	0.524	7.73863e-127	CD4_Treg	LCP2
GLUD1	1.71943e-129	0.371214	0.591	0.446	2.60923e-125	CD4_Treg	GLUD1
HCLS1	5.63286e-129	0.259415	0.845	0.746	8.54786e-125	CD4_Treg	HCLS1
ATP6V1F	2.22373e-128	0.281922	0.668	0.53	3.3745e-124	CD4_Treg	ATP6V1F
PTPRJ	3.22396e-128	0.264461	0.265	0.144	4.89236e-124	CD4_Treg	PTPRJ
COA3	6.41571e-128	0.26117	0.302	0.174	9.73585e-124	CD4_Treg	COA3
ITGB2	1.80151e-127	0.30893	0.719	0.591	2.73379e-123	CD4_Treg	ITGB2
PSMD14	3.18337e-127	0.287814	0.366	0.231	4.83077e-123	CD4_Treg	PSMD14
CDK6	4.06792e-127	0.287496	0.381	0.239	6.17307e-123	CD4_Treg	CDK6
CCDC53	4.79673e-127	0.291333	0.325	0.196	7.27904e-123	CD4_Treg	CCDC53
ITFG1	4.86429e-127	0.274524	0.307	0.179	7.38156e-123	CD4_Treg	ITFG1
NDUFA6	2.60724e-126	0.28873	0.698	0.573	3.95649e-122	CD4_Treg	NDUFA6
LAP3	3.03832e-126	0.326932	0.431	0.292	4.61065e-122	CD4_Treg	LAP3
DECR1	4.40051e-126	0.287817	0.412	0.271	6.67778e-122	CD4_Treg	DECR1
UQCRC1	5.00967e-126	0.28288	0.52	0.373	7.60217e-122	CD4_Treg	UQCRC1
MDH1	9.09258e-126	0.303256	0.564	0.424	1.3798e-121	CD4_Treg	MDH1
CUTA	2.92689e-125	0.300084	0.778	0.681	4.44156e-121	CD4_Treg	CUTA
LAMTOR1	3.6547e-125	0.277653	0.529	0.38	5.54601e-121	CD4_Treg	LAMTOR1
C9orf16	1.46571e-124	0.273515	0.826	0.719	2.22422e-120	CD4_Treg	C9orf16
NDUFB3	3.70821e-124	0.283584	0.489	0.343	5.6272e-120	CD4_Treg	NDUFB3
ANXA7	4.57708e-124	0.293301	0.581	0.434	6.94572e-120	CD4_Treg	ANXA7
RNF114	5.0448e-124	0.324902	0.592	0.462	7.65549e-120	CD4_Treg	RNF114
UQCRQ	1.08192e-123	0.29429	0.645	0.513	1.64181e-119	CD4_Treg	UQCRQ
BAK1	1.20231e-123	0.288854	0.36	0.227	1.8245e-119	CD4_Treg	BAK1
ZNF706	4.08462e-123	0.321958	0.704	0.582	6.19841e-119	CD4_Treg	ZNF706
G3BP2	5.93826e-123	0.361201	0.771	0.675	9.01131e-119	CD4_Treg	G3BP2
CYC1	1.94885e-122	0.282383	0.423	0.282	2.95738e-118	CD4_Treg	CYC1
LRPAP1	2.5689e-122	0.285908	0.496	0.354	3.89831e-118	CD4_Treg	LRPAP1
EMP3	3.30386e-122	0.364926	0.749	0.636	5.01361e-118	CD4_Treg	EMP3
CD63	6.7e-122	0.299305	0.437	0.296	1.01672e-117	CD4_Treg	CD63
PSMD1	1.2398e-121	0.277644	0.317	0.19	1.8814e-117	CD4_Treg	PSMD1
PHF11	3.23449e-121	0.325749	0.467	0.328	4.90833e-117	CD4_Treg	PHF11
SUMO1	7.92015e-121	0.266326	0.722	0.586	1.20188e-116	CD4_Treg	SUMO1
USP12	1.08874e-120	0.280071	0.256	0.142	1.65216e-116	CD4_Treg	USP12
SLC3A2	1.03901e-119	0.358947	0.702	0.596	1.57671e-115	CD4_Treg	SLC3A2
TMX1	2.71097e-119	0.289323	0.402	0.266	4.1139e-115	CD4_Treg	TMX1
GRAMD3	3.1217e-119	0.264277	0.259	0.143	4.73718e-115	CD4_Treg	GRAMD3
MOB3A	5.94399e-119	0.292206	0.344	0.213	9.02001e-115	CD4_Treg	MOB3A
PSMC2	1.21793e-118	0.273767	0.385	0.251	1.84821e-114	CD4_Treg	PSMC2
PSMF1	2.95167e-118	0.284615	0.526	0.383	4.47916e-114	CD4_Treg	PSMF1
RTCB	5.4256e-118	0.284771	0.356	0.226	8.23335e-114	CD4_Treg	RTCB
RBM17	8.49941e-118	0.307539	0.552	0.416	1.28979e-113	CD4_Treg	RBM17
CCT4	1.40395e-117	0.33148	0.735	0.631	2.1305e-113	CD4_Treg	CCT4
SQRDL	1.57555e-117	0.287735	0.429	0.289	2.3909e-113	CD4_Treg	SQRDL
MIEN1	3.70294e-117	0.275567	0.458	0.317	5.61922e-113	CD4_Treg	MIEN1
POLR2E	5.90219e-117	0.283017	0.57	0.431	8.95658e-113	CD4_Treg	POLR2E
PBXIP1	6.12272e-117	0.304617	0.768	0.652	9.29122e-113	CD4_Treg	PBXIP1
LAMTOR2	1.6716e-116	0.267518	0.401	0.265	2.53666e-112	CD4_Treg	LAMTOR2
CSNK2B	6.10314e-116	0.260438	0.719	0.594	9.26152e-112	CD4_Treg	CSNK2B
IKBKE	9.87415e-116	0.258922	0.25	0.139	1.4984e-111	CD4_Treg	IKBKE
NDUFA12	1.10969e-115	0.28358	0.608	0.475	1.68395e-111	CD4_Treg	NDUFA12
HLA-DRA	5.82629e-115	0.529079	0.332	0.214	8.84139e-111	CD4_Treg	HLA-DRA
NDUFS7	6.23722e-115	0.264403	0.609	0.469	9.46498e-111	CD4_Treg	NDUFS7
SNX9	6.7137e-115	0.282424	0.671	0.525	1.0188e-110	CD4_Treg	SNX9
GRN	7.22731e-115	0.263022	0.273	0.158	1.09674e-110	CD4_Treg	GRN
SEC61B	1.15605e-114	0.251161	0.813	0.721	1.75431e-110	CD4_Treg	SEC61B
PPA1	1.85491e-114	0.329931	0.612	0.487	2.81483e-110	CD4_Treg	PPA1
HNRNPA3	4.46664e-114	0.276881	0.772	0.678	6.77812e-110	CD4_Treg	HNRNPA3
RHOF	5.45699e-114	0.2893	0.635	0.5	8.28097e-110	CD4_Treg	RHOF
IAH1	1.96091e-113	0.267767	0.424	0.288	2.97567e-109	CD4_Treg	IAH1
SHMT2	2.53756e-113	0.260893	0.325	0.201	3.85075e-109	CD4_Treg	SHMT2
TUBB	7.41619e-113	0.410838	0.721	0.631	1.12541e-108	CD4_Treg	TUBB
ROMO1	1.07859e-112	0.287481	0.614	0.483	1.63676e-108	CD4_Treg	ROMO1
PPP2R1A	2.08125e-112	0.266896	0.607	0.469	3.1583e-108	CD4_Treg	PPP2R1A
LMBRD1	2.93174e-112	0.272657	0.422	0.286	4.44892e-108	CD4_Treg	LMBRD1
LPXN	3.09269e-112	0.277161	0.653	0.525	4.69315e-108	CD4_Treg	LPXN
SCAMP2	3.64938e-112	0.281328	0.547	0.413	5.53793e-108	CD4_Treg	SCAMP2
COX7A2L	1.75592e-111	0.275612	0.622	0.492	2.66461e-107	CD4_Treg	COX7A2L
COX20	1.8168e-111	0.290584	0.415	0.283	2.757e-107	CD4_Treg	COX20
GPX1	5.40197e-111	0.283542	0.433	0.297	8.19749e-107	CD4_Treg	GPX1
REXO2	8.02921e-111	0.294064	0.423	0.29	1.21843e-106	CD4_Treg	REXO2
EID1	8.52869e-111	0.262375	0.723	0.6	1.29423e-106	CD4_Treg	EID1
PARP12	1.1279e-110	0.253377	0.256	0.145	1.71159e-106	CD4_Treg	PARP12
LSM2	1.81136e-110	0.280997	0.493	0.354	2.74874e-106	CD4_Treg	LSM2
SNX17	1.45131e-109	0.268102	0.508	0.371	2.20236e-105	CD4_Treg	SNX17
HSD17B10	1.53524e-109	0.250266	0.388	0.255	2.32973e-105	CD4_Treg	HSD17B10
NFAT5	1.74376e-109	0.293641	0.428	0.296	2.64616e-105	CD4_Treg	NFAT5
CTSS	2.07728e-109	0.27354	0.418	0.284	3.15227e-105	CD4_Treg	CTSS
TADA3	2.60453e-109	0.258755	0.396	0.264	3.95238e-105	CD4_Treg	TADA3
CLTA	6.17645e-109	0.272797	0.618	0.49	9.37277e-105	CD4_Treg	CLTA
DERL1	8.33673e-109	0.274242	0.471	0.335	1.2651e-104	CD4_Treg	DERL1
ABI3	9.46591e-109	0.254327	0.296	0.176	1.43645e-104	CD4_Treg	ABI3
VCP	1.45529e-108	0.282275	0.735	0.636	2.20841e-104	CD4_Treg	VCP
LYPLA1	1.98745e-108	0.2667	0.381	0.254	3.01595e-104	CD4_Treg	LYPLA1
OPTN	6.832e-108	0.283095	0.68	0.555	1.03676e-103	CD4_Treg	OPTN
NDFIP1	6.91864e-108	0.256298	0.766	0.657	1.0499e-103	CD4_Treg	NDFIP1
RBBP7	1.07139e-107	0.276724	0.373	0.247	1.62584e-103	CD4_Treg	RBBP7
SERPINB1	2.25293e-107	0.309282	0.57	0.443	3.41882e-103	CD4_Treg	SERPINB1
POLD4	9.9493e-107	0.273386	0.577	0.444	1.50981e-102	CD4_Treg	POLD4
PGK1	1.21187e-106	0.293694	0.877	0.833	1.83902e-102	CD4_Treg	PGK1
DR1	1.53188e-106	0.299551	0.483	0.351	2.32462e-102	CD4_Treg	DR1
BRE	2.32526e-106	0.265222	0.337	0.215	3.52858e-102	CD4_Treg	BRE
DEDD2	2.63357e-106	0.322465	0.503	0.37	3.99644e-102	CD4_Treg	DEDD2
AFTPH	7.41803e-106	0.272353	0.349	0.225	1.12569e-101	CD4_Treg	AFTPH
RAB11B	7.76987e-105	0.262967	0.564	0.425	1.17908e-100	CD4_Treg	RAB11B
PSMD4	8.76066e-105	0.264139	0.456	0.323	1.32943e-100	CD4_Treg	PSMD4
CD83	1.05421e-104	0.464008	0.42	0.298	1.59976e-100	CD4_Treg	CD83
SGTB	1.12652e-104	0.271089	0.313	0.195	1.70949e-100	CD4_Treg	SGTB
H2AFJ	2.34514e-104	0.282725	0.411	0.283	3.55875e-100	CD4_Treg	H2AFJ
HSPD1	7.06109e-104	0.523886	0.892	0.845	1.07152e-99	CD4_Treg	HSPD1
CHORDC1	3.71665e-103	0.335756	0.651	0.535	5.64002e-99	CD4_Treg	CHORDC1
DDHD1	7.61504e-103	0.275487	0.27	0.162	1.15558e-98	CD4_Treg	DDHD1
CMTM6	1.8235e-102	0.292392	0.666	0.541	2.76716e-98	CD4_Treg	CMTM6
CCDC167	1.90108e-102	0.260669	0.394	0.267	2.88488e-98	CD4_Treg	CCDC167
EIF2AK2	3.07108e-102	0.311417	0.384	0.262	4.66037e-98	CD4_Treg	EIF2AK2
EIF4E	1.08427e-101	0.262735	0.435	0.303	1.64538e-97	CD4_Treg	EIF4E
FIS1	1.22054e-101	0.255005	0.629	0.501	1.85217e-97	CD4_Treg	FIS1
SEC13	2.30357e-101	0.260424	0.463	0.333	3.49566e-97	CD4_Treg	SEC13
AKR1A1	2.88753e-101	0.255207	0.366	0.244	4.38183e-97	CD4_Treg	AKR1A1
PSMB7	5.32748e-101	0.253529	0.417	0.288	8.08445e-97	CD4_Treg	PSMB7
RASGRP1	5.61367e-101	0.256354	0.382	0.255	8.51875e-97	CD4_Treg	RASGRP1
AK3	5.13581e-100	0.256422	0.317	0.201	7.79359e-96	CD4_Treg	AK3
SDF2L1	7.93966e-100	0.272013	0.341	0.221	1.20484e-95	CD4_Treg	SDF2L1
ZC3H7A	1.01966e-99	0.279009	0.421	0.295	1.54734e-95	CD4_Treg	ZC3H7A
SAMD9	1.5278e-99	0.288481	0.326	0.211	2.31843e-95	CD4_Treg	SAMD9
ZNHIT1	1.8932e-99	0.253143	0.511	0.375	2.87294e-95	CD4_Treg	ZNHIT1
NOL7	7.51646e-99	0.265449	0.604	0.478	1.14062e-94	CD4_Treg	NOL7
NUDT4	1.7233e-98	0.34802	0.433	0.312	2.6151e-94	CD4_Treg	NUDT4
NINJ1	4.53298e-98	0.310773	0.591	0.458	6.8788e-94	CD4_Treg	NINJ1
ARPC5L	6.84732e-98	0.272731	0.474	0.347	1.03908e-93	CD4_Treg	ARPC5L
ILK	1.18089e-97	0.258071	0.407	0.281	1.79201e-93	CD4_Treg	ILK
PVT1	2.17354e-97	0.260863	0.297	0.186	3.29835e-93	CD4_Treg	PVT1
PLP2	3.94375e-97	0.28277	0.707	0.591	5.98465e-93	CD4_Treg	PLP2
SRP9	1.25266e-96	0.257835	0.61	0.492	1.90092e-92	CD4_Treg	SRP9
POLR2J	1.93071e-96	0.250903	0.491	0.362	2.92986e-92	CD4_Treg	POLR2J
C20orf24	2.31241e-96	0.268958	0.553	0.428	3.50908e-92	CD4_Treg	C20orf24
UHRF2	2.83179e-96	0.261744	0.286	0.177	4.29725e-92	CD4_Treg	UHRF2
AP1S2	4.96746e-96	0.297809	0.347	0.232	7.53811e-92	CD4_Treg	AP1S2
FAS	2.58161e-95	0.254787	0.64	0.503	3.9176e-91	CD4_Treg	FAS
SP140	2.96303e-95	0.26902	0.459	0.332	4.4964e-91	CD4_Treg	SP140
CHMP2B	5.92371e-95	0.259208	0.395	0.274	8.98922e-91	CD4_Treg	CHMP2B
RSRC2	1.63299e-94	0.273342	0.679	0.567	2.47807e-90	CD4_Treg	RSRC2
CLK1	4.72907e-94	0.339096	0.652	0.548	7.17637e-90	CD4_Treg	CLK1
NME3	5.14976e-93	0.256763	0.47	0.343	7.81475e-89	CD4_Treg	NME3
CDKN1B	8.87123e-93	0.291009	0.794	0.7	1.34621e-88	CD4_Treg	CDKN1B
PRKAR1A	1.12552e-92	0.26217	0.624	0.502	1.70797e-88	CD4_Treg	PRKAR1A
TNIP2	2.32038e-92	0.271863	0.491	0.366	3.52118e-88	CD4_Treg	TNIP2
YWHAE	3.56439e-92	0.262506	0.585	0.465	5.40897e-88	CD4_Treg	YWHAE
CMTM3	5.76115e-92	0.273	0.429	0.308	8.74255e-88	CD4_Treg	CMTM3
EIF3J	7.38427e-92	0.280619	0.398	0.282	1.12056e-87	CD4_Treg	EIF3J
HSPA4	1.18028e-91	0.318865	0.547	0.428	1.79108e-87	CD4_Treg	HSPA4
C15orf61	1.73096e-91	0.256123	0.331	0.218	2.62673e-87	CD4_Treg	C15orf61
GBP1	3.28374e-91	0.253611	0.273	0.168	4.98307e-87	CD4_Treg	GBP1
C17orf62	2.35226e-90	0.258182	0.445	0.323	3.56956e-86	CD4_Treg	C17orf62
GABPB1	2.99822e-90	0.267037	0.429	0.308	4.54979e-86	CD4_Treg	GABPB1
SP110	3.93989e-90	0.261615	0.38	0.264	5.97879e-86	CD4_Treg	SP110
LRP10	8.36593e-90	0.267466	0.543	0.424	1.26953e-85	CD4_Treg	LRP10
FGFR1OP2	1.05939e-89	0.268789	0.599	0.478	1.60763e-85	CD4_Treg	FGFR1OP2
EED	1.09266e-89	0.252619	0.301	0.193	1.65811e-85	CD4_Treg	EED
ARF6	2.14869e-89	0.30488	0.568	0.454	3.26064e-85	CD4_Treg	ARF6
PHB	3.72468e-89	0.254969	0.433	0.314	5.6522e-85	CD4_Treg	PHB
SDHA	3.52191e-88	0.252391	0.472	0.348	5.3445e-84	CD4_Treg	SDHA
SNX3	6.91334e-88	0.270973	0.621	0.506	1.0491e-83	CD4_Treg	SNX3
PDCD5	2.67499e-86	0.264167	0.448	0.333	4.0593e-82	CD4_Treg	PDCD5
TOP1	1.95959e-85	0.259848	0.634	0.522	2.97368e-81	CD4_Treg	TOP1
CFAP20	8.55459e-85	0.290036	0.326	0.218	1.29816e-80	CD4_Treg	CFAP20
PPM1K	3.66769e-84	0.281777	0.436	0.318	5.56572e-80	CD4_Treg	PPM1K
TBC1D10C	3.27702e-83	0.251187	0.539	0.421	4.97288e-79	CD4_Treg	TBC1D10C
STAT3	6.41512e-80	0.255923	0.799	0.725	9.73494e-76	CD4_Treg	STAT3
WSB1	5.26131e-75	0.278764	0.702	0.61	7.98403e-71	CD4_Treg	WSB1
SMC4	2.45811e-73	0.268713	0.328	0.228	3.73018e-69	CD4_Treg	SMC4
BAG3	4.57255e-71	0.639908	0.441	0.345	6.93884e-67	CD4_Treg	BAG3
NFKBIZ	9.32128e-69	0.252288	0.623	0.514	1.4145e-64	CD4_Treg	NFKBIZ
NEAT1	8.15829e-67	0.280505	0.742	0.661	1.23802e-62	CD4_Treg	NEAT1
CALR	1.76553e-65	0.309904	0.811	0.768	2.6792e-61	CD4_Treg	CALR
CNIH1	9.63426e-65	0.281477	0.541	0.446	1.462e-60	CD4_Treg	CNIH1
ISG20	1.10547e-62	0.318333	0.868	0.84	1.67755e-58	CD4_Treg	ISG20
ZFAND2A	6.67559e-54	0.298809	0.397	0.305	1.01302e-49	CD4_Treg	ZFAND2A
TSPYL2	5.52618e-52	0.305126	0.499	0.413	8.38599e-48	CD4_Treg	TSPYL2
FKBP4	7.10872e-51	0.253638	0.543	0.452	1.07875e-46	CD4_Treg	FKBP4
ZFP36L1	5.14774e-48	0.251005	0.855	0.811	7.8117e-44	CD4_Treg	ZFP36L1
SATB1	2.31163e-31	0.27709	0.477	0.416	3.5079e-27	CD4_Treg	SATB1
ANXA1	0	2.41326	0.769	0.172	0	CD4_c1	ANXA1
CCR7	0	1.65051	0.719	0.253	0	CD4_c1	CCR7
CCL5	0	1.60098	0.327	0.115	0	CD4_c1	CCL5
FOS	0	1.40134	0.549	0.293	0	CD4_c1	FOS
ZFP36L2	0	1.21543	0.955	0.761	0	CD4_c1	ZFP36L2
CD55	0	1.18093	0.657	0.3	0	CD4_c1	CD55
KLF2	0	1.16091	0.46	0.145	0	CD4_c1	KLF2
CD69	0	1.06591	0.696	0.473	0	CD4_c1	CD69
RPS12	0	1.06538	1	0.999	0	CD4_c1	RPS12
PABPC1	0	1.06525	0.991	0.974	0	CD4_c1	PABPC1
MYADM	0	1.05399	0.651	0.37	0	CD4_c1	MYADM
S1PR1	0	1.04439	0.423	0.078	0	CD4_c1	S1PR1
CXCR4	0	1.03812	0.94	0.722	0	CD4_c1	CXCR4
EEF1B2	0	0.982582	0.99	0.933	0	CD4_c1	EEF1B2
GPR183	0	0.978784	0.769	0.546	0	CD4_c1	GPR183
RPS18	0	0.93725	1	0.999	0	CD4_c1	RPS18
GIMAP7	0	0.936024	0.64	0.309	0	CD4_c1	GIMAP7
IL7R	0	0.919121	0.912	0.763	0	CD4_c1	IL7R
ZFP36	0	0.890013	0.948	0.883	0	CD4_c1	ZFP36
RPL3	0	0.878487	1	0.999	0	CD4_c1	RPL3
RPS27A	0	0.870759	1	1	0	CD4_c1	RPS27A
AREG	0	0.869746	0.319	0.112	0	CD4_c1	AREG
RPLP2	0	0.866454	1	0.996	0	CD4_c1	RPLP2
NR4A2	0	0.86381	0.661	0.441	0	CD4_c1	NR4A2
RPS3	0	0.863729	1	0.999	0	CD4_c1	RPS3
PTGER4	0	0.861924	0.54	0.261	0	CD4_c1	PTGER4
RPS27	0	0.860158	1	0.999	0	CD4_c1	RPS27
RPL13	0	0.859593	1	1	0	CD4_c1	RPL13
TC2N	0	0.854713	0.453	0.112	0	CD4_c1	TC2N
RPL34	0	0.854415	1	0.999	0	CD4_c1	RPL34
ABLIM1	0	0.85229	0.464	0.157	0	CD4_c1	ABLIM1
RPL30	0	0.851219	1	1	0	CD4_c1	RPL30
RPS3A	0	0.847178	1	0.998	0	CD4_c1	RPS3A
RPL21	0	0.846939	0.999	0.991	0	CD4_c1	RPL21
RPS14	0	0.829	1	0.999	0	CD4_c1	RPS14
RPL23A	0	0.828253	1	0.995	0	CD4_c1	RPL23A
RPS10	0	0.827524	1	0.999	0	CD4_c1	RPS10
RPL32	0	0.826385	1	1	0	CD4_c1	RPL32
RPS21	0	0.824606	0.999	0.988	0	CD4_c1	RPS21
RPS6	0	0.82091	1	0.999	0	CD4_c1	RPS6
RPS5	0	0.813672	0.999	0.992	0	CD4_c1	RPS5
TRAT1	0	0.797115	0.529	0.2	0	CD4_c1	TRAT1
SLC2A3	0	0.793675	0.822	0.681	0	CD4_c1	SLC2A3
RPL10	0	0.79213	1	1	0	CD4_c1	RPL10
GIMAP4	0	0.784576	0.509	0.247	0	CD4_c1	GIMAP4
RPS23	0	0.776889	1	0.999	0	CD4_c1	RPS23
RPS25	0	0.775972	1	0.999	0	CD4_c1	RPS25
RPS13	0	0.775539	1	0.999	0	CD4_c1	RPS13
TPT1	0	0.775522	1	1	0	CD4_c1	TPT1
RPS8	0	0.773594	1	1	0	CD4_c1	RPS8
RPL39	0	0.763704	1	0.999	0	CD4_c1	RPL39
YPEL5	0	0.754359	0.851	0.733	0	CD4_c1	YPEL5
RPL14	0	0.752326	1	0.998	0	CD4_c1	RPL14
RPL18A	0	0.744952	1	0.999	0	CD4_c1	RPL18A
PLAC8	0	0.744472	0.27	0.025	0	CD4_c1	PLAC8
GLTSCR2	0	0.73442	0.916	0.773	0	CD4_c1	GLTSCR2
RPL38	0	0.72246	0.975	0.906	0	CD4_c1	RPL38
RPL35A	0	0.717023	1	0.998	0	CD4_c1	RPL35A
RPL27A	0	0.712305	0.974	0.905	0	CD4_c1	RPL27A
RPS4X	0	0.710748	1	0.999	0	CD4_c1	RPS4X
RPS29	0	0.697611	0.992	0.955	0	CD4_c1	RPS29
RPL10A	0	0.696019	0.998	0.991	0	CD4_c1	RPL10A
RPL19	0	0.695948	1	0.999	0	CD4_c1	RPL19
RPL5	0	0.695213	0.999	0.995	0	CD4_c1	RPL5
RPL13A	0	0.691961	0.999	0.989	0	CD4_c1	RPL13A
RPL11	0	0.691267	1	0.999	0	CD4_c1	RPL11
RPS20	0	0.689248	0.953	0.861	0	CD4_c1	RPS20
RPS15A	0	0.688239	1	1	0	CD4_c1	RPS15A
KLF3	0	0.681352	0.381	0.136	0	CD4_c1	KLF3
RPL9	0	0.67808	0.999	0.993	0	CD4_c1	RPL9
EEF1A1	0	0.672828	1	1	0	CD4_c1	EEF1A1
GIMAP1	0	0.651948	0.38	0.142	0	CD4_c1	GIMAP1
RPL36	0	0.651209	0.999	0.996	0	CD4_c1	RPL36
RPL37	0	0.649944	1	0.998	0	CD4_c1	RPL37
EEF1G	0	0.646471	0.981	0.959	0	CD4_c1	EEF1G
RPS28	0	0.644894	1	0.999	0	CD4_c1	RPS28
RPL29	0	0.640628	1	0.999	0	CD4_c1	RPL29
AC090498.1	0	0.633331	1	1	0	CD4_c1	AC090498.1
RPL18	0	0.629469	1	1	0	CD4_c1	RPL18
RPL4	0	0.626501	0.987	0.97	0	CD4_c1	RPL4
RPLP1	0	0.625328	1	1	0	CD4_c1	RPLP1
RPL22	0	0.624907	0.996	0.988	0	CD4_c1	RPL22
RPL36A	0	0.620996	0.798	0.64	0	CD4_c1	RPL36A
TCF7	0	0.61898	0.357	0.108	0	CD4_c1	TCF7
RPL26	0	0.618377	1	0.999	0	CD4_c1	RPL26
RPS9	0	0.598244	1	0.997	0	CD4_c1	RPS9
RPLP0	0	0.597344	1	0.998	0	CD4_c1	RPLP0
RPL27	0	0.587859	0.993	0.971	0	CD4_c1	RPL27
RPS16	0	0.584512	1	0.999	0	CD4_c1	RPS16
RPSA	0	0.580863	0.998	0.994	0	CD4_c1	RPSA
TOMM7	0	0.576692	0.942	0.86	0	CD4_c1	TOMM7
RPL7A	0	0.569176	1	0.999	0	CD4_c1	RPL7A
P2RY8	0	0.5682	0.305	0.099	0	CD4_c1	P2RY8
RPS7	0	0.561265	1	0.999	0	CD4_c1	RPS7
CD48	0	0.559528	0.779	0.591	0	CD4_c1	CD48
RPL31	0	0.554736	0.979	0.934	0	CD4_c1	RPL31
RPL17	0	0.551414	0.999	0.997	0	CD4_c1	RPL17
RPL28	0	0.546564	1	1	0	CD4_c1	RPL28
RPL7	0	0.533732	0.979	0.954	0	CD4_c1	RPL7
FAU	0	0.530432	1	0.998	0	CD4_c1	FAU
RPS15	0	0.5286	1	0.999	0	CD4_c1	RPS15
UBA52	0	0.527022	0.997	0.991	0	CD4_c1	UBA52
RPL37A	0	0.525916	0.996	0.986	0	CD4_c1	RPL37A
MGAT4A	0	0.524981	0.494	0.23	0	CD4_c1	MGAT4A
RPL8	0	0.504831	1	0.999	0	CD4_c1	RPL8
RPL35	0	0.501935	0.999	0.991	0	CD4_c1	RPL35
RPL6	0	0.494722	0.999	0.997	0	CD4_c1	RPL6
RPS19	0	0.492894	1	1	0	CD4_c1	RPS19
RPL12	0	0.47243	1	0.999	0	CD4_c1	RPL12
NACA	0	0.472224	0.998	0.995	0	CD4_c1	NACA
EEF1D	0	0.443463	0.996	0.983	0	CD4_c1	EEF1D
RPL41	0	0.407008	0.996	0.986	0	CD4_c1	RPL41
GNB2L1	0	0.369338	0.999	0.997	0	CD4_c1	GNB2L1
RPL24	0	0.348938	1	0.998	0	CD4_c1	RPL24
RPS24	0	0.315521	1	0.999	0	CD4_c1	RPS24
SKIL	3.67709e-294	0.679994	0.536	0.322	5.57998e-290	CD4_c1	SKIL
PFDN5	1.5232e-288	0.363785	0.987	0.972	2.31146e-284	CD4_c1	PFDN5
CCDC109B	6.2343e-287	0.530028	0.515	0.287	9.46055e-283	CD4_c1	CCDC109B
RPS2	8.70444e-285	0.495863	0.993	0.986	1.3209e-280	CD4_c1	RPS2
JUNB	1.18967e-275	0.673921	0.948	0.898	1.80532e-271	CD4_c1	JUNB
SARAF	3.871e-275	0.422836	0.997	0.994	5.87424e-271	CD4_c1	SARAF
FTH1	1.22276e-272	0.672625	1	0.999	1.85553e-268	CD4_c1	FTH1
BTG2	2.15234e-271	0.777721	0.752	0.6	3.26617e-267	CD4_c1	BTG2
MBP	1.01833e-270	0.588808	0.582	0.366	1.54531e-266	CD4_c1	MBP
VIM	4.40881e-256	0.641672	0.969	0.897	6.69037e-252	CD4_c1	VIM
RARRES3	1.93524e-255	0.535157	0.751	0.529	2.93672e-251	CD4_c1	RARRES3
RPS11	8.3393e-252	0.360629	0.975	0.951	1.26549e-247	CD4_c1	RPS11
RNF125	7.28926e-245	0.547902	0.389	0.196	1.10614e-240	CD4_c1	RNF125
FKBP11	2.04409e-241	0.460168	0.316	0.137	3.1019e-237	CD4_c1	FKBP11
EEF2	5.18696e-238	0.394219	0.978	0.973	7.87122e-234	CD4_c1	EEF2
RASA3	9.2867e-229	0.460134	0.282	0.118	1.40926e-224	CD4_c1	RASA3
PASK	1.38078e-228	0.665284	0.342	0.165	2.09534e-224	CD4_c1	PASK
RGCC	4.90961e-227	0.725973	0.818	0.685	7.45033e-223	CD4_c1	RGCC
CD40LG	5.79061e-226	0.500198	0.286	0.118	8.78725e-222	CD4_c1	CD40LG
FLT3LG	1.2761e-222	0.519188	0.55	0.362	1.93648e-218	CD4_c1	FLT3LG
EIF3E	1.18847e-219	0.451067	0.836	0.745	1.80351e-215	CD4_c1	EIF3E
LEPROTL1	2.33637e-214	0.452807	0.878	0.794	3.54545e-210	CD4_c1	LEPROTL1
CLEC2B	5.59586e-205	0.60423	0.648	0.462	8.49171e-201	CD4_c1	CLEC2B
LDHB	7.03864e-203	0.423018	0.895	0.848	1.06811e-198	CD4_c1	LDHB
MT-CO3	2.93432e-200	0.312964	0.995	0.991	4.45283e-196	CD4_c1	MT-CO3
PLK3	7.09197e-196	0.508731	0.521	0.339	1.07621e-191	CD4_c1	PLK3
FAM65B	2.0045e-194	0.453649	0.293	0.139	3.04183e-190	CD4_c1	FAM65B
MT-CYB	5.41275e-187	0.324284	0.994	0.991	8.21385e-183	CD4_c1	MT-CYB
EIF1	1.04651e-186	0.258264	1	1	1.58807e-182	CD4_c1	EIF1
CAMK4	4.57349e-182	0.434769	0.528	0.342	6.94028e-178	CD4_c1	CAMK4
FAM177A1	5.19753e-182	0.518453	0.722	0.61	7.88725e-178	CD4_c1	FAM177A1
CD44	1.11868e-180	0.387618	0.91	0.844	1.69759e-176	CD4_c1	CD44
IER2	8.67782e-180	0.559193	0.631	0.479	1.31686e-175	CD4_c1	IER2
USP36	1.05967e-179	0.503477	0.432	0.266	1.60805e-175	CD4_c1	USP36
ADGRE5	1.3208e-177	0.5687	0.608	0.454	2.00432e-173	CD4_c1	ADGRE5
SERP1	1.72394e-174	0.36363	0.891	0.827	2.61609e-170	CD4_c1	SERP1
FXYD5	8.45148e-169	0.303681	0.979	0.97	1.28251e-164	CD4_c1	FXYD5
FOSB	1.08236e-168	0.768374	0.472	0.311	1.64248e-164	CD4_c1	FOSB
PIK3R1	1.02289e-167	0.598269	0.533	0.384	1.55223e-163	CD4_c1	PIK3R1
LITAF	5.57957e-154	0.547512	0.654	0.536	8.46699e-150	CD4_c1	LITAF
CD6	1.23645e-151	0.386376	0.674	0.527	1.87631e-147	CD4_c1	CD6
TGFBR2	5.01248e-151	0.422033	0.313	0.17	7.60643e-147	CD4_c1	TGFBR2
AIM1	7.39293e-143	0.407841	0.384	0.231	1.12188e-138	CD4_c1	AIM1
ZFAS1	1.00827e-142	0.360321	0.822	0.739	1.53006e-138	CD4_c1	ZFAS1
STOM	2.009e-141	0.441099	0.341	0.199	3.04866e-137	CD4_c1	STOM
TUBA4A	7.66464e-140	0.674573	0.599	0.477	1.16311e-135	CD4_c1	TUBA4A
JUN	1.67018e-136	0.382529	0.831	0.715	2.5345e-132	CD4_c1	JUN
SC5D	1.46282e-131	0.427389	0.378	0.236	2.21983e-127	CD4_c1	SC5D
PPP2R5C	2.66996e-130	0.392642	0.531	0.39	4.05166e-126	CD4_c1	PPP2R5C
TMEM123	4.86551e-127	0.369652	0.607	0.473	7.38341e-123	CD4_c1	TMEM123
S100A10	1.34732e-126	0.457277	0.881	0.819	2.04455e-122	CD4_c1	S100A10
GZMA	1.08403e-124	0.503747	0.259	0.132	1.64502e-120	CD4_c1	GZMA
PNP	2.53925e-124	0.460406	0.373	0.24	3.85331e-120	CD4_c1	PNP
PDCD4	7.49219e-124	0.402938	0.719	0.607	1.13694e-119	CD4_c1	PDCD4
HIST1H4C	1.97223e-118	0.440804	0.602	0.48	2.99285e-114	CD4_c1	HIST1H4C
ERN1	8.05615e-118	0.385999	0.275	0.153	1.22252e-113	CD4_c1	ERN1
GADD45B	7.2921e-110	0.573135	0.444	0.315	1.10658e-105	CD4_c1	GADD45B
SOD2	1.62971e-109	0.489273	0.499	0.376	2.47308e-105	CD4_c1	SOD2
NBEAL1	4.81959e-109	0.36214	0.638	0.53	7.31372e-105	CD4_c1	NBEAL1
MT-ND3	7.08011e-109	0.301553	0.981	0.972	1.07441e-104	CD4_c1	MT-ND3
FAM102A	5.80744e-106	0.323484	0.276	0.159	8.81279e-102	CD4_c1	FAM102A
TMEM243	1.45457e-103	0.352993	0.437	0.313	2.20731e-99	CD4_c1	TMEM243
MT-ND1	2.07016e-103	0.264075	0.986	0.981	3.14147e-99	CD4_c1	MT-ND1
SMDT1	4.11211e-103	0.341717	0.639	0.545	6.24013e-99	CD4_c1	SMDT1
HMGA1	1.10581e-101	0.339973	0.404	0.278	1.67807e-97	CD4_c1	HMGA1
DYNLT3	1.80976e-101	0.349884	0.329	0.212	2.7463e-97	CD4_c1	DYNLT3
TAGAP	2.84787e-100	0.3979	0.638	0.516	4.32164e-96	CD4_c1	TAGAP
LEF1	4.14275e-97	0.313472	0.26	0.149	6.28663e-93	CD4_c1	LEF1
MARCKSL1	3.17929e-92	0.349495	0.291	0.179	4.82457e-88	CD4_c1	MARCKSL1
UXT	8.23314e-90	0.302473	0.673	0.593	1.24938e-85	CD4_c1	UXT
CD99	9.95056e-87	0.288515	0.836	0.775	1.51e-82	CD4_c1	CD99
KRAS	2.31891e-86	0.335227	0.507	0.399	3.51895e-82	CD4_c1	KRAS
ERP29	2.11888e-85	0.292832	0.686	0.608	3.2154e-81	CD4_c1	ERP29
FBL	7.17463e-85	0.324464	0.468	0.36	1.08875e-80	CD4_c1	FBL
RPS4Y1	1.2098e-82	0.453745	0.618	0.572	1.83588e-78	CD4_c1	RPS4Y1
TUBB4B	1.54807e-82	0.374233	0.694	0.619	2.34919e-78	CD4_c1	TUBB4B
ARL4C	1.56926e-81	0.331852	0.568	0.466	2.38135e-77	CD4_c1	ARL4C
KLRB1	2.93326e-81	0.422164	0.413	0.291	4.45123e-77	CD4_c1	KLRB1
TGFB1	1.73734e-80	0.340225	0.439	0.328	2.63641e-76	CD4_c1	TGFB1
C6orf48	5.16028e-79	0.303715	0.36	0.254	7.83073e-75	CD4_c1	C6orf48
ICAM2	2.08802e-77	0.363232	0.436	0.336	3.16857e-73	CD4_c1	ICAM2
RARA	5.61975e-77	0.317954	0.335	0.232	8.52797e-73	CD4_c1	RARA
LYSMD2	1.8702e-75	0.273669	0.279	0.181	2.83803e-71	CD4_c1	LYSMD2
PER1	7.53549e-75	0.328027	0.463	0.356	1.14351e-70	CD4_c1	PER1
EIF4B	3.78721e-74	0.269193	0.728	0.657	5.74709e-70	CD4_c1	EIF4B
LMNA	4.75407e-74	0.669536	0.649	0.585	7.2143e-70	CD4_c1	LMNA
SF1	2.54491e-73	0.284043	0.777	0.731	3.8619e-69	CD4_c1	SF1
LIME1	2.86788e-73	0.269315	0.352	0.243	4.35201e-69	CD4_c1	LIME1
NCF1	1.60903e-71	0.299479	0.255	0.164	2.4417e-67	CD4_c1	NCF1
XBP1	1.26273e-69	0.33118	0.485	0.39	1.9162e-65	CD4_c1	XBP1
IMPDH2	2.51766e-69	0.279943	0.349	0.25	3.82055e-65	CD4_c1	IMPDH2
KDM6B	5.43815e-68	0.322669	0.429	0.327	8.25239e-64	CD4_c1	KDM6B
ELL2	5.50017e-67	0.294602	0.306	0.21	8.3465e-63	CD4_c1	ELL2
AES	3.18582e-64	0.303167	0.581	0.503	4.83448e-60	CD4_c1	AES
CD52	1.84637e-62	0.273248	0.908	0.873	2.80187e-58	CD4_c1	CD52
ATP1A1	5.53813e-62	0.313013	0.52	0.435	8.40412e-58	CD4_c1	ATP1A1
AHNAK	1.19654e-60	0.324701	0.608	0.524	1.81575e-56	CD4_c1	AHNAK
ARRDC2	1.61791e-59	0.291498	0.308	0.217	2.45517e-55	CD4_c1	ARRDC2
SNHG8	1.8872e-58	0.268851	0.571	0.492	2.86383e-54	CD4_c1	SNHG8
ARID5A	2.11496e-57	0.261644	0.682	0.603	3.20945e-53	CD4_c1	ARID5A
CRIP1	6.07804e-57	0.358808	0.931	0.921	9.22343e-53	CD4_c1	CRIP1
RALGAPA1	1.17735e-56	0.281153	0.367	0.28	1.78663e-52	CD4_c1	RALGAPA1
TIPARP	5.95107e-56	0.307443	0.402	0.314	9.03075e-52	CD4_c1	TIPARP
EIF2S3	6.2038e-56	0.282304	0.508	0.431	9.41427e-52	CD4_c1	EIF2S3
USP3	4.11983e-55	0.27585	0.366	0.284	6.25184e-51	CD4_c1	USP3
NXT1	1.48372e-54	0.259614	0.395	0.307	2.25155e-50	CD4_c1	NXT1
SSB	1.87512e-54	0.252082	0.427	0.34	2.8455e-50	CD4_c1	SSB
PARP8	3.63658e-54	0.279172	0.324	0.238	5.51851e-50	CD4_c1	PARP8
SOCS3	1.35241e-52	0.292741	0.477	0.389	2.05229e-48	CD4_c1	SOCS3
CSRNP1	1.15455e-51	0.271253	0.622	0.548	1.75203e-47	CD4_c1	CSRNP1
CDKN1A	2.95314e-51	0.365211	0.64	0.581	4.48139e-47	CD4_c1	CDKN1A
GLIPR1	3.21107e-50	0.337457	0.585	0.531	4.8728e-46	CD4_c1	GLIPR1
LINC-PINT	1.22336e-49	0.266483	0.693	0.637	1.85644e-45	CD4_c1	LINC-PINT
HNRNPUL1	2.08406e-49	0.271088	0.557	0.492	3.16256e-45	CD4_c1	HNRNPUL1
DUSP1	4.78298e-49	0.437524	0.773	0.716	7.25817e-45	CD4_c1	DUSP1
AQP3	6.55555e-46	0.253422	0.498	0.418	9.94805e-42	CD4_c1	AQP3
EZR	2.74979e-45	0.37073	0.853	0.862	4.1728e-41	CD4_c1	EZR
S1PR4	1.64489e-44	0.251734	0.277	0.204	2.49613e-40	CD4_c1	S1PR4
S100A11	2.04421e-44	0.31432	0.804	0.799	3.10209e-40	CD4_c1	S100A11
CHMP1B	1.52811e-37	0.352309	0.368	0.303	2.3189e-33	CD4_c1	CHMP1B
NOSIP	1.91824e-36	0.282772	0.467	0.42	2.91093e-32	CD4_c1	NOSIP
MCL1	3.79158e-36	0.283917	0.847	0.853	5.75372e-32	CD4_c1	MCL1
DUSP2	8.07845e-31	0.310777	0.765	0.747	1.2259e-26	CD4_c1	DUSP2
CITED2	1.07255e-30	0.284866	0.426	0.365	1.62759e-26	CD4_c1	CITED2
TNFAIP3	3.74575e-30	0.289874	0.878	0.882	5.68418e-26	CD4_c1	TNFAIP3
NR4A1	1.84711e-11	0.42904	0.352	0.325	2.80299e-07	CD4_c1	NR4A1
TXNIP	3.60548e-07	0.302117	0.575	0.579	0.00547132	CD4_c1	TXNIP
SELL	8.05953e-07	0.257836	0.511	0.533	0.0122303	CD4_c1	SELL
NEU1	0.000610168	0.27595	0.318	0.318	1	CD4_c1	NEU1
CXCL13	0	4.9897	0.704	0.026	0	CD4_c2	CXCL13
NMB	0	1.80802	0.425	0.109	0	CD4_c2	NMB
NR3C1	0	1.60333	0.954	0.657	0	CD4_c2	NR3C1
FKBP5	0	1.33334	0.701	0.266	0	CD4_c2	FKBP5
GNG4	0	1.31138	0.348	0.008	0	CD4_c2	GNG4
FABP5	0	1.27691	0.505	0.194	0	CD4_c2	FABP5
ALOX5AP	0	1.23867	0.778	0.365	0	CD4_c2	ALOX5AP
CD200	0	1.22253	0.424	0.052	0	CD4_c2	CD200
PTPN13	0	1.17367	0.379	0.045	0	CD4_c2	PTPN13
TOX2	0	1.15496	0.542	0.236	0	CD4_c2	TOX2
PDCD1	0	1.09058	0.599	0.262	0	CD4_c2	PDCD1
TOX	0	1.03615	0.569	0.211	0	CD4_c2	TOX
IGFBP4	0	0.999876	0.341	0.056	0	CD4_c2	IGFBP4
TNFSF8	0	0.9858	0.439	0.108	0	CD4_c2	TNFSF8
RNF19A	0	0.982421	0.797	0.529	0	CD4_c2	RNF19A
ITM2A	0	0.944152	0.859	0.626	0	CD4_c2	ITM2A
SMCO4	0	0.875419	0.37	0.08	0	CD4_c2	SMCO4
TCF71	0	0.872205	0.401	0.135	0	CD4_c2	TCF7
AHI1	0	0.833732	0.42	0.112	0	CD4_c2	AHI1
CHN1	0	0.816293	0.326	0.067	0	CD4_c2	CHN1
TRAT11	0	0.798415	0.555	0.24	0	CD4_c2	TRAT1
ZEB2	0	0.783583	0.403	0.134	0	CD4_c2	ZEB2
COTL1	0	0.778354	0.939	0.824	0	CD4_c2	COTL1
LRMP	0	0.744399	0.331	0.057	0	CD4_c2	LRMP
SRGN	0	0.62586	0.999	0.994	0	CD4_c2	SRGN
KIAA0319L	2.50351e-302	0.846166	0.402	0.153	3.79908e-298	CD4_c2	KIAA0319L
SLC25A46	1.72048e-271	0.677187	0.391	0.154	2.61082e-267	CD4_c2	SLC25A46
TSHZ2	1.14367e-259	0.66013	0.416	0.168	1.73551e-255	CD4_c2	TSHZ2
SH2D1A	8.05493e-249	0.98242	0.647	0.414	1.22234e-244	CD4_c2	SH2D1A
BHLHE40	7.41109e-248	0.929782	0.548	0.3	1.12463e-243	CD4_c2	BHLHE40
TGIF1	4.42897e-241	0.691816	0.558	0.293	6.72097e-237	CD4_c2	TGIF1
CCDC50	5.23259e-239	0.698094	0.424	0.19	7.94046e-235	CD4_c2	CCDC50
RAB27A	2.80004e-213	0.70065	0.575	0.344	4.24906e-209	CD4_c2	RAB27A
PPP1CC	1.0321e-212	0.725997	0.696	0.506	1.56622e-208	CD4_c2	PPP1CC
CD40LG1	5.23047e-205	0.625145	0.337	0.133	7.93723e-201	CD4_c2	CD40LG
KLRB11	5.50693e-204	0.749583	0.552	0.287	8.35676e-200	CD4_c2	KLRB1
CD61	1.33624e-201	0.586208	0.76	0.533	2.02775e-197	CD4_c2	CD6
BTLA	1.34672e-195	0.53065	0.322	0.13	2.04364e-191	CD4_c2	BTLA
NCOA7	8.44012e-194	0.517037	0.32	0.129	1.28079e-189	CD4_c2	NCOA7
NUCB2	6.74262e-193	0.551935	0.288	0.108	1.02319e-188	CD4_c2	NUCB2
GEM1	3.31654e-190	1.06361	0.465	0.248	5.03285e-186	CD4_c2	GEM
PTPRC	9.14881e-180	0.433315	0.984	0.961	1.38833e-175	CD4_c2	PTPRC
ZNF331	4.83636e-174	0.749989	0.762	0.583	7.33918e-170	CD4_c2	ZNF331
PASK1	3.08066e-171	0.823437	0.383	0.183	4.67489e-167	CD4_c2	PASK
SLC9A9	4.19057e-171	0.492896	0.263	0.101	6.3592e-167	CD4_c2	SLC9A9
ICA1	5.09262e-162	0.554684	0.323	0.144	7.72805e-158	CD4_c2	ICA1
JUNB1	7.82659e-161	0.777959	0.942	0.906	1.18768e-156	CD4_c2	JUNB
IFITM1	2.28678e-160	0.537437	0.975	0.93	3.47019e-156	CD4_c2	IFITM1
RARRES31	4.31872e-160	0.525043	0.771	0.556	6.55366e-156	CD4_c2	RARRES3
RGS2	4.22726e-154	0.849707	0.58	0.38	6.41487e-150	CD4_c2	RGS2
ELMO1	1.32478e-153	0.48121	0.427	0.229	2.01035e-149	CD4_c2	ELMO1
NFATC1	1.09432e-150	0.584025	0.358	0.177	1.66062e-146	CD4_c2	NFATC1
IL6ST	1.61442e-150	0.781787	0.604	0.428	2.44989e-146	CD4_c2	IL6ST
PGM2L1	1.13398e-146	0.861802	0.394	0.215	1.72082e-142	CD4_c2	PGM2L1
C9orf161	3.11349e-141	0.495996	0.86	0.754	4.72471e-137	CD4_c2	C9orf16
PDE4D	1.99826e-133	0.496205	0.651	0.449	3.03236e-129	CD4_c2	PDE4D
FYB	1.88869e-131	0.587639	0.901	0.834	2.86608e-127	CD4_c2	FYB
WIPF1	8.06069e-124	0.45269	0.819	0.693	1.22321e-119	CD4_c2	WIPF1
NAP1L4	8.94587e-124	0.512003	0.616	0.45	1.35754e-119	CD4_c2	NAP1L4
LIMS1	8.8281e-122	0.536323	0.65	0.484	1.33966e-117	CD4_c2	LIMS1
CD226	4.04004e-121	0.371276	0.254	0.112	6.13076e-117	CD4_c2	CD226
PDE3B	4.24082e-119	0.527004	0.481	0.3	6.43544e-115	CD4_c2	PDE3B
NAB1	5.27321e-119	0.493183	0.416	0.243	8.0021e-115	CD4_c2	NAB1
MAP3K8	8.13215e-117	0.68474	0.558	0.393	1.23405e-112	CD4_c2	MAP3K8
ARAP2	4.47804e-116	0.458626	0.435	0.261	6.79542e-112	CD4_c2	ARAP2
CNIH11	9.00875e-116	0.504474	0.634	0.468	1.36708e-111	CD4_c2	CNIH1
CXCR41	1.98273e-114	0.484519	0.905	0.756	3.00879e-110	CD4_c2	CXCR4
MBP1	8.39137e-113	0.529886	0.572	0.397	1.27339e-108	CD4_c2	MBP
SERF2	1.46002e-112	0.259627	0.994	0.988	2.21558e-108	CD4_c2	SERF2
TIAM1	1.0599e-111	0.429162	0.356	0.194	1.6084e-107	CD4_c2	TIAM1
HMGB1	6.48439e-111	0.356116	0.948	0.903	9.84006e-107	CD4_c2	HMGB1
YPEL51	1.8482e-110	0.507563	0.848	0.749	2.80464e-106	CD4_c2	YPEL5
SIAH2	3.23025e-110	0.536293	0.408	0.246	4.90191e-106	CD4_c2	SIAH2
GK1	7.51088e-110	0.530641	0.728	0.551	1.13978e-105	CD4_c2	GK
SESN3	5.88123e-109	0.633472	0.451	0.287	8.92477e-105	CD4_c2	SESN3
CCND3	9.41085e-109	0.518587	0.61	0.451	1.4281e-104	CD4_c2	CCND3
PLSCR1	1.46763e-105	0.436546	0.335	0.181	2.22712e-101	CD4_c2	PLSCR1
SHFM1	1.9876e-105	0.41582	0.752	0.638	3.01618e-101	CD4_c2	SHFM1
FAM60A	8.20676e-104	0.393642	0.379	0.218	1.24538e-99	CD4_c2	FAM60A
MAF	8.24966e-104	0.492349	0.536	0.367	1.25189e-99	CD4_c2	MAF
MFHAS1	9.30145e-104	0.426408	0.262	0.129	1.41149e-99	CD4_c2	MFHAS1
KAT6B	1.87482e-102	0.434369	0.364	0.21	2.84504e-98	CD4_c2	KAT6B
NPDC1	6.37956e-101	0.415328	0.356	0.202	9.68098e-97	CD4_c2	NPDC1
PPP2R5C1	1.11233e-100	0.474679	0.573	0.403	1.68797e-96	CD4_c2	PPP2R5C
HIF1A	1.36128e-100	0.502826	0.627	0.48	2.06575e-96	CD4_c2	HIF1A
SH3TC1	5.82659e-100	0.497069	0.385	0.232	8.84185e-96	CD4_c2	SH3TC1
SMARCA2	2.43127e-99	0.437172	0.371	0.217	3.68945e-95	CD4_c2	SMARCA2
ARID4B	1.3551e-96	0.430795	0.757	0.644	2.05636e-92	CD4_c2	ARID4B
GIMAP41	6.52515e-96	0.517409	0.455	0.29	9.90191e-92	CD4_c2	GIMAP4
H2AFZ	3.67375e-94	0.704538	0.856	0.798	5.57491e-90	CD4_c2	H2AFZ
2023-09-06	3.3809e-90	0.42687	0.803	0.733	5.13052e-86	CD4_c2	2023-09-06
VOPP1	2.52392e-88	0.415871	0.557	0.412	3.83005e-84	CD4_c2	VOPP1
INPP4B	7.7621e-88	0.366223	0.346	0.201	1.1779e-83	CD4_c2	INPP4B
ARL3	4.38657e-87	0.313217	0.251	0.127	6.65663e-83	CD4_c2	ARL3
CNOT6L	7.93238e-87	0.445195	0.594	0.449	1.20374e-82	CD4_c2	CNOT6L
PTPN11	6.86666e-86	0.393923	0.327	0.192	1.04202e-81	CD4_c2	PTPN11
RBPJ	6.77636e-84	0.536723	0.612	0.49	1.02831e-79	CD4_c2	RBPJ
GRAMD1A	5.53137e-81	0.496744	0.409	0.274	8.39386e-77	CD4_c2	GRAMD1A
SDCBP	2.11628e-80	0.384564	0.779	0.666	3.21145e-76	CD4_c2	SDCBP
ATP1B3	1.93091e-79	0.459013	0.484	0.342	2.93016e-75	CD4_c2	ATP1B3
TRPS1	5.27216e-79	0.316281	0.251	0.132	8.0005e-75	CD4_c2	TRPS1
CCDC109B1	3.66422e-78	0.368982	0.473	0.324	5.56045e-74	CD4_c2	CCDC109B
SFI1	5.14789e-76	0.297716	0.252	0.134	7.81192e-72	CD4_c2	SFI1
NIN	1.01554e-75	0.314743	0.266	0.146	1.54109e-71	CD4_c2	NIN
TMEM1231	2.47691e-75	0.41673	0.618	0.489	3.75871e-71	CD4_c2	TMEM123
TIGIT1	4.74912e-75	0.440372	0.805	0.638	7.20679e-71	CD4_c2	TIGIT
HMGN1	2.54571e-74	0.310554	0.875	0.807	3.86311e-70	CD4_c2	HMGN1
AKAP13	2.57308e-74	0.356303	0.772	0.669	3.90465e-70	CD4_c2	AKAP13
SFXN1	2.44252e-73	0.362344	0.454	0.318	3.70652e-69	CD4_c2	SFXN1
SEC11A	2.89949e-73	0.363571	0.658	0.539	4.39998e-69	CD4_c2	SEC11A
DNAJB14	5.77303e-73	0.408258	0.453	0.32	8.76058e-69	CD4_c2	DNAJB14
CBLB	1.00184e-72	0.388648	0.588	0.443	1.52029e-68	CD4_c2	CBLB
CIRBP	1.1718e-72	0.293736	0.936	0.892	1.77821e-68	CD4_c2	CIRBP
IKZF3	1.56363e-72	0.592953	0.428	0.301	2.37281e-68	CD4_c2	IKZF3
METTL8	6.56904e-72	0.338324	0.31	0.184	9.96852e-68	CD4_c2	METTL8
FAM107B	1.38033e-71	0.379064	0.598	0.472	2.09466e-67	CD4_c2	FAM107B
ARHGEF3	6.79815e-71	0.354983	0.301	0.178	1.03162e-66	CD4_c2	ARHGEF3
LBH	9.59372e-70	0.380209	0.676	0.555	1.45585e-65	CD4_c2	LBH
GOLGA7	2.64691e-69	0.365218	0.516	0.383	4.01668e-65	CD4_c2	GOLGA7
CD821	1.12268e-67	0.427168	0.735	0.632	1.70367e-63	CD4_c2	CD82
FYN	1.54712e-66	0.359675	0.742	0.638	2.34776e-62	CD4_c2	FYN
GPSM3	3.46422e-66	0.298921	0.802	0.7	5.25695e-62	CD4_c2	GPSM3
CDK61	2.82781e-64	0.381476	0.415	0.288	4.2912e-60	CD4_c2	CDK6
ITPR1	3.08877e-64	0.388771	0.252	0.146	4.68721e-60	CD4_c2	ITPR1
KPNA2	4.98446e-64	0.427572	0.451	0.33	7.56392e-60	CD4_c2	KPNA2
DEK	6.12326e-64	0.346527	0.596	0.471	9.29205e-60	CD4_c2	DEK
GZMM	6.37055e-64	0.351309	0.521	0.382	9.66731e-60	CD4_c2	GZMM
CYTH1	2.83539e-63	0.345747	0.534	0.403	4.3027e-59	CD4_c2	CYTH1
ZNF281	3.24678e-63	0.305331	0.353	0.226	4.92699e-59	CD4_c2	ZNF281
GPX4	5.44088e-63	0.329308	0.797	0.712	8.25653e-59	CD4_c2	GPX4
NR4A21	7.69148e-63	0.527091	0.603	0.479	1.16718e-58	CD4_c2	NR4A2
ZFP36L21	4.27192e-61	0.287086	0.902	0.795	6.48263e-57	CD4_c2	ZFP36L2
TP53INP1	1.17048e-59	0.365925	0.29	0.18	1.7762e-55	CD4_c2	TP53INP1
CCDC6	2.73903e-59	0.293831	0.266	0.159	4.15648e-55	CD4_c2	CCDC6
ANKRD12	5.21058e-59	0.344048	0.801	0.71	7.90706e-55	CD4_c2	ANKRD12
UBE2E3	1.43086e-58	0.338333	0.366	0.25	2.17133e-54	CD4_c2	UBE2E3
GIMAP71	1.86072e-58	0.407559	0.511	0.373	2.82364e-54	CD4_c2	GIMAP7
TMEM2	6.51322e-58	0.357858	0.516	0.391	9.88381e-54	CD4_c2	TMEM2
NDUFV2	9.64476e-58	0.301338	0.87	0.802	1.46359e-53	CD4_c2	NDUFV2
NFATC2	5.10175e-57	0.332881	0.5	0.381	7.74191e-53	CD4_c2	NFATC2
PEBP1	3.19476e-56	0.309712	0.774	0.711	4.84805e-52	CD4_c2	PEBP1
MYCBP2	3.48329e-56	0.35519	0.519	0.404	5.2859e-52	CD4_c2	MYCBP2
SYNE1	3.79688e-56	0.27131	0.285	0.174	5.76177e-52	CD4_c2	SYNE1
TNFAIP8	4.8927e-56	0.377616	0.599	0.493	7.42467e-52	CD4_c2	TNFAIP8
ISCU	8.77069e-56	0.307417	0.775	0.698	1.33095e-51	CD4_c2	ISCU
AGPAT5	1.89658e-55	0.346144	0.258	0.156	2.87806e-51	CD4_c2	AGPAT5
MTHFD2	1.59864e-54	0.418071	0.612	0.523	2.42593e-50	CD4_c2	MTHFD2
RHOB	1.19101e-53	0.279702	0.319	0.201	1.80736e-49	CD4_c2	RHOB
STK17A	3.06286e-53	0.314157	0.766	0.682	4.64789e-49	CD4_c2	STK17A
NAP1L1	4.30698e-53	0.289385	0.704	0.616	6.53584e-49	CD4_c2	NAP1L1
HMGB2	5.05772e-53	0.392954	0.646	0.548	7.67509e-49	CD4_c2	HMGB2
IL6R	6.5146e-53	0.320529	0.254	0.153	9.88591e-49	CD4_c2	IL6R
MOB4	3.22266e-52	0.324762	0.544	0.439	4.89039e-48	CD4_c2	MOB4
HMGN3	7.571e-52	0.301872	0.406	0.291	1.1489e-47	CD4_c2	HMGN3
YWHAQ	1.32359e-51	0.332884	0.728	0.645	2.00855e-47	CD4_c2	YWHAQ
ZAP70	1.35673e-51	0.311016	0.614	0.511	2.05884e-47	CD4_c2	ZAP70
KRAS1	6.58075e-51	0.293995	0.531	0.41	9.98629e-47	CD4_c2	KRAS
WDR74	4.71464e-50	0.454196	0.443	0.336	7.15446e-46	CD4_c2	WDR74
COA1	5.32639e-50	0.279469	0.257	0.16	8.08279e-46	CD4_c2	COA1
THADA1	1.14221e-49	0.332152	0.348	0.239	1.7333e-45	CD4_c2	THADA
DUSP5	1.25954e-49	0.30405	0.265	0.166	1.91135e-45	CD4_c2	DUSP5
ANP32B	6.14499e-49	0.25965	0.82	0.766	9.32503e-45	CD4_c2	ANP32B
ITGA4	6.17776e-49	0.305635	0.527	0.402	9.37475e-45	CD4_c2	ITGA4
TC2N1	1.56738e-48	0.347863	0.287	0.183	2.3785e-44	CD4_c2	TC2N
RBMS1	1.16219e-47	0.307101	0.368	0.26	1.76362e-43	CD4_c2	RBMS1
ADD3	2.08727e-47	0.385496	0.41	0.306	3.16743e-43	CD4_c2	ADD3
ETS1	9.79518e-47	0.323625	0.618	0.517	1.48642e-42	CD4_c2	ETS1
HNRNPUL11	1.77534e-46	0.30124	0.594	0.496	2.69408e-42	CD4_c2	HNRNPUL1
FAAH2	5.28815e-46	0.424929	0.463	0.358	8.02477e-42	CD4_c2	FAAH2
PITPNC1	6.43316e-45	0.322927	0.318	0.222	9.76232e-41	CD4_c2	PITPNC1
HP1BP3	4.15769e-44	0.289696	0.583	0.485	6.3093e-40	CD4_c2	HP1BP3
NUP58	8.1298e-44	0.265309	0.468	0.353	1.2337e-39	CD4_c2	NUP58
STAT5B	1.83274e-43	0.277707	0.326	0.227	2.78119e-39	CD4_c2	STAT5B
EML4	5.98443e-43	0.268378	0.802	0.742	9.08137e-39	CD4_c2	EML4
CARHSP1	1.83545e-42	0.284862	0.356	0.256	2.7853e-38	CD4_c2	CARHSP1
ELF2	4.23685e-42	0.279774	0.287	0.194	6.42942e-38	CD4_c2	ELF2
TMEM167A	1.14035e-41	0.27865	0.438	0.336	1.73048e-37	CD4_c2	TMEM167A
IRF2BP2	1.23259e-41	0.284807	0.384	0.282	1.87046e-37	CD4_c2	IRF2BP2
DCAF7	1.30217e-41	0.270752	0.393	0.293	1.97604e-37	CD4_c2	DCAF7
SEMA4D	2.58707e-41	0.285573	0.353	0.252	3.92587e-37	CD4_c2	SEMA4D
SFPQ	3.43008e-41	0.304992	0.666	0.584	5.20515e-37	CD4_c2	SFPQ
AHR	4.43464e-41	0.322949	0.492	0.388	6.72957e-37	CD4_c2	AHR
BANF1	4.97714e-41	0.255581	0.562	0.459	7.55281e-37	CD4_c2	BANF1
CHIC2	1.01935e-40	0.266504	0.505	0.403	1.54687e-36	CD4_c2	CHIC2
DGKA	1.27527e-40	0.297376	0.387	0.287	1.93522e-36	CD4_c2	DGKA
NR4A3	1.44654e-40	0.365191	0.3	0.207	2.19512e-36	CD4_c2	NR4A3
UPF3B	2.45582e-40	0.253156	0.307	0.211	3.72671e-36	CD4_c2	UPF3B
ATF7IP	6.0214e-40	0.278894	0.429	0.325	9.13747e-36	CD4_c2	ATF7IP
UTRN	1.93709e-39	0.251495	0.355	0.255	2.93953e-35	CD4_c2	UTRN
TMEM70	2.7651e-39	0.266237	0.334	0.241	4.19604e-35	CD4_c2	TMEM70
SMAP2	3.50632e-39	0.294737	0.553	0.464	5.32084e-35	CD4_c2	SMAP2
GYPC	7.18263e-39	0.287518	0.738	0.676	1.08996e-34	CD4_c2	GYPC
DCXR	9.57252e-39	0.290689	0.538	0.44	1.45263e-34	CD4_c2	DCXR
HBP1	2.57216e-38	0.282344	0.609	0.524	3.90325e-34	CD4_c2	HBP1
CITED21	3.87746e-38	0.507517	0.46	0.368	5.88404e-34	CD4_c2	CITED2
CTSB	1.02805e-37	0.255464	0.602	0.508	1.56006e-33	CD4_c2	CTSB
ID2	2.52167e-37	0.654107	0.487	0.417	3.82663e-33	CD4_c2	ID2
LAT1	7.40327e-37	0.330252	0.76	0.692	1.12345e-32	CD4_c2	LAT
POR	8.33738e-37	0.259054	0.253	0.169	1.2652e-32	CD4_c2	POR
SNX91	1.2726e-36	0.324046	0.653	0.582	1.93117e-32	CD4_c2	SNX9
ELF1	3.23519e-36	0.267893	0.795	0.737	4.9094e-32	CD4_c2	ELF1
MAL	5.70276e-36	0.339613	0.3	0.209	8.65394e-32	CD4_c2	MAL
ITGAL	1.26509e-35	0.263506	0.386	0.291	1.91977e-31	CD4_c2	ITGAL
DUSP21	1.29262e-34	0.470765	0.784	0.747	1.96154e-30	CD4_c2	DUSP2
DUSP41	1.9932e-34	0.405542	0.761	0.717	3.02468e-30	CD4_c2	DUSP4
CDK2AP2	7.77565e-34	0.270044	0.554	0.469	1.17996e-29	CD4_c2	CDK2AP2
LIMA11	2.37793e-33	0.292022	0.355	0.269	3.60852e-29	CD4_c2	LIMA1
GPRIN3	2.62925e-33	0.282387	0.583	0.508	3.98988e-29	CD4_c2	GPRIN3
CLNS1A	1.88381e-32	0.254796	0.501	0.413	2.85868e-28	CD4_c2	CLNS1A
ADSL	6.54034e-32	0.252549	0.357	0.275	9.92496e-28	CD4_c2	ADSL
RAB11FIP11	1.10528e-31	0.259569	0.579	0.486	1.67727e-27	CD4_c2	RAB11FIP1
RALA	6.68548e-31	0.312348	0.411	0.332	1.01452e-26	CD4_c2	RALA
OSBPL8	4.26588e-27	0.285068	0.524	0.458	6.47347e-23	CD4_c2	OSBPL8
PLIN2	1.2729e-26	0.369506	0.555	0.486	1.93162e-22	CD4_c2	PLIN2
FURIN	3.37369e-26	0.282108	0.33	0.256	5.11958e-22	CD4_c2	FURIN
ZFP36L11	2.88246e-24	0.281209	0.858	0.827	4.37414e-20	CD4_c2	ZFP36L1
SESN1	1.8908e-22	0.348691	0.254	0.192	2.86929e-18	CD4_c2	SESN1
SLA	9.20729e-20	0.268284	0.528	0.47	1.39721e-15	CD4_c2	SLA
SOCS1	8.96518e-15	0.265456	0.55	0.503	1.36047e-10	CD4_c2	SOCS1
GZMA1	0	1.45959	0.447	0.133	0	CD4_c3	GZMA
KLRB12	0	1.27683	0.675	0.284	0	CD4_c3	KLRB1
CTSH	0	1.13886	0.533	0.109	0	CD4_c3	CTSH
CAPG	0	1.11942	0.603	0.236	0	CD4_c3	CAPG
MGAT4A1	0	1.06362	0.675	0.254	0	CD4_c3	MGAT4A
OSTF1	0	0.963066	0.841	0.549	0	CD4_c3	OSTF1
ZEB21	0	0.961458	0.483	0.135	0	CD4_c3	ZEB2
PKIG	0	0.881982	0.285	0.015	0	CD4_c3	PKIG
GPR25	0	0.864438	0.355	0.072	0	CD4_c3	GPR25
FURIN1	0	0.841602	0.564	0.234	0	CD4_c3	FURIN
IL26	0	0.839453	0.314	0.012	0	CD4_c3	IL26
JAML	0	0.828317	0.461	0.152	0	CD4_c3	JAML
AC092580.4	0	0.736358	0.287	0.054	0	CD4_c3	AC092580.4
CD3D	2.86762e-277	0.712145	0.985	0.938	4.35161e-273	CD4_c3	CD3D
IL23R	1.67552e-270	0.494523	0.267	0.063	2.5426e-266	CD4_c3	IL23R
CCL20	3.64906e-269	0.906088	0.415	0.138	5.53745e-265	CD4_c3	CCL20
RORA	7.35061e-250	0.773246	0.865	0.632	1.11545e-245	CD4_c3	RORA
ADAM19	1.70906e-238	0.720267	0.476	0.199	2.5935e-234	CD4_c3	ADAM19
RAP1B	1.47706e-225	0.694221	0.878	0.721	2.24144e-221	CD4_c3	RAP1B
RBPJ1	3.41665e-225	0.787031	0.754	0.479	5.18477e-221	CD4_c3	RBPJ
ARL31	9.43817e-218	0.524579	0.348	0.121	1.43224e-213	CD4_c3	ARL3
LGALS31	1.67613e-215	0.788086	0.829	0.573	2.54353e-211	CD4_c3	LGALS3
LAPTM5	3.4845e-213	0.554499	0.987	0.945	5.28773e-209	CD4_c3	LAPTM5
BLM	1.82464e-209	0.519086	0.295	0.093	2.76889e-205	CD4_c3	BLM
LAG3	2.74132e-187	0.978556	0.447	0.199	4.15996e-183	CD4_c3	LAG3
CCR6	1.00789e-182	0.645175	0.712	0.418	1.52947e-178	CD4_c3	CCR6
IKZF31	6.90418e-182	0.645624	0.561	0.291	1.04771e-177	CD4_c3	IKZF3
CXCR61	1.45893e-181	0.698809	0.733	0.44	2.21393e-177	CD4_c3	CXCR6
PERP	5.63213e-181	0.583182	0.489	0.232	8.54676e-177	CD4_c3	PERP
TIFA	1.17324e-178	0.650862	0.596	0.324	1.78039e-174	CD4_c3	TIFA
GPR65	1.36207e-175	0.640041	0.52	0.262	2.06694e-171	CD4_c3	GPR65
MAST41	1.21699e-174	0.619478	0.527	0.274	1.84678e-170	CD4_c3	MAST4
CD62	2.60851e-173	0.587053	0.788	0.539	3.95842e-169	CD4_c3	CD6
CD3E	9.90023e-167	0.434733	0.997	0.987	1.50236e-162	CD4_c3	CD3E
GZMB	6.86356e-166	1.22074	0.269	0.092	1.04154e-161	CD4_c3	GZMB
SH3BGRL3	1.34572e-159	0.463812	0.998	0.985	2.04213e-155	CD4_c3	SH3BGRL3
IL1R11	2.79847e-152	0.588178	0.379	0.171	4.24667e-148	CD4_c3	IL1R1
NMRK1	1.19336e-144	0.485642	0.397	0.185	1.81093e-140	CD4_c3	NMRK1
CERK	2.69028e-144	0.521742	0.434	0.216	4.0825e-140	CD4_c3	CERK
CD3G	2.57246e-138	0.597519	0.828	0.678	3.90371e-134	CD4_c3	CD3G
SERINC3	6.98386e-136	0.608113	0.64	0.425	1.0598e-131	CD4_c3	SERINC3
ABI31	3.6604e-134	0.594109	0.42	0.21	5.55465e-130	CD4_c3	ABI3
SYTL3	4.66606e-132	0.61561	0.742	0.535	7.08074e-128	CD4_c3	SYTL3
FOXP1	6.02743e-125	0.655571	0.679	0.481	9.14663e-121	CD4_c3	FOXP1
MIR4435-2HG1	1.00528e-124	0.552828	0.794	0.565	1.52552e-120	CD4_c3	MIR4435-2HG
ZNRF1	1.56562e-124	0.466942	0.435	0.225	2.37583e-120	CD4_c3	ZNRF1
EVL	3.20199e-123	0.532487	0.845	0.693	4.85902e-119	CD4_c3	EVL
NOTCH2	3.32335e-119	0.421269	0.255	0.102	5.04319e-115	CD4_c3	NOTCH2
CD2	2.49702e-117	0.40655	0.976	0.909	3.78923e-113	CD4_c3	CD2
HES4	2.87986e-117	0.586499	0.268	0.112	4.37018e-113	CD4_c3	HES4
MAP3K4	9.23605e-117	0.437825	0.287	0.124	1.40157e-112	CD4_c3	MAP3K4
S100A41	3.64002e-115	0.396948	0.987	0.914	5.52373e-111	CD4_c3	S100A4
UCP21	2.49602e-114	0.624365	0.887	0.774	3.78771e-110	CD4_c3	UCP2
CDC42EP3	1.70745e-111	0.48146	0.568	0.354	2.59105e-107	CD4_c3	CDC42EP3
AHR1	5.537e-109	0.534396	0.592	0.381	8.4024e-105	CD4_c3	AHR
ACTB1	6.38923e-109	0.361832	1	1	9.69566e-105	CD4_c3	ACTB
RPLP01	6.96363e-108	0.296137	1	0.998	1.05673e-103	CD4_c3	RPLP0
ZC2HC1A	3.85936e-107	0.479736	0.338	0.164	5.85658e-103	CD4_c3	ZC2HC1A
ID21	6.85025e-105	0.546504	0.61	0.407	1.03953e-100	CD4_c3	ID2
YWHAH	9.52756e-105	0.472869	0.582	0.372	1.44581e-100	CD4_c3	YWHAH
SMCO41	3.17459e-103	0.340989	0.251	0.104	4.81744e-99	CD4_c3	SMCO4
ADTRP	1.20514e-100	0.553745	0.284	0.133	1.8288e-96	CD4_c3	ADTRP
ARPC1B1	2.6859e-98	0.368986	0.958	0.893	4.07585e-94	CD4_c3	ARPC1B
RGL4	1.19878e-94	0.386381	0.331	0.165	1.81915e-90	CD4_c3	RGL4
PBXIP11	4.37198e-94	0.488073	0.827	0.692	6.63447e-90	CD4_c3	PBXIP1
TMEM50A	6.45998e-94	0.391375	0.873	0.749	9.80302e-90	CD4_c3	TMEM50A
PFN11	3.83134e-93	0.335941	0.999	0.993	5.81406e-89	CD4_c3	PFN1
ATP2B4	4.33177e-93	0.458445	0.558	0.368	6.57346e-89	CD4_c3	ATP2B4
C1GALT1	5.21291e-93	0.406799	0.393	0.219	7.9106e-89	CD4_c3	C1GALT1
RNF149	4.20897e-92	0.442778	0.772	0.61	6.3871e-88	CD4_c3	RNF149
PTPN4	1.01217e-91	0.368524	0.294	0.14	1.53598e-87	CD4_c3	PTPN4
SPOCK21	2.3504e-91	0.398621	0.969	0.923	3.56673e-87	CD4_c3	SPOCK2
PTMS	1.00012e-90	0.498228	0.332	0.17	1.51768e-86	CD4_c3	PTMS
PDE4D1	4.59981e-90	0.490652	0.645	0.457	6.98021e-86	CD4_c3	PDE4D
SLC1A4	7.22246e-90	0.461271	0.256	0.118	1.09601e-85	CD4_c3	SLC1A4
RGS11	1.13102e-88	0.433877	0.904	0.763	1.71632e-84	CD4_c3	RGS1
CMTM61	1.25449e-88	0.476471	0.748	0.582	1.90368e-84	CD4_c3	CMTM6
GPX11	5.50226e-88	0.481667	0.525	0.341	8.34968e-84	CD4_c3	GPX1
INPP1	1.57214e-86	0.393005	0.31	0.159	2.38573e-82	CD4_c3	INPP1
ADA	3.37959e-85	0.362579	0.343	0.183	5.12852e-81	CD4_c3	ADA
S100A61	5.74292e-85	0.400908	0.966	0.891	8.71489e-81	CD4_c3	S100A6
ARHGDIB	5.41965e-84	0.284101	0.997	0.988	8.22432e-80	CD4_c3	ARHGDIB
RASSF5	9.2312e-84	0.423659	0.678	0.505	1.40083e-79	CD4_c3	RASSF5
LIMS11	2.35367e-82	0.441339	0.662	0.489	3.57169e-78	CD4_c3	LIMS1
TMSB4X	1.02131e-81	0.264987	1	1	1.54984e-77	CD4_c3	TMSB4X
TSEN54	1.47023e-80	0.379257	0.354	0.195	2.23107e-76	CD4_c3	TSEN54
FAS1	2.04231e-80	0.456902	0.715	0.549	3.0992e-76	CD4_c3	FAS
ALOX5AP1	4.0745e-80	0.64115	0.566	0.403	6.18306e-76	CD4_c3	ALOX5AP
ARPC21	4.56634e-80	0.296338	0.977	0.94	6.92941e-76	CD4_c3	ARPC2
SELT	1.18596e-79	0.387019	0.769	0.619	1.79969e-75	CD4_c3	SELT
ASB2	1.71956e-79	0.405758	0.299	0.155	2.60943e-75	CD4_c3	ASB2
AKAP131	2.07586e-79	0.427735	0.804	0.67	3.15011e-75	CD4_c3	AKAP13
VPS13C	7.50142e-79	0.428444	0.515	0.341	1.13834e-74	CD4_c3	VPS13C
PPIF	1.27253e-78	0.430365	0.396	0.235	1.93107e-74	CD4_c3	PPIF
CFL1	6.54071e-78	0.276315	0.997	0.988	9.92553e-74	CD4_c3	CFL1
AAK1	1.2203e-75	0.416385	0.502	0.332	1.85181e-71	CD4_c3	AAK1
PLEKHF1	1.12444e-74	0.3946	0.275	0.139	1.70633e-70	CD4_c3	PLEKHF1
RAC21	9.1906e-73	0.276381	0.982	0.946	1.39467e-68	CD4_c3	RAC2
EML41	1.68245e-72	0.367535	0.843	0.739	2.55312e-68	CD4_c3	EML4
CLDND1	1.91923e-72	0.388253	0.77	0.618	2.91244e-68	CD4_c3	CLDND1
PBX4	2.24963e-72	0.408811	0.697	0.544	3.41381e-68	CD4_c3	PBX4
GRAP2	4.79561e-72	0.360052	0.334	0.187	7.27734e-68	CD4_c3	GRAP2
LCK1	5.89977e-72	0.335396	0.895	0.806	8.95291e-68	CD4_c3	LCK
TMEM167A1	7.31009e-72	0.380911	0.5	0.333	1.10931e-67	CD4_c3	TMEM167A
CCDC107	7.81699e-72	0.381299	0.592	0.415	1.18623e-67	CD4_c3	CCDC107
RAP1A	7.20777e-71	0.367203	0.789	0.661	1.09378e-66	CD4_c3	RAP1A
CLEC2B1	3.04407e-69	0.390911	0.674	0.491	4.61938e-65	CD4_c3	CLEC2B
BRD9	5.22631e-69	0.328004	0.291	0.155	7.93092e-65	CD4_c3	BRD9
CD247	6.25482e-69	0.441312	0.797	0.689	9.49168e-65	CD4_c3	CD247
PAK2	2.72774e-68	0.343342	0.779	0.641	4.13934e-64	CD4_c3	PAK2
REEP3	3.71936e-68	0.374252	0.392	0.239	5.64413e-64	CD4_c3	REEP3
CD701	1.83713e-67	0.489111	0.332	0.187	2.78784e-63	CD4_c3	CD70
ARL6IP51	1.91011e-67	0.314553	0.898	0.794	2.8986e-63	CD4_c3	ARL6IP5
ITM2B	2.81037e-67	0.317365	0.967	0.93	4.26473e-63	CD4_c3	ITM2B
LGALS8	8.25266e-67	0.359578	0.394	0.239	1.25234e-62	CD4_c3	LGALS8
NEK7	4.2982e-65	0.372627	0.411	0.259	6.52251e-61	CD4_c3	NEK7
BATF1	5.79609e-64	0.35002	0.926	0.786	8.79556e-60	CD4_c3	BATF
TANK	1.0251e-62	0.36166	0.721	0.571	1.55559e-58	CD4_c3	TANK
TRIB21	1.7108e-62	0.453176	0.373	0.232	2.59614e-58	CD4_c3	TRIB2
G3BP21	7.86066e-61	0.367974	0.83	0.707	1.19286e-56	CD4_c3	G3BP2
GPRIN31	7.95986e-61	0.388174	0.652	0.504	1.20791e-56	CD4_c3	GPRIN3
ERN11	9.5569e-61	0.374574	0.303	0.171	1.45026e-56	CD4_c3	ERN1
TNFRSF25	1.29711e-60	0.383518	0.613	0.467	1.96837e-56	CD4_c3	TNFRSF25
ZC3H12D	4.09335e-60	0.400533	0.507	0.355	6.21166e-56	CD4_c3	ZC3H12D
FLNA	8.81767e-60	0.378054	0.614	0.463	1.33808e-55	CD4_c3	FLNA
SH3TC11	2.40881e-59	0.310574	0.386	0.237	3.65537e-55	CD4_c3	SH3TC1
MBNL1	7.33309e-59	0.36262	0.83	0.729	1.1128e-54	CD4_c3	MBNL1
CCR4	8.79718e-59	0.370449	0.43	0.279	1.33497e-54	CD4_c3	CCR4
LPXN1	3.28948e-58	0.339096	0.709	0.57	4.99178e-54	CD4_c3	LPXN
IL12RB11	3.73509e-56	0.338106	0.429	0.283	5.668e-52	CD4_c3	IL12RB1
GNA15	1.65944e-55	0.345214	0.577	0.42	2.5182e-51	CD4_c3	GNA15
ZZEF1	2.12913e-55	0.29127	0.266	0.146	3.23095e-51	CD4_c3	ZZEF1
ACTG1	2.13728e-55	0.301018	0.996	0.989	3.24332e-51	CD4_c3	ACTG1
MAF1	1.05036e-54	0.34444	0.522	0.375	1.59392e-50	CD4_c3	MAF
GSTP1	1.21845e-54	0.330111	0.494	0.34	1.849e-50	CD4_c3	GSTP1
FKBP111	2.07102e-54	0.312078	0.294	0.169	3.14277e-50	CD4_c3	FKBP11
FNBP1	3.91457e-54	0.330464	0.716	0.577	5.94037e-50	CD4_c3	FNBP1
MYO5A	2.13508e-53	0.295514	0.289	0.169	3.23999e-49	CD4_c3	MYO5A
SASH31	4.15327e-53	0.304238	0.497	0.346	6.30258e-49	CD4_c3	SASH3
NPC1	1.10512e-52	0.27386	0.256	0.142	1.67702e-48	CD4_c3	NPC1
CAPZB	1.61674e-52	0.297753	0.884	0.813	2.4534e-48	CD4_c3	CAPZB
ACTN41	4.00721e-50	0.30249	0.586	0.436	6.08095e-46	CD4_c3	ACTN4
SELPLG1	4.27878e-50	0.307409	0.662	0.51	6.49305e-46	CD4_c3	SELPLG
LDLRAD4	1.24516e-49	0.449824	0.567	0.431	1.88952e-45	CD4_c3	LDLRAD4
ARHGEF7	1.67473e-49	0.279337	0.305	0.184	2.5414e-45	CD4_c3	ARHGEF7
AGPAT51	3.86993e-49	0.274551	0.273	0.158	5.87261e-45	CD4_c3	AGPAT5
APBB1IP	1.1184e-48	0.294584	0.756	0.627	1.69718e-44	CD4_c3	APBB1IP
YWHAQ1	2.42134e-48	0.298395	0.767	0.644	3.67438e-44	CD4_c3	YWHAQ
SERINC5	5.79254e-48	0.264517	0.307	0.185	8.79019e-44	CD4_c3	SERINC5
LINC001521	1.01082e-47	0.276689	0.752	0.595	1.53392e-43	CD4_c3	LINC00152
PPP1CA1	1.57597e-46	0.267114	0.835	0.703	2.39154e-42	CD4_c3	PPP1CA
GYG1	4.82682e-46	0.290458	0.363	0.236	7.3247e-42	CD4_c3	GYG1
GDE1	1.22777e-45	0.295096	0.309	0.194	1.86315e-41	CD4_c3	GDE1
TNFRSF1B1	2.10486e-45	0.294359	0.835	0.698	3.19413e-41	CD4_c3	TNFRSF1B
SLC4A7	3.05822e-45	0.289565	0.329	0.206	4.64086e-41	CD4_c3	SLC4A7
WDR11	3.23484e-45	0.277093	0.772	0.66	4.90886e-41	CD4_c3	WDR1
HOXB2	3.74221e-45	0.30221	0.341	0.219	5.6788e-41	CD4_c3	HOXB2
MYH9	4.46563e-45	0.307208	0.853	0.769	6.77659e-41	CD4_c3	MYH9
H2AFV	5.95954e-45	0.281475	0.765	0.66	9.04361e-41	CD4_c3	H2AFV
CDKN2A	8.06409e-45	0.278123	0.268	0.158	1.22372e-40	CD4_c3	CDKN2A
COTL11	2.67952e-44	0.268418	0.896	0.833	4.06618e-40	CD4_c3	COTL1
TNIP11	7.3949e-44	0.274811	0.721	0.594	1.12218e-39	CD4_c3	TNIP1
TAB2	1.50843e-43	0.264286	0.299	0.185	2.28904e-39	CD4_c3	TAB2
JAK3	2.53003e-43	0.296581	0.592	0.458	3.83933e-39	CD4_c3	JAK3
GNG21	3.84847e-43	0.274888	0.848	0.755	5.84005e-39	CD4_c3	GNG2
CD991	6.10846e-43	0.284342	0.863	0.782	9.26959e-39	CD4_c3	CD99
TRAPPC11	6.13376e-43	0.258947	0.77	0.653	9.30798e-39	CD4_c3	TRAPPC1
DBI	7.22866e-43	0.264901	0.753	0.64	1.09695e-38	CD4_c3	DBI
MRPL10	8.56352e-43	0.253286	0.347	0.225	1.29951e-38	CD4_c3	MRPL10
1961-09-01	1.46354e-42	0.27444	0.83	0.733	2.22092e-38	CD4_c3	2023-09-06
RABGAP1L	1.77486e-42	0.303329	0.581	0.448	2.69335e-38	CD4_c3	RABGAP1L
ABRACL	1.87686e-42	0.290125	0.758	0.659	2.84813e-38	CD4_c3	ABRACL
RASGRP11	3.54321e-42	0.28731	0.428	0.301	5.37683e-38	CD4_c3	RASGRP1
SPTY2D1	1.95764e-41	0.268548	0.349	0.232	2.97072e-37	CD4_c3	SPTY2D1
CYTH11	2.80229e-41	0.31787	0.537	0.408	4.25247e-37	CD4_c3	CYTH1
HNRNPLL1	4.98284e-41	0.297656	0.689	0.561	7.56145e-37	CD4_c3	HNRNPLL
VDAC3	7.1578e-41	0.278538	0.459	0.329	1.0862e-36	CD4_c3	VDAC3
ARRDC21	1.0254e-40	0.303606	0.347	0.228	1.55604e-36	CD4_c3	ARRDC2
PRELID1	3.49384e-40	0.303184	0.695	0.58	5.3019e-36	CD4_c3	PRELID1
CELF2	4.08257e-40	0.313349	0.665	0.549	6.1953e-36	CD4_c3	CELF2
RBL2	6.86564e-40	0.303805	0.452	0.328	1.04186e-35	CD4_c3	RBL2
ARRB2	9.9635e-40	0.27709	0.431	0.303	1.51196e-35	CD4_c3	ARRB2
SLAMF11	1.15576e-39	0.263968	0.495	0.357	1.75386e-35	CD4_c3	SLAMF1
CAMK41	2.1389e-39	0.337196	0.504	0.375	3.24579e-35	CD4_c3	CAMK4
FAM104A	3.37283e-38	0.250164	0.401	0.276	5.11826e-34	CD4_c3	FAM104A
HMOX2	5.36514e-38	0.300078	0.471	0.351	8.14159e-34	CD4_c3	HMOX2
MSN	9.21194e-38	0.278642	0.757	0.668	1.39791e-33	CD4_c3	MSN
CD40LG2	1.65463e-37	0.265816	0.251	0.15	2.51091e-33	CD4_c3	CD40LG
2023-09-01	2.37717e-37	0.263426	0.77	0.659	3.60736e-33	CD4_c3	2023-09-01
HIF1A1	5.73188e-37	0.269429	0.609	0.487	8.69812e-33	CD4_c3	HIF1A
STK10	7.83345e-37	0.261367	0.406	0.288	1.18873e-32	CD4_c3	STK10
PTPN22	1.05295e-36	0.257166	0.553	0.425	1.59785e-32	CD4_c3	PTPN22
PTPN2	4.1344e-36	0.257014	0.48	0.357	6.27395e-32	CD4_c3	PTPN2
CKLF1	7.8064e-36	0.317447	0.612	0.487	1.18462e-31	CD4_c3	CKLF
ACTR2	1.43055e-35	0.260266	0.666	0.558	2.17086e-31	CD4_c3	ACTR2
PRDM11	3.31488e-35	0.268275	0.511	0.38	5.03033e-31	CD4_c3	PRDM1
PIM1	9.78509e-35	0.307739	0.639	0.517	1.48489e-30	CD4_c3	PIM1
LPIN2	1.05984e-34	0.274536	0.424	0.307	1.6083e-30	CD4_c3	LPIN2
SUPT4H1	1.24204e-34	0.255353	0.524	0.399	1.8848e-30	CD4_c3	SUPT4H1
GZMM1	3.90819e-32	0.250165	0.509	0.388	5.93068e-28	CD4_c3	GZMM
ITGAE	2.82608e-31	0.315079	0.369	0.269	4.28858e-27	CD4_c3	ITGAE
RASAL3	5.13638e-31	0.252669	0.459	0.348	7.79445e-27	CD4_c3	RASAL3
KIAA0319L1	1.59174e-30	0.270761	0.269	0.176	2.41546e-26	CD4_c3	KIAA0319L
SLA1	5.62003e-30	0.297265	0.573	0.467	8.5284e-26	CD4_c3	SLA
NAP1L41	1.34027e-29	0.267259	0.567	0.461	2.03386e-25	CD4_c3	NAP1L4
BCL2L11	1.50289e-28	0.271494	0.328	0.231	2.28063e-24	CD4_c3	BCL2L11
ENTPD11	2.20003e-25	0.316457	0.328	0.24	3.33854e-21	CD4_c3	ENTPD1
CD521	5.36518e-22	0.276262	0.914	0.878	8.14166e-18	CD4_c3	CD52
TRBC1	7.09796e-22	0.361791	0.525	0.448	1.07712e-17	CD4_c3	TRBC1
PLIN21	1.77228e-17	0.286269	0.576	0.486	2.68943e-13	CD4_c3	PLIN2
SOX41	9.18068e-09	0.331115	0.282	0.237	0.000139317	CD4_c3	SOX4
MT1X	0	5.11485	0.995	0.369	0	CD4_c4	MT1X
MT1E	0	4.7224	0.904	0.223	0	CD4_c4	MT1E
MT2A	0	4.69882	0.998	0.612	0	CD4_c4	MT2A
MT1G	0	3.82784	0.359	0.014	0	CD4_c4	MT1G
MT1F	0	3.13247	0.774	0.168	0	CD4_c4	MT1F
CD551	1.37389e-143	0.758528	0.646	0.37	2.08488e-139	CD4_c4	CD55
FTH11	5.71578e-127	0.711903	1	0.999	8.6737e-123	CD4_c4	FTH1
CCR71	1.50281e-123	0.798203	0.622	0.35	2.28052e-119	CD4_c4	CCR7
TPT11	1.31621e-118	0.378681	1	1	1.99735e-114	CD4_c4	TPT1
PABPC11	1.12759e-115	0.773986	0.993	0.977	1.71111e-111	CD4_c4	PABPC1
ANXA12	7.75809e-112	0.951777	0.553	0.303	1.17729e-107	CD4_c4	ANXA1
RPL101	2.72831e-105	0.372392	1	1	4.14021e-101	CD4_c4	RPL10
RPS27A1	8.08854e-104	0.384466	1	1	1.22744e-99	CD4_c4	RPS27A
S1PR11	3.89661e-103	0.543172	0.347	0.15	5.91311e-99	CD4_c4	S1PR1
SARAF1	4.93935e-101	0.373428	1	0.995	7.49547e-97	CD4_c4	SARAF
RPS121	4.88412e-97	0.405675	1	0.999	7.41166e-93	CD4_c4	RPS12
RPS31	9.5615e-97	0.371273	1	0.999	1.45096e-92	CD4_c4	RPS3
KLF21	1.99785e-94	0.585053	0.417	0.209	3.03173e-90	CD4_c4	KLF2
RPL301	1.03798e-91	0.321304	1	1	1.57514e-87	CD4_c4	RPL30
RPL131	1.93763e-89	0.354191	1	1	2.94035e-85	CD4_c4	RPL13
RPS161	5.94343e-88	0.375901	0.999	0.999	9.01915e-84	CD4_c4	RPS16
RPL33	7.24772e-86	0.372651	0.999	0.999	1.09984e-81	CD4_c4	RPL3
RPS141	1.71935e-85	0.321008	1	1	2.60911e-81	CD4_c4	RPS14
RPL341	3.11792e-82	0.341313	1	0.999	4.73145e-78	CD4_c4	RPL34
RPL211	7.71479e-82	0.36409	0.997	0.993	1.17072e-77	CD4_c4	RPL21
RPS271	1.61155e-81	0.362454	1	0.999	2.44553e-77	CD4_c4	RPS27
RPL391	1.4597e-80	0.320486	1	0.999	2.21509e-76	CD4_c4	RPL39
RPL321	7.15889e-80	0.326661	1	1	1.08636e-75	CD4_c4	RPL32
IL7R1	5.4276e-79	0.577986	0.874	0.794	8.23638e-75	CD4_c4	IL7R
RPL191	1.14088e-77	0.29774	1	0.999	1.73128e-73	CD4_c4	RPL19
RPS251	3.42635e-77	0.302614	1	0.999	5.19948e-73	CD4_c4	RPS25
RPS22	2.68578e-74	0.431915	0.995	0.988	4.07567e-70	CD4_c4	RPS2
RPL18A1	3.40078e-73	0.311517	1	1	5.16068e-69	CD4_c4	RPL18A
RPL23A1	4.47066e-73	0.304637	0.999	0.996	6.78422e-69	CD4_c4	RPL23A
RPS131	5.65234e-72	0.319503	0.999	0.999	8.57743e-68	CD4_c4	RPS13
RPL141	6.27195e-72	0.295107	0.999	0.998	9.51768e-68	CD4_c4	RPL14
EEF1A11	1.48508e-71	0.30018	1	1	2.25361e-67	CD4_c4	EEF1A1
ZFP361	2.23766e-71	0.590597	0.969	0.894	3.39564e-67	CD4_c4	ZFP36
YPEL52	3.47796e-70	0.494882	0.876	0.754	5.27781e-66	CD4_c4	YPEL5
RPS231	5.06389e-70	0.279546	1	0.999	7.68445e-66	CD4_c4	RPS23
RPS4X1	1.02507e-68	0.367256	1	0.999	1.55555e-64	CD4_c4	RPS4X
RPS61	2.27406e-68	0.319523	1	0.999	3.45088e-64	CD4_c4	RPS6
RPL111	2.45301e-68	0.275463	1	1	3.72244e-64	CD4_c4	RPL11
RPLP21	9.98254e-67	0.309474	0.999	0.997	1.51485e-62	CD4_c4	RPLP2
RPS3A1	6.69175e-66	0.320801	1	0.999	1.01547e-61	CD4_c4	RPS3A
RPL181	1.11338e-65	0.275253	1	1	1.68955e-61	CD4_c4	RPL18
GLTSCR21	2.3463e-63	0.394214	0.894	0.802	3.56052e-59	CD4_c4	GLTSCR2
PNRC1	6.9548e-63	0.370601	0.963	0.906	1.05539e-58	CD4_c4	PNRC1
RPL91	2.3107e-62	0.299123	0.999	0.994	3.50649e-58	CD4_c4	RPL9
CXCR42	3.72849e-62	0.418473	0.912	0.766	5.65799e-58	CD4_c4	CXCR4
RPS81	5.26932e-62	0.30089	1	1	7.9962e-58	CD4_c4	RPS8
RPS181	3.56112e-60	0.308395	1	0.999	5.404e-56	CD4_c4	RPS18
RPL13A1	6.31385e-60	0.319257	0.995	0.991	9.58127e-56	CD4_c4	RPL13A
CNBP	2.75093e-58	0.310444	0.953	0.916	4.17453e-54	CD4_c4	CNBP
TUBB4B1	1.0613e-57	0.435218	0.76	0.628	1.61053e-53	CD4_c4	TUBB4B
RPS211	2.5143e-57	0.318513	0.995	0.99	3.81545e-53	CD4_c4	RPS21
RPS51	4.84411e-55	0.311464	0.998	0.994	7.35094e-51	CD4_c4	RPS5
FAM177A11	1.14277e-54	0.477998	0.756	0.629	1.73415e-50	CD4_c4	FAM177A1
SKIL1	7.14057e-54	0.462505	0.523	0.364	1.08358e-49	CD4_c4	SKIL
SC5D1	1.98917e-53	0.459381	0.414	0.261	3.01856e-49	CD4_c4	SC5D
ABLIM11	2.80067e-53	0.411073	0.379	0.222	4.25001e-49	CD4_c4	ABLIM1
KLF31	9.85358e-52	0.386441	0.334	0.187	1.49528e-47	CD4_c4	KLF3
EEF1B21	4.89379e-51	0.351228	0.971	0.946	7.42633e-47	CD4_c4	EEF1B2
LEPROTL11	2.38102e-50	0.332817	0.895	0.809	3.61319e-46	CD4_c4	LEPROTL1
SOD21	1.69333e-49	0.471031	0.547	0.397	2.56964e-45	CD4_c4	SOD2
RPL171	6.35919e-49	0.252584	0.999	0.998	9.65007e-45	CD4_c4	RPL17
RPL81	7.36912e-49	0.263096	1	1	1.11826e-44	CD4_c4	RPL8
ELL21	9.18932e-48	0.385687	0.371	0.224	1.39448e-43	CD4_c4	ELL2
MYADM1	1.7113e-47	0.445785	0.59	0.428	2.5969e-43	CD4_c4	MYADM
ARID5A1	3.9009e-44	0.362338	0.737	0.614	5.91961e-40	CD4_c4	ARID5A
PDCD41	1.90007e-43	0.392217	0.751	0.626	2.88335e-39	CD4_c4	PDCD4
RPL51	3.11661e-42	0.253837	0.998	0.996	4.72945e-38	CD4_c4	RPL5
EZR1	7.55332e-42	0.352399	0.905	0.857	1.14622e-37	CD4_c4	EZR
RNF1251	1.06537e-41	0.352656	0.372	0.234	1.6167e-37	CD4_c4	RNF125
CAMK42	8.37407e-38	0.330962	0.525	0.378	1.27076e-33	CD4_c4	CAMK4
SF11	2.56015e-37	0.31048	0.825	0.736	3.88503e-33	CD4_c4	SF1
SLC2A31	5.46304e-37	0.433255	0.803	0.71	8.29017e-33	CD4_c4	SLC2A3
RPLP02	6.73603e-37	0.253405	1	0.998	1.02219e-32	CD4_c4	RPLP0
RPL381	1.83068e-35	0.290505	0.945	0.921	2.77806e-31	CD4_c4	RPL38
MAT2A	1.01373e-34	0.383208	0.493	0.367	1.53833e-30	CD4_c4	MAT2A
RPL42	2.35423e-33	0.252811	0.98	0.974	3.57255e-29	CD4_c4	RPL4
ZFP36L22	3.43634e-33	0.282565	0.882	0.804	5.21465e-29	CD4_c4	ZFP36L2
RASA31	1.13809e-32	0.276745	0.257	0.151	1.72705e-28	CD4_c4	RASA3
RPS201	3.59347e-32	0.258987	0.927	0.881	5.45309e-28	CD4_c4	RPS20
ARRDC22	6.05784e-32	0.303648	0.349	0.232	9.19278e-28	CD4_c4	ARRDC2
RPS291	7.46299e-32	0.297567	0.978	0.963	1.13251e-27	CD4_c4	RPS29
EEF1G1	1.19401e-30	0.255883	0.975	0.964	1.81191e-26	CD4_c4	EEF1G
TUBB2A	1.08103e-29	0.275839	0.257	0.155	1.64046e-25	CD4_c4	TUBB2A
MARCKSL11	1.42203e-29	0.305965	0.308	0.2	2.15793e-25	CD4_c4	MARCKSL1
VIM1	5.98223e-29	0.404456	0.969	0.911	9.07804e-25	CD4_c4	VIM
GIMAP11	4.43097e-28	0.296235	0.301	0.194	6.724e-24	CD4_c4	GIMAP1
OSER1	4.65097e-28	0.317635	0.438	0.326	7.05784e-24	CD4_c4	OSER1
GIMAP72	3.93457e-26	0.355657	0.498	0.383	5.97071e-22	CD4_c4	GIMAP7
CDKN1A1	1.02528e-24	0.349414	0.684	0.59	1.55586e-20	CD4_c4	CDKN1A
PTGER41	1.07853e-24	0.268375	0.442	0.322	1.63668e-20	CD4_c4	PTGER4
TGFB11	2.68318e-24	0.287433	0.462	0.348	4.07173e-20	CD4_c4	TGFB1
RGCC1	1.9019e-23	0.299792	0.81	0.712	2.88613e-19	CD4_c4	RGCC
LITAF1	3.60911e-23	0.371801	0.644	0.56	5.47682e-19	CD4_c4	LITAF
S100A101	5.75083e-23	0.348757	0.886	0.831	8.72689e-19	CD4_c4	S100A10
AIM11	1.37211e-22	0.268688	0.365	0.262	2.08218e-18	CD4_c4	AIM1
EIF4A3	1.67027e-22	0.323983	0.55	0.462	2.53464e-18	CD4_c4	EIF4A3
KDM6B1	1.71916e-22	0.284688	0.452	0.345	2.60882e-18	CD4_c4	KDM6B
SQSTM11	4.31614e-22	0.380062	0.894	0.869	6.54974e-18	CD4_c4	SQSTM1
DNAJB9	6.18708e-21	0.264193	0.46	0.363	9.38889e-17	CD4_c4	DNAJB9
ISCA1	1.44425e-19	0.268978	0.535	0.443	2.19165e-15	CD4_c4	ISCA1
MBP2	3.33805e-19	0.256059	0.509	0.413	5.0655e-15	CD4_c4	MBP
S1PR41	3.57038e-19	0.259949	0.299	0.216	5.41805e-15	CD4_c4	S1PR4
NR4A22	4.39245e-19	0.389852	0.573	0.489	6.66554e-15	CD4_c4	NR4A2
LMNA1	1.18315e-17	0.420918	0.67	0.596	1.79543e-13	CD4_c4	LMNA
LRRFIP1	2.94355e-17	0.280679	0.787	0.747	4.46684e-13	CD4_c4	LRRFIP1
BCL3	4.67948e-17	0.289991	0.421	0.335	7.10112e-13	CD4_c4	BCL3
SERTAD1	1.12571e-14	0.292941	0.399	0.322	1.70826e-10	CD4_c4	SERTAD1
BTG21	6.02431e-10	0.270419	0.686	0.634	9.14188e-06	CD4_c4	BTG2
FOSB1	8.24259e-07	0.308778	0.396	0.347	0.0125081	CD4_c4	FOSB
TYROBP	0	1.96804	0.628	0.014	0	CD4_c5	TYROBP
FCER1G	0	1.32898	0.489	0.012	0	CD4_c5	FCER1G
SERPINA1	0	0.718864	0.266	0.003	0	CD4_c5	SERPINA1
CD14	4.6481e-261	0.762767	0.266	0.004	7.05349e-257	CD4_c5	CD14
C1QA	5.69311e-261	1.62912	0.372	0.009	8.6393e-257	CD4_c5	C1QA
CST3	2.16855e-259	1.8945	0.521	0.019	3.29077e-255	CD4_c5	CST3
C1QB	7.70049e-247	1.77624	0.383	0.01	1.16855e-242	CD4_c5	C1QB
IL1B	3.84901e-210	1.88249	0.511	0.023	5.84087e-206	CD4_c5	IL1B
C1QC	3.85878e-206	1.43926	0.362	0.011	5.8557e-202	CD4_c5	C1QC
C15orf48	2.95741e-160	1.04644	0.34	0.013	4.48787e-156	CD4_c5	C15orf48
AIF1	4.79435e-158	1.15744	0.404	0.019	7.27543e-154	CD4_c5	AIF1
S100A9	5.17652e-123	1.44226	0.404	0.024	7.85537e-119	CD4_c5	S100A9
LYZ	2.24835e-110	1.47901	0.287	0.014	3.41187e-106	CD4_c5	LYZ
CD68	7.10896e-106	1.13963	0.383	0.025	1.07878e-101	CD4_c5	CD68
S100A8	1.67284e-83	1.28872	0.287	0.018	2.53854e-79	CD4_c5	S100A8
CXCL8	1.90287e-79	2.3659	0.383	0.033	2.88761e-75	CD4_c5	CXCL8
CCL3L3	4.0864e-74	1.66552	0.266	0.017	6.20112e-70	CD4_c5	CCL3L3
G0S2	2.2912e-67	1.51628	0.415	0.044	3.47689e-63	CD4_c5	G0S2
CCL3	2.57187e-63	1.24541	0.298	0.025	3.90281e-59	CD4_c5	CCL3
PLEK	2.73313e-50	0.961679	0.362	0.044	4.14753e-46	CD4_c5	PLEK
IER3	4.7163e-42	0.940732	0.489	0.089	7.15699e-38	CD4_c5	IER3
PLAUR	3.94665e-39	1.05865	0.394	0.065	5.98905e-35	CD4_c5	PLAUR
CCL4L2	7.26353e-36	2.19012	0.287	0.039	1.10224e-31	CD4_c5	CCL4L2
IL1RN	6.02002e-34	1.01047	0.362	0.061	9.13538e-30	CD4_c5	IL1RN
HLA-DRA1	6.75561e-24	1.76339	0.67	0.266	1.02516e-19	CD4_c5	HLA-DRA
CCL4	1.38565e-23	0.642202	0.362	0.078	2.10272e-19	CD4_c5	CCL4
FTL1	4.45089e-22	1.67231	1	0.985	6.75422e-18	CD4_c5	FTL
GLUL	6.46262e-21	0.872745	0.372	0.094	9.80703e-17	CD4_c5	GLUL
BCL2A1	1.76475e-15	1.01282	0.404	0.137	2.67801e-11	CD4_c5	BCL2A1
SOD22	2.28621e-14	0.998415	0.723	0.406	3.46932e-10	CD4_c5	SOD2
IFITM3	2.39976e-14	1.03962	0.564	0.26	3.64163e-10	CD4_c5	IFITM3
CD741	3.23813e-10	0.782731	1	0.949	4.91387e-06	CD4_c5	CD74
HLA-DQA11	6.92255e-10	0.971396	0.511	0.251	1.0505e-05	CD4_c5	HLA-DQA1
HLA-DRB11	8.87593e-10	0.77949	0.809	0.482	1.34692e-05	CD4_c5	HLA-DRB1
HLA-DPB11	1.45385e-09	0.954309	0.777	0.499	2.20622e-05	CD4_c5	HLA-DPB1
HLA-DPA11	3.21146e-09	0.942232	0.83	0.578	4.8734e-05	CD4_c5	HLA-DPA1
NPC2	3.80293e-09	0.682045	0.543	0.296	5.77095e-05	CD4_c5	NPC2
CTSB1	7.08976e-09	0.840524	0.745	0.519	0.000107587	CD4_c5	CTSB
GRN1	1.79253e-08	0.629025	0.426	0.21	0.000272017	CD4_c5	GRN
CLEC7A	2.67097e-08	0.436832	0.309	0.12	0.000405319	CD4_c5	CLEC7A
SAT11	1.08155e-07	0.548083	0.989	0.917	0.00164125	CD4_c5	SAT1
CAPG1	1.57863e-07	0.566393	0.521	0.27	0.00239557	CD4_c5	CAPG
HLA-DQB11	2.25364e-07	0.641982	0.447	0.226	0.0034199	CD4_c5	HLA-DQB1
FOS1	1.9711e-06	0.85637	0.596	0.355	0.0299115	CD4_c5	FOS
TIMP1	2.61909e-06	0.677457	0.489	0.276	0.0397446	CD4_c5	TIMP1
CRADD1	5.08877e-06	0.381398	0.436	0.235	0.077222	CD4_c5	CRADD
LGALS11	5.18019e-06	0.439537	0.734	0.5	0.0786094	CD4_c5	LGALS1
NEAT11	9.06713e-06	1.13548	0.787	0.697	0.137594	CD4_c5	NEAT1
CTSD	1.73956e-05	0.704004	0.734	0.568	0.263978	CD4_c5	CTSD
CEBPB	2.4943e-05	0.467649	0.298	0.154	0.37851	CD4_c5	CEBPB
RAB24	3.09044e-05	0.263627	0.266	0.123	0.468974	CD4_c5	RAB24
PSMD9	3.44602e-05	0.350392	0.521	0.324	0.522933	CD4_c5	PSMD9
ATOX11	3.6714e-05	0.359506	0.596	0.384	0.557135	CD4_c5	ATOX1
UTS2	4.11125e-05	0.267738	0.351	0.184	0.623882	CD4_c5	UTS2
NFKBIA	4.60667e-05	0.265395	0.957	0.873	0.699062	CD4_c5	NFKBIA
ATP6V0D1	5.213e-05	0.371946	0.521	0.337	0.791074	CD4_c5	ATP6V0D1
S100A111	6.19977e-05	0.460845	0.883	0.8	0.940815	CD4_c5	S100A11
CARD161	7.09832e-05	0.367188	0.83	0.662	1	CD4_c5	CARD16
PSMB81	8.91019e-05	0.36033	0.84	0.707	1	CD4_c5	PSMB8
CTSS1	9.93358e-05	0.377545	0.521	0.344	1	CD4_c5	CTSS
USP151	0.000104659	0.329269	0.723	0.557	1	CD4_c5	USP15
GLRX1	0.000108539	0.457763	0.638	0.452	1	CD4_c5	GLRX
PREB	0.000115129	0.282016	0.33	0.178	1	CD4_c5	PREB
RBM33	0.000127699	0.335626	0.415	0.239	1	CD4_c5	RBM33
CD631	0.000136176	0.402149	0.521	0.36	1	CD4_c5	CD63
FTH12	0.000139784	0.436688	1	0.999	1	CD4_c5	FTH1
CSTB	0.000197562	0.41506	0.798	0.646	1	CD4_c5	CSTB
GADD45B1	0.000283126	0.523496	0.532	0.346	1	CD4_c5	GADD45B
S100A62	0.000297138	0.415376	0.957	0.898	1	CD4_c5	S100A6
PPIF1	0.000400682	0.335597	0.415	0.25	1	CD4_c5	PPIF
EPHX21	0.000411691	0.344622	0.309	0.174	1	CD4_c5	EPHX2
UBE2L61	0.000506423	0.322183	0.691	0.556	1	CD4_c5	UBE2L6
JMY	0.000507683	0.341571	0.426	0.264	1	CD4_c5	JMY
ITGB1	0.000625357	0.251463	0.649	0.462	1	CD4_c5	ITGB1
OAS11	0.00063286	0.287995	0.447	0.296	1	CD4_c5	OAS1
AAK11	0.000693168	0.350222	0.521	0.348	1	CD4_c5	AAK1
ANKLE2	0.000934257	0.254386	0.383	0.237	1	CD4_c5	ANKLE2
CD271	0.00105465	0.330507	0.766	0.607	1	CD4_c5	CD27
MED29	0.00106812	0.30315	0.351	0.217	1	CD4_c5	MED29
NFE2L2	0.00144476	0.34405	0.67	0.535	1	CD4_c5	NFE2L2
LGALS91	0.00162956	0.254434	0.426	0.275	1	CD4_c5	LGALS9
SERPINB11	0.00163295	0.401265	0.649	0.5	1	CD4_c5	SERPINB1
GABARAP1	0.00172437	0.274335	0.968	0.901	1	CD4_c5	GABARAP
IKZF21	0.00173911	0.263802	0.436	0.272	1	CD4_c5	IKZF2
PSAP1	0.00198749	0.451001	0.734	0.619	1	CD4_c5	PSAP
MRPS341	0.00220621	0.370129	0.574	0.435	1	CD4_c5	MRPS34
SDF2L11	0.00227206	0.257087	0.415	0.276	1	CD4_c5	SDF2L1
ACP51	0.00270206	0.263303	0.628	0.444	1	CD4_c5	ACP5
DECR11	0.00282082	0.259894	0.468	0.335	1	CD4_c5	DECR1
MALT11	0.0028831	0.281556	0.457	0.327	1	CD4_c5	MALT1
RUNX1	0.00288973	0.313778	0.34	0.219	1	CD4_c5	RUNX1
ATG3	0.00290963	0.319818	0.479	0.328	1	CD4_c5	ATG3
ARF61	0.00320804	0.381777	0.628	0.506	1	CD4_c5	ARF6
IFITM2	0.00368559	0.267839	0.957	0.917	1	CD4_c5	IFITM2
RNF2131	0.00390181	0.332575	0.787	0.682	1	CD4_c5	RNF213
SLC5A3	0.00418621	0.310814	0.383	0.256	1	CD4_c5	SLC5A3
FOSL21	0.00421236	0.350268	0.5	0.36	1	CD4_c5	FOSL2
LCP21	0.00424477	0.339361	0.745	0.59	1	CD4_c5	LCP2
NDRG1	0.0050833	0.275782	0.351	0.233	1	CD4_c5	NDRG1
ARL6IP4	0.00524773	0.263513	0.777	0.63	1	CD4_c5	ARL6IP4
DDX23	0.00536441	0.260925	0.266	0.161	1	CD4_c5	DDX23
GLUD11	0.00571891	0.345493	0.67	0.512	1	CD4_c5	GLUD1
GNG10	0.00592866	0.306531	0.372	0.258	1	CD4_c5	GNG10
BID	0.00771118	0.266666	0.277	0.172	1	CD4_c5	BID
LINC00116	0.00991398	0.290436	0.362	0.249	1	CD4_c5	LINC00116

## Sheet: S8_CD4T_celltype_sex_DEGs
	p_val	avg_log2FC	pct.1	pct.2	p_val_adj	cell_type	gene	change
1	0	0.902975	0.34	0	0	CD4_Treg	DDX3Y	up
2	0	-0.547326	0.997	1	0	CD4_Treg	RPS4X	down
3	0	2.48252	0.797	0	0	CD4_Treg	RPS4Y1	up
4	2.60665e-255	0.726507	0.292	0	3.95559e-251	CD4_Treg	EIF1AY	up
5	3.9314e-159	-0.536249	0.991	0.993	5.96589e-155	CD4_Treg	RPS26	down
6	3.82392e-141	0.443108	0.175	0	5.80279e-137	CD4_Treg	UTY	up
7	7.99337e-131	0.417186	0.164	0	1.21299e-126	CD4_Treg	TTTY15	up
8	1.09548e-104	0.336991	0.133	0	1.66239e-100	CD4_Treg	KDM5D	up
9	7.06626e-91	-0.352098	0.996	0.999	1.0723e-86	CD4_Treg	BTG1	down
10	6.35496e-83	-0.433289	0.704	0.818	9.64366e-79	CD4_Treg	2023-09-06	down
11	2.08489e-74	-0.41314	0.501	0.666	3.16382e-70	CD4_Treg	DDX3X	down
12	3.28034e-62	0.967043	0.801	0.715	4.97792e-58	CD4_Treg	HSPA1B	up
13	1.89709e-58	-0.406342	0.508	0.647	2.87884e-54	CD4_Treg	PDCD4	down
14	2.89872e-58	-0.351349	0.855	0.923	4.39881e-54	CD4_Treg	RGS1	down
15	1.26534e-57	-0.502664	0.607	0.746	1.92015e-53	CD4_Treg	CXCR4	down
16	2.9604e-57	0.735055	0.918	0.876	4.49241e-53	CD4_Treg	HSPA1A	up
17	6.37456e-57	-0.357517	0.552	0.712	9.67339e-53	CD4_Treg	ZNF331	down
18	3.04771e-55	-0.327652	0.407	0.552	4.62489e-51	CD4_Treg	EIF1AX	down
19	1.5665e-54	-0.252602	0.991	0.998	2.37717e-50	CD4_Treg	SARAF	down
20	2.10785e-49	0.728371	0.965	0.953	3.19865e-45	CD4_Treg	DNAJB1	up
21	1.17579e-46	-0.25716	0.152	0.265	1.78426e-42	CD4_Treg	KDM6A	down
22	1.07453e-39	-0.337816	0.872	0.926	1.63059e-35	CD4_Treg	ZFP36	down
23	3.63379e-39	-0.291758	0.598	0.714	5.51427e-35	CD4_Treg	FAM46C	down
24	3.2393e-36	-0.254831	0.892	0.942	4.91563e-32	CD4_Treg	TNFAIP3	down
25	1.40162e-35	-0.306784	0.428	0.55	2.12696e-31	CD4_Treg	VPS37B	down
26	8.07222e-35	0.641154	0.81	0.76	1.22496e-30	CD4_Treg	HSPB1	up
27	9.6235e-35	-0.400647	0.876	0.934	1.46037e-30	CD4_Treg	JUNB	down
28	1.31419e-33	-0.309518	0.616	0.724	1.99429e-29	CD4_Treg	NR3C1	down
29	8.30814e-33	1.51238	0.129	0.054	1.26076e-28	CD4_Treg	HSPA6	up
30	2.21264e-32	-0.257902	0.76	0.84	3.35768e-28	CD4_Treg	LEPROTL1	down
31	1.97957e-30	-0.365914	0.689	0.776	3.004e-26	CD4_Treg	ZFP36L2	down
32	7.51692e-30	0.853617	0.464	0.378	1.14069e-25	CD4_Treg	BAG3	up
33	8.52044e-30	-0.25304	0.508	0.624	1.29298e-25	CD4_Treg	P2RY10	down
34	9.83051e-30	-0.283799	0.911	0.943	1.49178e-25	CD4_Treg	CREM	down
35	1.58013e-29	-0.271171	0.42	0.531	2.39784e-25	CD4_Treg	PFKFB3	down
36	4.63585e-27	-0.334531	0.504	0.594	7.0349e-23	CD4_Treg	MAGEH1	down
37	4.77447e-27	-0.350863	0.482	0.57	7.24525e-23	CD4_Treg	CCR6	down
38	2.29304e-26	-0.257776	0.406	0.508	3.47969e-22	CD4_Treg	IVNS1ABP	down
39	1.37594e-24	-0.262341	0.743	0.789	2.08798e-20	CD4_Treg	IL2RB	down
40	2.90825e-23	0.254215	0.127	0.064	4.41327e-19	CD4_Treg	SELP	up
41	5.29101e-23	-0.271674	0.519	0.601	8.02911e-19	CD4_Treg	CNIH1	down
42	1.52113e-21	-0.362227	0.656	0.708	2.30832e-17	CD4_Treg	CXCR6	down
43	1.61998e-21	-0.327812	0.381	0.473	2.45832e-17	CD4_Treg	NR4A2	down
44	6.14836e-20	0.261383	0.811	0.778	9.33013e-16	CD4_Treg	TXN	up
45	1.86781e-19	0.906406	0.322	0.252	2.8344e-15	CD4_Treg	SERPINH1	up
46	3.20057e-19	0.676384	0.723	0.683	4.85687e-15	CD4_Treg	JUN	up
47	4.13493e-19	0.504814	0.418	0.35	6.27476e-15	CD4_Treg	DNAJB4	up
48	8.86974e-18	0.316282	0.33	0.252	1.34598e-13	CD4_Treg	PTP4A3	up
49	1.30887e-16	0.309667	0.996	0.997	1.98621e-12	CD4_Treg	HSP90AA1	up
50	1.63708e-15	-0.424324	0.374	0.445	2.48426e-11	CD4_Treg	MT1X	down
51	1.69464e-15	0.434321	0.892	0.893	2.57162e-11	CD4_Treg	HSPD1	up
52	1.28772e-12	0.256838	0.755	0.722	1.95412e-08	CD4_Treg	DOK2	up
53	1.79586e-12	0.344579	0.67	0.64	2.72522e-08	CD4_Treg	LGALS1	up
54	2.03296e-12	0.379843	0.152	0.104	3.08502e-08	CD4_Treg	ATF3	up
55	1.22648e-11	0.349846	0.38	0.323	1.86119e-07	CD4_Treg	NR4A1	up
56	2.09415e-11	0.574481	0.176	0.128	3.17787e-07	CD4_Treg	CCL20	up
57	4.04167e-09	0.301993	0.859	0.861	6.13324e-05	CD4_Treg	HSPH1	up
58	2.53486e-08	0.319252	0.939	0.952	0.000384666	CD4_Treg	HSPE1	up
59	1.14041e-07	0.534693	0.405	0.373	0.00173058	CD4_Treg	ZFAND2A	up
60	3.33773e-07	0.325416	0.733	0.737	0.005065	CD4_Treg	PPP1R15A	up
61	1.24133e-06	-0.296897	0.089	0.117	0.0188372	CD4_Treg	PCSK1N	down
62	2.1473e-06	-0.412198	0.671	0.706	0.0325853	CD4_Treg	MT2A	down
69	0	3.15389	0.942	0	0	CD4_c1	RPS4Y1	up
70	6.16579e-266	-0.563751	1	1	9.35658e-262	CD4_c1	RPS4X	down
71	7.32957e-220	0.986963	0.355	0	1.11226e-215	CD4_c1	DDX3Y	up
72	9.43311e-177	0.803002	0.297	0	1.43147e-172	CD4_c1	EIF1AY	up
73	3.8626e-95	0.46267	0.173	0	5.86149e-91	CD4_c1	UTY	up
74	3.30313e-86	0.423674	0.157	0	5.01251e-82	CD4_c1	TTTY15	up
75	2.12642e-56	0.297908	0.105	0	3.22684e-52	CD4_c1	KDM5D	up
76	6.32924e-46	-0.513351	0.957	0.975	9.60462e-42	CD4_c1	RPS26	down
77	6.62562e-46	-0.407517	0.451	0.616	1.00544e-41	CD4_c1	EIF2S3	down
78	2.01003e-37	1.19586	0.569	0.438	3.05022e-33	CD4_c1	HSPA1B	up
79	2.75834e-34	0.551107	0.991	0.993	4.18578e-30	CD4_c1	HSP90AA1	up
80	3.78249e-34	-0.37864	0.526	0.667	5.73993e-30	CD4_c1	DDX3X	down
81	3.41174e-32	-0.364382	0.394	0.533	5.17732e-28	CD4_c1	EIF1AX	down
82	3.0155e-29	0.935127	0.682	0.595	4.57603e-25	CD4_c1	HSPA1A	up
83	7.63806e-28	0.562936	0.732	0.664	1.15908e-23	CD4_c1	CACYBP	up
84	3.51547e-27	1.58173	0.162	0.068	5.33472e-23	CD4_c1	HSPA6	up
85	4.64783e-27	-0.344547	0.948	0.967	7.05308e-23	CD4_c1	ZFP36L2	down
86	3.23468e-26	-0.336525	0.988	0.997	4.90863e-22	CD4_c1	PABPC1	down
87	3.6053e-26	0.859325	0.928	0.922	5.47105e-22	CD4_c1	DNAJB1	up
88	6.0038e-26	-0.288184	0.192	0.306	9.11077e-22	CD4_c1	PRKX	down
89	1.21839e-25	0.400317	0.993	0.993	1.84891e-21	CD4_c1	HSPA8	up
90	4.14976e-25	0.597805	0.768	0.719	6.29726e-21	CD4_c1	HSPH1	up
91	1.84486e-24	0.259043	0.795	0.713	2.79958e-20	CD4_c1	PCBP1	up
92	6.61078e-23	-0.296944	0.659	0.763	1.00319e-18	CD4_c1	2023-09-06	down
93	5.0316e-22	1.17047	0.148	0.069	7.63545e-18	CD4_c1	SERPINH1	up
94	1.81413e-20	0.336638	0.976	0.976	2.75294e-16	CD4_c1	HSP90AB1	up
95	5.55321e-20	-0.266179	0.379	0.506	8.42699e-16	CD4_c1	S1PR1	down
96	8.52379e-20	-0.285033	0.935	0.951	1.29348e-15	CD4_c1	CXCR4	down
97	2.40484e-19	0.681187	0.385	0.288	3.64934e-15	CD4_c1	NR4A1	up
98	3.75397e-19	0.873949	0.577	0.514	5.69664e-15	CD4_c1	HSPB1	up
99	9.35882e-19	0.533479	0.84	0.81	1.4202e-14	CD4_c1	HSPD1	up
100	2.90494e-17	0.523528	0.738	0.692	4.40825e-13	CD4_c1	PPP1R15A	up
101	9.07152e-17	-0.262304	0.474	0.581	1.3766e-12	CD4_c1	SELL	down
102	4.60239e-16	0.499363	0.246	0.165	6.98413e-12	CD4_c1	DNAJB4	up
103	1.18402e-15	0.359706	0.948	0.934	1.79675e-11	CD4_c1	UBB	up
104	4.81497e-15	0.84585	0.309	0.234	7.30672e-11	CD4_c1	ZFAND2A	up
105	3.83112e-14	-0.286291	0.597	0.684	5.81373e-10	CD4_c1	RGS1	down
[truncated: 182 more rows]

## Sheet: S9_Mye_celltype_marker_gene
	p_val	avg_log2FC	pct.1	pct.2	p_val_adj	cluster	gene
[truncated: 6,298 more rows]

[truncated: 7 more sheets: S10_Mye_celltype_sex_DEGs, S11_B_celltype_marker_gene, S12_B_celltype_sex_DEGs, S13_NK_celltype_marker_gene, S14_NK_celltype_sex_DEGs, S15_Epi_celltype_marker_gene, S16_Epi_sex_DEGs]
